# Supplementary material for: A robust pipeline for ranking carrier frequencies of autosomal recessive and X-linked Mendelian disorders
Source: NPJ Genom Med. 2022 Dec 19;7:72. doi: 10.1038/s41525-022-00344-7 (PMC9763236; doi:10.1038/s41525-022-00344-7)
Supplement: Supplementary file 2 — Dataset S1 [file 41525_2022_344_MOESM2_ESM.xlsx]

## Sheet: Sheet1
Dataset S1. gnomAD population breakdown. Number of individuals included in version 3 (v3) genome and version 2 (v2) exome sequencing results were indicated for each ethnicity.
Abbreviation	Population	v3 genome individuals	v2 exome individuals
AFR	African/African American	20744	8128
AMI*	Amish	456	0
AMR	Latino/Admixed American	7647	17296
ASJ	Ashkenazi Jewish	1736	5040
EAS	East Asian	2604	9197
FIN	European (Finnish)	5316	10824
n.a.*	Middle Eastern	158	0
NFE	European (non-Finnish)	34029	56885
SAS	South Asian	2419	15308
	Other	1047	3070
	total	76156	125748
Note: *Due to limited number of individuals sequenced , populations with these ethnicity background were not included in the analysis.
