# Supplementary material for: A robust pipeline for ranking carrier frequencies of autosomal recessive and X-linked Mendelian disorders
Source: NPJ Genom Med. 2022 Dec 19;7:72. doi: 10.1038/s41525-022-00344-7 (PMC9763236; doi:10.1038/s41525-022-00344-7)
Supplement: Supplementary file 3 — Dataset S2 [file 41525_2022_344_MOESM3_ESM.xlsx]

## Sheet: Sheet 1
Dataset S2. OMIM AR and XL genes included in this study.
# Generated: 2022-09-27
# Chromosome	Genomic Position Start	Genomic Position End	Cyto Location	Computed Cyto Location	MIM Number	Gene Symbols	Gene Name	Approved Gene Symbol	Entrez Gene ID	Ensembl Gene ID	Comments	Phenotypes	Mouse Gene Symbol/ID	Confident_phenotype
chr1	1013497	1014540	1p36.33	1p36.33	147571	ISG15, G1P2, IFI15, IMD38	ISG15 ubiquitin-like modifier	ISG15	9636	ENSG00000187608		Immunodeficiency 38, 616126 (3), Autosomal recessive	Isg15 (MGI:1855694)	Immunodeficiency 38, 616126 (3), Autosomal recessive
chr1	1020120	1056116	1pter-p32	1p36.33	103320	AGRN, CMS8	Agrin	AGRN	375790	ENSG00000188157		Myasthenic syndrome, congenital, 8, with pre- and postsynaptic defects, 615120 (3), Autosomal recessive	Agrn (MGI:87961)	Myasthenic syndrome, congenital, 8, with pre- and postsynaptic defects, 615120 (3), Autosomal recessive
chr1	1232237	1235041	1p36.3	1p36.33	615291	B3GALT6, SEMDJL1, EDSSPD2, ALGAZ	UDP-Gal:beta-Gal beta-1,3-galactosyltransferase polypeptide 6	B3GALT6	126792	ENSG00000176022		Ehlers-Danlos syndrome, spondylodysplastic type, 2, 615349 (3), Autosomal recessive; Spondyloepimetaphyseal dysplasia with joint laxity, type 1, with or without fractures, 271640 (3), Autosomal recessive; Al-Gazali syndrome, 609465 (3), Autosomal recessive	B3galt6 (MGI:2152819)	Ehlers-Danlos syndrome, spondylodysplastic type, 2, 615349 (3), Autosomal recessive; Spondyloepimetaphyseal dysplasia with joint laxity, type 1, with or without fractures, 271640 (3), Autosomal recessive; Al-Gazali syndrome, 609465 (3), Autosomal recessive
chr1	1435690	1442882	1p36.3	1p36.33	611901	VWA1, WARP, HMNMYO	von Willebrand factor A domain-containing protein 1	VWA1	64856	ENSG00000179403		Neuropathy, hereditary motor, with myopathic features, 619216 (3), Autosomal recessive	Vwa1 (MGI:2179729)	Neuropathy, hereditary motor, with myopathic features, 619216 (3), Autosomal recessive
chr1	1512162	1534685	1p36.33	1p36.33	612316	ATAD3A, HAYOS, PHRINL	ATPase family, AAA domain-containing, member 3A	ATAD3A	55210	ENSG00000197785		Harel-Yoon syndrome, 617183 (3), Autosomal dominant, Autosomal recessive; Pontocerebellar hypoplasia, hypotonia, and respiratory insufficiency syndrome, neonatal lethal, 618810 (3), Autosomal recessive	Atad3a (MGI:1919214)	Harel-Yoon syndrome, 617183 (3), Autosomal dominant, Autosomal recessive; Pontocerebellar hypoplasia, hypotonia, and respiratory insufficiency syndrome, neonatal lethal, 618810 (3), Autosomal recessive
chr1	2403974	2413827	1p36.32	1p36.32	602859	PEX10, NALD, PBD6A, PBD6B	Peroxisome biogenesis factor 10	PEX10	5192	ENSG00000157911		Peroxisome biogenesis disorder 6A (Zellweger), 614870 (3), Autosomal recessive; Peroxisome biogenesis disorder 6B, 614871 (3), Autosomal recessive	Pex10 (MGI:2684988)	Peroxisome biogenesis disorder 6A (Zellweger), 614870 (3), Autosomal recessive; Peroxisome biogenesis disorder 6B, 614871 (3), Autosomal recessive
chr1	3652516	3736201	1p36	1p36.32	601990	TP73, CILD47	p53-related protein	TP73	7161	ENSG00000078900	imprinted	Ciliary dyskinesia, primary, 47, and lissencephaly, 619466 (3), Autosomal recessive	Trp73 (MGI:1336991)	Ciliary dyskinesia, primary, 47, and lissencephaly, 619466 (3), Autosomal recessive
chr1	3812086	3857211	1p36.32	1p36.32	616690	CEP104, GLYBP, KIAA0562, JBTS25, MRT77	Centrosomal protein, 104kD	CEP104	9731	ENSG00000116198		Joubert syndrome 25, 616781 (3), Autosomal recessive; Intellectual developmental disorder, autosomal recessive 77, 619988 (3), Autosomal recessive	Cep104 (MGI:2687282)	Joubert syndrome 25, 616781 (3), Autosomal recessive; Intellectual developmental disorder, autosomal recessive 77, 619988 (3), Autosomal recessive
chr1	5862811	5992425	1p36	1p36.31	607215	NPHP4, SLSN4	Nephrocystin 4	NPHP4	261734	ENSG00000131697		Senior-Loken syndrome 4, 606996 (3), Autosomal recessive; Nephronophthisis 4, 606966 (3), Autosomal recessive	Nphp4 (MGI:2384210)	Senior-Loken syndrome 4, 606996 (3), Autosomal recessive; Nephronophthisis 4, 606966 (3), Autosomal recessive
chr1	6424776	6461370	1p36.3-p36.1	1p36.31	606351	ESPN, USH1M	Espin	ESPN	83715	ENSG00000187017	mutation identified in 1 USH1M family	Deafness, neurosensory, without vestibular involvement, autosomal dominant, 609006 (3), Autosomal recessive; Deafness, autosomal recessive 36, 609006 (3), Autosomal recessive; ?Usher syndrome, type 1M, 618632 (3), Autosomal recessive	Espn (MGI:1861630)	Deafness, neurosensory, without vestibular involvement, autosomal dominant, 609006 (3), Autosomal recessive; Deafness, autosomal recessive 36, 609006 (3), Autosomal recessive
chr1	6466092	6520092	1p36	1p36.31	611101	PLEKHG5, KIAA0720, DSMA4, CMTRIC	Pleckstrin homology domain- and RhoGEF domain-containing protein G5	PLEKHG5	57449	ENSG00000171680		Spinal muscular atrophy, distal, autosomal recessive, 4, 611067 (3), Autosomal recessive; Charcot-Marie-Tooth disease, recessive intermediate C, 615376 (3), Autosomal recessive	Plekhg5 (MGI:2652860)	Spinal muscular atrophy, distal, autosomal recessive, 4, 611067 (3), Autosomal recessive; Charcot-Marie-Tooth disease, recessive intermediate C, 615376 (3), Autosomal recessive
chr1	7961711	7985505	1p36	1p36.23	602533	DJ1, PARK7	Oncogene DJ-1	PARK7	11315	ENSG00000116288		Parkinson disease 7, autosomal recessive early-onset, 606324 (3), Autosomal recessive	Park7 (MGI:2135637)	Parkinson disease 7, autosomal recessive early-onset, 606324 (3), Autosomal recessive
chr1	8318114	8344165	1p36.2-p36.1	1p36.23	605763	SLC45A1, DNB5, IDDNPF	Solute carrier family 45, member 1	SLC45A1	50651	ENSG00000162426		Intellectual developmental disorder with neuropsychiatric features, 617532 (3), Autosomal recessive	Slc45a1 (MGI:2653235)	Intellectual developmental disorder with neuropsychiatric features, 617532 (3), Autosomal recessive
chr1	9234774	9271337	1p36	1p36.22	138090	H6PD, GDH, G6PDH, CORTRD1	Hexose-6-phosphate dehydrogenase	H6PD	9563	ENSG00000049239	digenic triallelic mutations with HSD11B1	Cortisone reductase deficiency 1, 604931 (3), Autosomal recessive	H6pd (MGI:2140356)	Cortisone reductase deficiency 1, 604931 (3), Autosomal recessive
chr1	9627258	9729114	1p36.2	1p36.22	602839	PIK3CD, APDS, IMD14A, IMD14B, ROCHIS	Phosphatidylinositol 3-kinase, catalytic, 110kD, delta	PIK3CD	5293	ENSG00000171608	mutation identified in 1 ROCHIS family	Immunodeficiency 14A, autosomal dominant, 615513 (3), Autosomal dominant; Immunodeficiency 14B, autosomal recessive, 619281 (3), Autosomal recessive; ?Roifman-Chitayat syndrome, digenic, 613328 (3), Digenic recessive	Pik3cd (MGI:1098211)	Immunodeficiency 14A, autosomal dominant, 615513 (3), Autosomal dominant; Immunodeficiency 14B, autosomal recessive, 619281 (3), Autosomal recessive
chr1	9942923	9996892	1p36.22	1p36.22	608700	NMNAT1, NMNAT, PNAT1, LCA9, SHILCA	Nicotinamide nucleotide adenylyltransferase 1	NMNAT1	64802	ENSG00000173614		Spondyloepiphyseal dysplasia, sensorineural hearing loss, intellectual developmental disorder, and Leber congenital amaurosis, 619260 (3), Autosomal recessive; Leber congenital amaurosis 9, 608553 (3), Autosomal recessive	Nmnat1 (MGI:1913704)	Spondyloepiphyseal dysplasia, sensorineural hearing loss, intellectual developmental disorder, and Leber congenital amaurosis, 619260 (3), Autosomal recessive; Leber congenital amaurosis 9, 608553 (3), Autosomal recessive
chr1	10474950	10630758	1p36.2	1p36.22	601791	PEX14, PBD13A	Peroxisome biogenesis factor 14	PEX14	5195	ENSG00000142655		Peroxisome biogenesis disorder 13A (Zellweger), 614887 (3), Autosomal recessive	Pex14 (MGI:1927868)	Peroxisome biogenesis disorder 13A (Zellweger), 614887 (3), Autosomal recessive
chr1	11026523	11047239	1p36.3-p36.2	1p36.22	605102	MASP2	Mannan-binding lectin serine protease 2	MASP2	10747	ENSG00000009724		MASP2 deficiency, 613791 (3), Autosomal recessive	Masp2 (MGI:1330832)	MASP2 deficiency, 613791 (3), Autosomal recessive
chr1	11785723	11805964	1p36.3	1p36.22	607093	MTHFR	Methylenetetrahydrofolate reductase	MTHFR	4524	ENSG00000177000		{Vascular disease, susceptibility to} (3); Homocystinuria due to MTHFR deficiency, 236250 (3), Autosomal recessive; {Thromboembolism, susceptibility to}, 188050 (3), Autosomal dominant; {Schizophrenia, susceptibility to}, 181500 (3), Autosomal dominant; {Neural tube defects, susceptibility to}, 601634 (3), Autosomal recessive	Mthfr (MGI:106639)	Homocystinuria due to MTHFR deficiency, 236250 (3), Autosomal recessive
chr1	11845709	11847783	1p36.2	1p36.22	108780	NPPA, PND, ANP, ATFB6, ATRST2	Natriuretic peptide precursor A	NPPA	4878	ENSG00000175206		Atrial standstill 2, 615745 (3), Autosomal recessive; Atrial fibrillation, familial, 6, 612201 (3), Autosomal dominant	Nppa (MGI:97367)	Atrial standstill 2, 615745 (3), Autosomal recessive; Atrial fibrillation, familial, 6, 612201 (3), Autosomal dominant
chr1	11934717	11975537	1p36.3-p36.2	1p36.22	153454	PLOD1, LH1, LLH, EDSKCL1	Procollagen-lysine, 2-oxoglutarate 5-dioxygenase (lysine hydroxylase)	PLOD1	5351	ENSG00000083444		Ehlers-Danlos syndrome, kyphoscoliotic type, 1, 225400 (3), Autosomal recessive	Plod1 (MGI:99907)	Ehlers-Danlos syndrome, kyphoscoliotic type, 1, 225400 (3), Autosomal recessive
chr1	11980444	12013508	1p36.2	1p36.22	608507	MFN2, KIAA0214, CMT2A2A, HMSN6A, CMT2A2B	Mitofusin 2	MFN2	9927	ENSG00000116688		Charcot-Marie-Tooth disease, axonal, type 2A2A, 609260 (3), Autosomal dominant; Charcot-Marie-Tooth disease, axonal, type 2A2B, 617087 (3), Autosomal recessive; Hereditary motor and sensory neuropathy VIA, 601152 (3), Autosomal dominant	Mfn2 (MGI:2442230)	Charcot-Marie-Tooth disease, axonal, type 2A2A, 609260 (3), Autosomal dominant; Charcot-Marie-Tooth disease, axonal, type 2A2B, 617087 (3), Autosomal recessive; Hereditary motor and sensory neuropathy VIA, 601152 (3), Autosomal dominant
chr1	12230030	12512047	1p36.22-p36.21	1p36.22-p36.21	608877	VPS13D, SCAR4	Vacuolar protein sorting 13 homolog D	VPS13D	55187	ENSG00000048707		Spinocerebellar ataxia, autosomal recessive 4, 607317 (3), Autosomal recessive	Vps13d (MGI:2448530)	Spinocerebellar ataxia, autosomal recessive 4, 607317 (3), Autosomal recessive
chr1	16043782	16057326	1p36	1p36.13	602023	CLCNKB	Chloride channel, kidney, B	CLCNKB	1188	ENSG00000184908	unequal crossingover with CLCNKA	Bartter syndrome, type 3, 607364 (3), Autosomal recessive; Bartter syndrome, type 4b, digenic, 613090 (3), Digenic recessive	Clcnka,Clcnkb (MGI:1329026,MGI:1930643)	Bartter syndrome, type 3, 607364 (3), Autosomal recessive; Bartter syndrome, type 4b, digenic, 613090 (3), Digenic recessive
chr1	16985958	17011928	1p36	1p36.13	610513	ATP13A2, PARK9, KRPPD, SPG78	ATPase 13A2	ATP13A2	23400	ENSG00000159363	mutation identified in 1 family with CLN12	Spastic paraplegia 78, autosomal recessive, 617225 (3), Autosomal recessive; Kufor-Rakeb syndrome, 606693 (3), Autosomal recessive	Atp13a2 (MGI:1922022)	Spastic paraplegia 78, autosomal recessive, 617225 (3), Autosomal recessive; Kufor-Rakeb syndrome, 606693 (3), Autosomal recessive
chr1	17018722	17054032	1p36.1-p35	1p36.13	185470	SDHB, SDH2, SDHIP, PGL4, MC2DN4	Succinate dehydrogenase complex, subunit B, iron sulfur (Ip)	SDHB	6390	ENSG00000117118	1 of 2 polypeptides	Paragangliomas 4, 115310 (3), Autosomal dominant; Mitochondrial complex II deficiency, nuclear type 4, 619224 (3), Autosomal recessive; Gastrointestinal stromal tumor, 606764 (3), Autosomal dominant, Isolated cases; Pheochromocytoma, 171300 (3), Autosomal dominant; Paraganglioma and gastric stromal sarcoma, 606864 (3)	Sdhb (MGI:1914930)	Paragangliomas 4, 115310 (3), Autosomal dominant; Mitochondrial complex II deficiency, nuclear type 4, 619224 (3), Autosomal recessive; Gastrointestinal stromal tumor, 606764 (3), Autosomal dominant, Isolated cases; Pheochromocytoma, 171300 (3), Autosomal dominant; Paraganglioma and gastric stromal sarcoma, 606864 (3)
chr1	17249098	17284233	1p36.13	1p36.13	606755	PADI3, UHS1	Peptidylarginine deiminase, type III	PADI3	51702	ENSG00000142619		Uncombable hair syndrome, 191480 (3), Autosomal recessive	Padi3 (MGI:1338891)	Uncombable hair syndrome, 191480 (3), Autosomal recessive
chr1	17372196	17401699	1p36.13	1p36.13	610363	PADI6, PREMBL2	Peptidylarginine deiminase, type VI	PADI6	353238	ENSG00000276747		Preimplantation embryonic lethality 2, 617234 (3), Autosomal recessive	Padi6 (MGI:2655198)	Preimplantation embryonic lethality 2, 617234 (3), Autosomal recessive
chr1	18630846	18748866	1p36.2-p36.12	1p36.13	167410	PAX7, RMS2, MYOSCO	Paired box gene 7	PAX7	5081	ENSG00000009709	fused with FKHR in rhabdomyosarcoma	Rhabdomyosarcoma 2, alveolar, 268220 (3), Somatic mutation; Myopathy, congenital, progressive, with scoliosis, 618578 (3), Autosomal recessive	Pax7 (MGI:97491)	Rhabdomyosarcoma 2, alveolar, 268220 (3), Somatic mutation; Myopathy, congenital, progressive, with scoliosis, 618578 (3), Autosomal recessive
chr1	18871430	18902555	1p36	1p36.13	606811	ALDH4A1, ALDH4, P5CDH	Aldehyde dehydrogenase 4 family, member A1 (delta-1-pyrroline 5-carboxylate dehydrogenase)	ALDH4A1	8659	ENSG00000159423		Hyperprolinemia, type II, 239510 (3), Autosomal recessive	Aldh4a1 (MGI:2443883)	Hyperprolinemia, type II, 239510 (3), Autosomal recessive
chr1	19215660	19251524	1p36.13	1p36.13	616846	EMC1, KIAA0090, CAVIPMR	Endoplasmic reticulum membrane protein complex, subunit 1	EMC1	23065	ENSG00000127463		Cerebellar atrophy, visual impairment, and psychomotor retardation, 616875 (3), Autosomal recessive	Emc1 (MGI:2443696)	Cerebellar atrophy, visual impairment, and psychomotor retardation, 616875 (3), Autosomal recessive
chr1	20633458	20651511	1p36	1p36.12	608309	PINK1, PARK6	PTEN-induced putative kinase 1	PINK1	65018	ENSG00000158828		Parkinson disease 6, early onset, 605909 (3), Autosomal recessive	Pink1 (MGI:1916193)	Parkinson disease 6, early onset, 605909 (3), Autosomal recessive
chr1	20651777	20661369	1p36.1	1p36.12	602202	DDOST, OST, OST48, CDG1R	Dolichyl-diphosphooligosaccharide-protein glycosyltransferase	DDOST	1650	ENSG00000244038		Congenital disorder of glycosylation, type Ir, 614507 (3), Autosomal recessive	Ddost (MGI:1194508)	Congenital disorder of glycosylation, type Ir, 614507 (3), Autosomal recessive
chr1	21508984	21578410	1p36.1-p34	1p36.12	171760	ALPL, HOPS, TNSALP, HPPA, HPPO, HPPI, HPPC	Alkaline phosphatase, liver/bone/kidney	ALPL	249	ENSG00000162551		Odontohypophosphatasia, 146300 (3), Autosomal dominant, Autosomal recessive; Hypophosphatasia, infantile, 241500 (3), Autosomal recessive; Hypophosphatasia, childhood, 241510 (3), Autosomal recessive; Hypophosphatasia, adult, 146300 (3), Autosomal dominant, Autosomal recessive	Alpl (MGI:87983)	Odontohypophosphatasia, 146300 (3), Autosomal dominant, Autosomal recessive; Hypophosphatasia, infantile, 241500 (3), Autosomal recessive; Hypophosphatasia, childhood, 241510 (3), Autosomal recessive; Hypophosphatasia, adult, 146300 (3), Autosomal dominant, Autosomal recessive
chr1	21822244	21937310	1p36.1	1p36.12	142461	HSPG2, PLC, SJS, SJA, SJS1	Heparan sulfate proteoglycan of basement membrane (perlecan)	HSPG2	3339	ENSG00000142798		Dyssegmental dysplasia, Silverman-Handmaker type, 224410 (3), Autosomal recessive; Schwartz-Jampel syndrome, type 1, 255800 (3), Autosomal recessive	Hspg2 (MGI:96257)	Dyssegmental dysplasia, Silverman-Handmaker type, 224410 (3), Autosomal recessive; Schwartz-Jampel syndrome, type 1, 255800 (3), Autosomal recessive
chr1	22636463	22639678	1p36.3-p34.1	1p36.12	120550	C1QA	Complement component 1, q subcomponent, A chain	C1QA	712	ENSG00000173372		C1q deficiency, 613652 (3), Autosomal recessive	C1qa (MGI:88223)	C1q deficiency, 613652 (3), Autosomal recessive
chr1	22643633	22648108	1p36.3-p34.1	1p36.12	120575	C1QC, C1QG	Complement component 1, q subcomponent, C chain	C1QC	714	ENSG00000159189		C1q deficiency, 613652 (3), Autosomal recessive	C1qc (MGI:88225)	C1q deficiency, 613652 (3), Autosomal recessive
chr1	22653236	22661637	1p36.3-p34.1	1p36.12	120570	C1QB	Complement component 1, q subcomponent, B chain	C1QB	713	ENSG00000173369		C1q deficiency, 613652 (3), Autosomal recessive	C1qb (MGI:88224)	C1q deficiency, 613652 (3), Autosomal recessive
chr1	23795599	23800754	1p36-p35	1p36.11	606953	GALE	UDP galactose-4-epimerase	GALE	2582	ENSG00000117308		Galactose epimerase deficiency, 230350 (3), Autosomal recessive	Gale (MGI:1921496)	Galactose epimerase deficiency, 230350 (3), Autosomal recessive
chr1	23801885	23825429	1pter-p33	1p36.11	613898	HMGCL	3-hydroxy-3-methylglutaryl-Coenzyme A lyase	HMGCL	3155	ENSG00000117305		HMG-CoA lyase deficiency, 246450 (3), Autosomal recessive	Hmgcl (MGI:96158)	HMG-CoA lyase deficiency, 246450 (3), Autosomal recessive
chr1	23845077	23868290	1p34	1p36.11	612280	FUCA1	Fucosidase, alpha-L- 1, tissue	FUCA1	2517	ENSG00000179163	8cM distal to RH; pseudogene on 2q31-q32	Fucosidosis, 230000 (3), Autosomal recessive	Fuca1 (MGI:95593)	Fucosidosis, 230000 (3), Autosomal recessive
chr1	25543606	25590400	1p36-p35	1p36.11	605747	LDLRAP1, ARH, FHCB2, FHCB1, FHCL4	Low density lipoprotein receptor adaptor protein 1	LDLRAP1	26119	ENSG00000157978		Hypercholesterolemia, familial, 4, 603813 (3), Autosomal recessive	Ldlrap1 (MGI:2140175)	Hypercholesterolemia, familial, 4, 603813 (3), Autosomal recessive
chr1	25800193	25818221	1p36-p35	1p36.11	606210	SELENON, SEPN1, SELN, RSMD1, CFTD	Selenoprotein N	SELENON	57190	ENSG00000162430		Myopathy, congenital, with fiber-type disproportion, 255310 (3), Autosomal dominant, Autosomal recessive; Muscular dystrophy, rigid spine, 1, 602771 (3), Autosomal recessive	Selenon (MGI:2151208)	Myopathy, congenital, with fiber-type disproportion, 255310 (3), Autosomal dominant, Autosomal recessive; Muscular dystrophy, rigid spine, 1, 602771 (3), Autosomal recessive
chr1	26432321	26471306	1p36.11	1p36.11	608172	DHDDS, HDS, RP59, DEDSM	Dehydrodolichyl diphosphate synthase	DHDDS	79947	ENSG00000117682	mutation identified in 1 CDG1BB patient	Developmental delay and seizures with or without movement abnormalities, 617836 (3), Autosomal dominant; ?Congenital disorder of glycosylation, type 1bb, 613861 (3), Autosomal recessive; Retinitis pigmentosa 59, 613861 (3), Autosomal recessive	Dhdds (MGI:1914672)	Developmental delay and seizures with or without movement abnormalities, 617836 (3), Autosomal dominant; Retinitis pigmentosa 59, 613861 (3), Autosomal recessive
chr1	26787054	26800659	1p36.11	1p36.11	610274	PIGV, HPMRS1	Phosphatidylinositol glycan, class V	PIGV	55650	ENSG00000060642		Hyperphosphatasia with mental retardation syndrome 1, 239300 (3), Autosomal recessive	Pigv (MGI:2442480)	Hyperphosphatasia with mental retardation syndrome 1, 239300 (3), Autosomal recessive
chr1	26911489	26913975	1p36.1	1p36.11	604630	NR0B2, SHP	Nuclear receptor subfamily 0, group B, member 2	NR0B2	8431	ENSG00000131910		Obesity, mild, early-onset, 601665 (3), Autosomal dominant, Autosomal recessive, Multifactorial	Nr0b2 (MGI:1346344)	Obesity, mild, early-onset, 601665 (3), Autosomal dominant, Autosomal recessive, Multifactorial
chr1	27098809	27155125	1p36.1-p35	1p36.11	107310	SLC9A1, NHE1, APNH, LIKNS	Solute carrier family 9 (sodium/hydrogen exchanger), member 1 (antiporter, Na+/H+, amiloride sensitive)	SLC9A1	6548	ENSG00000090020		Lichtenstein-Knorr syndrome, 616291 (3), Autosomal recessive	Slc9a1 (MGI:102462)	Lichtenstein-Knorr syndrome, 616291 (3), Autosomal recessive
chr1	27322163	27336400	1p36.11	1p36.11	619469	TMEM222, C1orf160, NEDMOSBA	Transmembrane protein 222	TMEM222	84065	ENSG00000186501		Neurodevelopmental disorder with motor and speech delay and behavioral abnormalities, 619470 (3), Autosomal recessive	Tmem222 (MGI:1098568)	Neurodevelopmental disorder with motor and speech delay and behavioral abnormalities, 619470 (3), Autosomal recessive
chr1	27369110	27374824	1p36.11	1p36.11	604973	FCN3, HAKA1	Ficolin 3	FCN3	8547	ENSG00000142748		Immunodeficiency due to ficolin 3 deficiency, 613860 (3), Autosomal recessive		Immunodeficiency due to ficolin 3 deficiency, 613860 (3), Autosomal recessive
chr1	28887100	29120041	1p36.2-p34	1p35.3	130500	EPB41, EL1	Erythrocyte surface protein band 4.1	EPB41	2035	ENSG00000159023		Elliptocytosis-1, 611804 (3), Autosomal dominant, Autosomal recessive	Epb41 (MGI:95401)	Elliptocytosis-1, 611804 (3), Autosomal dominant, Autosomal recessive
chr1	29167696	29230934	1p35.3	1p35.3	608205	MECR, NRBF1, DYTOABG	Mitochondrial trans-2-enoyl-CoA reductase	MECR	51102	ENSG00000116353		Dystonia, childhood-onset, with optic atrophy and basal ganglia abnormalities, 617282 (3), Autosomal recessive	Mecr (MGI:1349441)	Dystonia, childhood-onset, with optic atrophy and basal ganglia abnormalities, 617282 (3), Autosomal recessive
chr1	32775239	32817358	1p35	1p35.1	603623	YARS1, YARS, CMTDIC, TYRRS, YTS, YRS, IMNEPD2	Tyrosyl-tRNA synthetase 1	YARS1	8565	ENSG00000134684		Infantile-onset multisystem neurologic, endocrine, and pancreatic disease 2, 619418 (3), Autosomal recessive; Charcot-Marie-Tooth disease, dominant intermediate C, 608323 (3), Autosomal dominant	Yars (MGI:2147627)	Infantile-onset multisystem neurologic, endocrine, and pancreatic disease 2, 619418 (3), Autosomal recessive; Charcot-Marie-Tooth disease, dominant intermediate C, 608323 (3), Autosomal dominant
chr1	32885996	32894646	1p35-p34.2	1p35.1	142622	HPCA, DYT2	Hippocalcin, 23kD, Ca2+-binding protein	HPCA	3208	ENSG00000121905		Dystonia 2, torsion, autosomal recessive, 224500 (3), Autosomal recessive	Hpca (MGI:1336200)	Dystonia 2, torsion, autosomal recessive, 224500 (3), Autosomal recessive
chr1	33007940	33036883	1p34	1p35.1	103020	AK2	Adenylate kinase-2, mitochondrial	AK2	204	ENSG00000004455		Reticular dysgenesis, 267500 (3), Autosomal recessive	Ak2 (MGI:87978)	Reticular dysgenesis, 267500 (3), Autosomal recessive
chr1	34781214	34786364	1p35.1	1p34.3	603324	GJB3, CX31, DFNA2B, EKVP1	Gap junction protein, beta-3	GJB3	2707	ENSG00000188910	same YAC as GJA4	Deafness, digenic, GJB2/GJB3, 220290 (3), Autosomal recessive, Digenic dominant; Deafness, autosomal recessive (3); Deafness, autosomal dominant 2B, 612644 (3), Autosomal dominant; Erythrokeratodermia variabilis et progressiva 1, 133200 (3), Autosomal dominant, Autosomal recessive; Deafness, autosomal dominant, with peripheral neuropathy (3)	Gjb3 (MGI:95721)	Deafness, digenic, GJB2/GJB3, 220290 (3), Autosomal recessive, Digenic dominant; Deafness, autosomal recessive (3); Deafness, autosomal dominant 2B, 612644 (3), Autosomal dominant; Erythrokeratodermia variabilis et progressiva 1, 133200 (3), Autosomal dominant, Autosomal recessive; Deafness, autosomal dominant, with peripheral neuropathy (3)
chr1	36088892	36093932	1p35.3-p34.1	1p34.3	610624	ADPRHL2, ARH3, CONDSIAS	ADP-ribosylhydrolase-like 2	ADPRS	54936	ENSG00000116863		Neurodegeneration, childhood-onset, stress-induced, with variable ataxia and seizures, 618170 (3), Autosomal recessive	Adprs (MGI:2140364)	Neurodegeneration, childhood-onset, stress-induced, with variable ataxia and seizures, 618170 (3), Autosomal recessive
chr1	36466043	36483314	1p35-p34.3	1p34.3	138971	CSF3R, GCSFR, SCN7	Colony-stimulating factor-3 receptor (granulocyte)	CSF3R	1441	ENSG00000119535	mutation identified in 1 HNTP family	Neutropenia, severe congenital, 7, autosomal recessive, 617014 (3), Autosomal recessive; ?Neutrophilia, hereditary, 162830 (3), Autosomal dominant	Csf3r (MGI:1339755)	Neutropenia, severe congenital, 7, autosomal recessive, 617014 (3), Autosomal recessive
chr1	37534449	37554293	1p34.3	1p34.3	608241	SNIP1, NEDHCS	SMAD nuclear interacting protein 1	SNIP1	79753	ENSG00000163877		Neurodevelopmental disorder with hypotonia, craniofacial abnormalities, and seizures, 614501 (3), Autosomal recessive	Snip1 (MGI:2156003)	Neurodevelopmental disorder with hypotonia, craniofacial abnormalities, and seizures, 614501 (3), Autosomal recessive
chr1	37611350	37634892	1p34.3	1p34.3	609595	RSPO1, FLJ40906	R-spondin 1	RSPO1	284654	ENSG00000169218		Palmoplantar hyperkeratosis and true hermaphroditism, 610644 (3), Autosomal recessive; Palmoplantar hyperkeratosis with squamous cell carcinoma of skin and sex reversal, 610644 (3), Autosomal recessive	Rspo1 (MGI:2183426)	Palmoplantar hyperkeratosis and true hermaphroditism, 610644 (3), Autosomal recessive; Palmoplantar hyperkeratosis with squamous cell carcinoma of skin and sex reversal, 610644 (3), Autosomal recessive
chr1	37802945	37808208	1p34.2	1p34.3	612276	YRDC, IRIP, GAMOS10	YRDC domain-containing protein	YRDC	79693	ENSG00000196449		Galloway-Mowat syndrome 10, 619609 (3), Autosomal recessive	Yrdc (MGI:2387201)	Galloway-Mowat syndrome 10, 619609 (3), Autosomal recessive
chr1	39838110	39883511	1p34.2	1p34.2	617840	TRIT1, IPT, COXPD35	tRNA isopentenyltransferase 1	TRIT1	54802	ENSG00000043514		Combined oxidative phosphorylation deficiency 35, 617873 (3), Autosomal recessive	Trit1 (MGI:1914216)	Combined oxidative phosphorylation deficiency 35, 617873 (3), Autosomal recessive
chr1	39955145	39969956	1p34.2	1p34.2	614397	MFSD2A, NEDMISBA	Major facilitator superfamily domain-containing protein 2A	MFSD2A	84879	ENSG00000168389		Neurodevelopmental disorder with progressive microcephaly, spasticity, and brain abnormalities, 616486 (3), Autosomal recessive	Mfsd2a (MGI:1923824)	Neurodevelopmental disorder with progressive microcephaly, spasticity, and brain abnormalities, 616486 (3), Autosomal recessive
chr1	40071461	40097252	1p32	1p34.2	600722	PPT1, CLN1	Palmitoyl-protein thioesterase 1	PPT1	5538	ENSG00000131238		Ceroid lipofuscinosis, neuronal, 1, 256730 (3), Autosomal recessive	Ppt1 (MGI:1298204)	Ceroid lipofuscinosis, neuronal, 1, 256730 (3), Autosomal recessive
chr1	40258236	40294180	1p34	1p34.2	606480	ZMPSTE24, FACE1, STE24, MADB, RSDM1	Zinc metalloproteinase STE24	ZMPSTE24	10269	ENSG00000084073		Mandibuloacral dysplasia with type B lipodystrophy, 608612 (3), Autosomal recessive; Restrictive dermopathy 1, 275210 (3), Autosomal recessive	Zmpste24 (MGI:1890508)	Mandibuloacral dysplasia with type B lipodystrophy, 608612 (3), Autosomal recessive; Restrictive dermopathy 1, 275210 (3), Autosomal recessive
chr1	40979696	41012565	1p34.1	1p34.2	123860	CTPS1, CTPS, IMD24	Cytidine 5'-triphosphate synthetase 1	CTPS1	1503	ENSG00000171793		Immunodeficiency 24, 615897 (3), Autosomal recessive	Ctps (MGI:1858304)	Immunodeficiency 24, 615897 (3), Autosomal recessive
chr1	42456341	42473417	1p13.1-p12	1p34.2	609853	PPCS, CMD2C	Phosphopantothenoylcysteine synthetase	PPCS	79717	ENSG00000127125		Cardiomyopathy, dilated, 2C, 618189 (3), Autosomal recessive	Ppcs (MGI:1915237)	Cardiomyopathy, dilated, 2C, 618189 (3), Autosomal recessive
chr1	42733093	42740236	1p34.2	1p34.2	610036	CLDN19, HOMG5	Claudin 19	CLDN19	149461	ENSG00000164007		Hypomagnesemia 5, renal, with ocular involvement, 248190 (3), Autosomal recessive	Cldn19 (MGI:3033992)	Hypomagnesemia 5, renal, with ocular involvement, 248190 (3), Autosomal recessive
chr1	42746374	42767028	1p34	1p34.2	610339	P3H1, LEPRE1, GROS1, OI8	Prolyl 3-hydroxylase 1	P3H1	64175	ENSG00000117385		Osteogenesis imperfecta, type VIII, 610915 (3), Autosomal recessive	P3h1 (MGI:1888921)	Osteogenesis imperfecta, type VIII, 610915 (3), Autosomal recessive
chr1	42807052	42817397	1p34.2	1p34.2	617853	SVBP, CCDC23, NEDAHM	Small vasohibin-binding protein	SVBP	374969	ENSG00000177868		Neurodevelopmental disorder with ataxia, hypotonia, and microcephaly, 618569 (3), Autosomal recessive	Svbp (MGI:1916466)	Neurodevelopmental disorder with ataxia, hypotonia, and microcephaly, 618569 (3), Autosomal recessive
chr1	42925353	42958868	1p34.2	1p34.2	138140	SLC2A1, GLUT1, HTLVR, DYT18, PED, GLUT1DS, EIG12, DYT9, SDCHCN	Solute carrier family 2 (facilitated glucose transporter), member 1	SLC2A1	6513	ENSG00000117394	probably in 1p33	Dystonia 9, 601042 (3), Autosomal dominant; GLUT1 deficiency syndrome 1, infantile onset, severe, 606777 (3), Autosomal dominant, Autosomal recessive; Stomatin-deficient cryohydrocytosis with neurologic defects, 608885 (3), Autosomal dominant; {Epilepsy, idiopathic generalized, susceptibility to, 12}, 614847 (3), Autosomal dominant; GLUT1 deficiency syndrome 2, childhood onset, 612126 (3), Autoso…	Slc2a1 (MGI:95755)	Dystonia 9, 601042 (3), Autosomal dominant; GLUT1 deficiency syndrome 1, infantile onset, severe, 606777 (3), Autosomal dominant, Autosomal recessive; Stomatin-deficient cryohydrocytosis with neurologic defects, 608885 (3), Autosomal dominant; GLUT1 deficiency syndrome 2, childhood onset, 612126 (3), Autosomal dominant
chr1	43337818	43354466	1p34	1p34.2	159530	MPL, TPOR, MPLV, THCYT2	MPL protooncogene, thrombopoietin receptor	MPL	4352	ENSG00000117400		Myelofibrosis with myeloid metaplasia, somatic, 254450 (3); Thrombocythemia 2, 601977 (3), Autosomal dominant, Somatic mutation; Thrombocytopenia, congenital amegakaryocytic, 604498 (3), Autosomal recessive	Mpl (MGI:97076)	Myelofibrosis with myeloid metaplasia, somatic, 254450 (3); Thrombocythemia 2, 601977 (3), Autosomal dominant, Somatic mutation; Thrombocytopenia, congenital amegakaryocytic, 604498 (3), Autosomal recessive
chr1	43363401	43368011	1p34.2	1p34.2	611813	ELOVL1, SSC1, IKSHD	Elongation of very long chain fatty acids-like 1	ELOVL1	64834	ENSG00000066322		Ichthyotic keratoderma, spasticity, hypomyelination, and dysmorphic facies, 618527 (3), Autosomal dominant, Autosomal recessive	Elovl1 (MGI:1858959)	Ichthyotic keratoderma, spasticity, hypomyelination, and dysmorphic facies, 618527 (3), Autosomal dominant, Autosomal recessive
chr1	43389899	43454247	1p34.2	1p34.2	615463	SZT2, KIAA0467, DEE18	SZT2 subunit of KICSTOR complex	SZT2	23334	ENSG00000198198		Developmental and epileptic encephalopathy 18, 615476 (3), Autosomal recessive	Szt2 (MGI:3033336)	Developmental and epileptic encephalopathy 18, 615476 (3), Autosomal recessive
chr1	43707536	43931159	1p34.1	1p34.1	606494	ST3GAL3, SIAT6, ST3GALII, MRT12, DEE15	ST3 beta-galactoside alpha-2,3-sialyltransferase 3	ST3GAL3	6487	ENSG00000126091		Developmental and epileptic encephalopathy 15, 615006 (3), Autosomal recessive; Intellectual developmental disorder, autosomal recessive 12, 611090 (3), Autosomal recessive	St3gal3 (MGI:1316659)	Developmental and epileptic encephalopathy 15, 615006 (3), Autosomal recessive; Intellectual developmental disorder, autosomal recessive 12, 611090 (3), Autosomal recessive
chr1	43996483	44031462	1p33	1p34.1	601019	SLC6A9, GLYT1, GCENSG	Solute carrier family 6 (neurotransmitter transporter, glycine), member 9	SLC6A9	6536	ENSG00000196517		Glycine encephalopathy with normal serum glycine, 617301 (3), Autosomal recessive	Slc6a9 (MGI:95760)	Glycine encephalopathy with normal serum glycine, 617301 (3), Autosomal recessive
chr1	44404783	44651724	1p34.1	1p34.1	616136	RNF220, HLD23	RING finger protein 220	RNF220	55182	ENSG00000187147		Leukodystrophy, hypomyelinating, 23, with ataxia, deafness, liver dysfunction, and dilated cardiomyopathy, 619688 (3), Autosomal recessive	Rnf220 (MGI:1913993)	Leukodystrophy, hypomyelinating, 23, with ataxia, deafness, liver dysfunction, and dilated cardiomyopathy, 619688 (3), Autosomal recessive
chr1	44653247	44674481	1p34.1	1p34.1	619722	TMEM53, NET4, CTDI	Transmembrane protein 53	TMEM53	79639	ENSG00000126106		Craniotubular dysplasia, Ikegawa type, 619727 (3), Autosomal recessive	Tmem53 (MGI:1916027)	Craniotubular dysplasia, Ikegawa type, 619727 (3), Autosomal recessive
chr1	44850522	44986595	1p34.1	1p34.1	606273	EIF2B3	Eukaryotic translation initiation factor 2B, subunit 3	EIF2B3	8891	ENSG00000070785		Leukoencephalopathy with vanishing white matter, 603896 (3), Autosomal recessive	Eif2b3 (MGI:1313286)	Leukoencephalopathy with vanishing white matter, 603896 (3), Autosomal recessive
chr1	45012254	45015575	1p34	1p34.1	613521	UROD	Uroporphyrinogen decarboxylase	UROD	7389	ENSG00000126088		Porphyria, hepatoerythropoietic, 176100 (3), Autosomal dominant, Autosomal recessive; Porphyria cutanea tarda, 176100 (3), Autosomal dominant, Autosomal recessive	Urod (MGI:98916)	Porphyria, hepatoerythropoietic, 176100 (3), Autosomal dominant, Autosomal recessive; Porphyria cutanea tarda, 176100 (3), Autosomal dominant, Autosomal recessive
chr1	45326895	45328710	1p34.1	1p34.1	618994	HPDL, NEDSWMA, SPG83	4-hydroxyphenylpyruvate dioxygenase-like	HPDL	84842	ENSG00000186603		Neurodevelopmental disorder with progressive spasticity and brain white matter abnormalities, 619026 (3), Autosomal recessive; Spastic paraplegia 83, autosomal recessive, 619027 (3), Autosomal recessive	Hpdl (MGI:2444646)	Neurodevelopmental disorder with progressive spasticity and brain white matter abnormalities, 619026 (3), Autosomal recessive; Spastic paraplegia 83, autosomal recessive, 619027 (3), Autosomal recessive
chr1	45329242	45340440	1p34.3-p32.1	1p34.1	604933	MUTYH, MYH	mutY DNA glycosylase	MUTYH	4595	ENSG00000132781		Adenomas, multiple colorectal, 608456 (3), Autosomal recessive; Gastric cancer, somatic, 613659 (3)	Mutyh (MGI:1917853)	Adenomas, multiple colorectal, 608456 (3), Autosomal recessive; Gastric cancer, somatic, 613659 (3)
chr1	45340170	45343973	1p34.1	1p34.1	613931	TOE1, PCH7	Target of EGR1	TOE1	114034	ENSG00000132773		Pontocerebellar hypoplasia, type 7, 614969 (3), Autosomal recessive	Toe1 (MGI:1915526)	Pontocerebellar hypoplasia, type 7, 614969 (3), Autosomal recessive
chr1	45500300	45513382	1p34.1	1p34.1	609831	MMACHC	Metabolism of cobalamin associated C	MMACHC	25974	ENSG00000132763		Methylmalonic aciduria and homocystinuria, cblC type, 277400 (3), Autosomal recessive	Mmachc (MGI:1914346)	Methylmalonic aciduria and homocystinuria, cblC type, 277400 (3), Autosomal recessive
chr1	45511051	45522890	1p34.1	1p34.1	176763	PRDX1, PRXI, PAGA, NKEFA	Peroxiredoxin 1	PRDX1	5052	ENSG00000117450	pseudogene PAGB on 9p22	Methylmalonic aciduria and homocystinuria, cblC type, digenic, 277400 (3), Autosomal recessive	Prdx1 (MGI:99523)	Methylmalonic aciduria and homocystinuria, cblC type, digenic, 277400 (3), Autosomal recessive
chr1	46188683	46220305	1p34-p33	1p34.1	606822	POMGNT1, MEB, MDDGA3, MDDGB3, MDDGC3, RP76, LGMDR15	Protein 0-mannose beta-1,2-N-acetylglucosaminyltransferase	POMGNT1	55624	ENSG00000085998		Muscular dystrophy-dystroglycanopathy (congenital with mental retardation), type B, 3, 613151 (3), Autosomal recessive; Muscular dystrophy-dystroglycanopathy (limb-girdle), type C, 3, 613157 (3), Autosomal recessive; Retinitis pigmentosa 76, 617123 (3), Autosomal recessive; Muscular dystrophy-dystroglycanopathy (congenital with brain and eye anomalies), type A, 3, 253280 (3), Autosomal recessive	Pomgnt1 (MGI:1915523)	Muscular dystrophy-dystroglycanopathy (congenital with mental retardation), type B, 3, 613151 (3), Autosomal recessive; Muscular dystrophy-dystroglycanopathy (limb-girdle), type C, 3, 613157 (3), Autosomal recessive; Retinitis pigmentosa 76, 617123 (3), Autosomal recessive; Muscular dystrophy-dystroglycanopathy (congenital with brain and eye anomalies), type A, 3, 253280 (3), Autosomal recessive
chr1	47250139	47314896	1p33	1p33	181590	STIL, SIL, MCPH7	SCL/TAL1-interrupting locus	STIL	6491	ENSG00000123473	within about 250kb of SCL	Microcephaly 7, primary, autosomal recessive, 612703 (3), Autosomal recessive	Stil (MGI:107477)	Microcephaly 7, primary, autosomal recessive, 612703 (3), Autosomal recessive
chr1	47416285	47418052	1p32	1p33	601094	FOXE3, FKHL12, ASMD, CTRCT34, ASGD2, AAT11	Forkhead box E3	FOXE3	2301	ENSG00000186790		Anterior segment dysgenesis 2, multiple subtypes, 610256 (3), Autosomal recessive; {Aortic aneurysm, familial thoracic 11, susceptibility to}, 617349 (3), Autosomal dominant; Cataract 34, multiple types, 612968 (3)	Foxe3 (MGI:1353569)	Anterior segment dysgenesis 2, multiple subtypes, 610256 (3), Autosomal recessive; Cataract 34, multiple types, 612968 (3)
chr1	52372829	52409503	1p32	1p32.3	601902	ORC1, ORC1L	Origin recognition complex, subunit 1	ORC1	4998	ENSG00000085840		Meier-Gorlin syndrome 1, 224690 (3), Autosomal recessive	Orc1 (MGI:1328337)	Meier-Gorlin syndrome 1, 224690 (3), Autosomal recessive
chr1	52684449	52698347	1p32.3	1p32.3	615623	COA7, RESA1, SELRC1, C1orf163, SCAN3	Cytochrome C oxidase assembly factor	COA7	65260	ENSG00000162377		Spinocerebellar ataxia, autosomal recessive, with axonal neuropathy 3, 618387 (3), Autosomal recessive	Coa7 (MGI:1917143)	Spinocerebellar ataxia, autosomal recessive, with axonal neuropathy 3, 618387 (3), Autosomal recessive
chr1	53196824	53214197	1p32	1p32.3	600650	CPT2, IIAE4	Carnitine palmitoyltransferase II	CPT2	1376	ENSG00000157184	formerly at 1p13	{Encephalopathy, acute, infection-induced, 4, susceptibility to}, 614212 (3), Autosomal dominant, Autosomal recessive; CPT II deficiency, infantile, 600649 (3), Autosomal recessive; CPT II deficiency, lethal neonatal, 608836 (3), Autosomal recessive; CPT II deficiency, myopathic, stress-induced, 255110 (3), Autosomal dominant, Autosomal recessive	Cpt2 (MGI:109176)	CPT II deficiency, infantile, 600649 (3), Autosomal recessive; CPT II deficiency, lethal neonatal, 608836 (3), Autosomal recessive; CPT II deficiency, myopathic, stress-induced, 255110 (3), Autosomal dominant, Autosomal recessive
chr1	54756898	54764523	1p32.2	1p32.3	612036	PARS2, DEE75	Prolyl-tRNA synthetase 2	PARS2	25973	ENSG00000162396		Developmental and epileptic encephalopathy 75, 618437 (3), Autosomal recessive	Pars2 (MGI:2386296)	Developmental and epileptic encephalopathy 75, 618437 (3), Autosomal recessive
chr1	54849627	54887195	1p33-p31.1	1p32.3	606418	DHCR24, KIAA0018	24-dehydrocholesterol reductase	DHCR24	1718	ENSG00000116133		Desmosterolosis, 602398 (3), Autosomal recessive	Dhcr24 (MGI:1922004)	Desmosterolosis, 602398 (3), Autosomal recessive
chr1	54998933	55017172	1p31	1p32.3	606412	BSND	Barttin	BSND	7809	ENSG00000162399		Sensorineural deafness with mild renal dysfunction, 602522 (3), Autosomal recessive; Bartter syndrome, type 4a, 602522 (3), Autosomal recessive	Bsnd (MGI:2153465)	Sensorineural deafness with mild renal dysfunction, 602522 (3), Autosomal recessive; Bartter syndrome, type 4a, 602522 (3), Autosomal recessive
chr1	56854797	56918223	1p32	1p32.2	120950	C8A	Complement component-8, alpha polypeptide	C8A	731	ENSG00000157131		C8 deficiency, type I, 613790 (3), Autosomal recessive	C8a (MGI:2668347)	C8 deficiency, type I, 613790 (3), Autosomal recessive
chr1	56929207	56966015	1p32	1p32.2	120960	C8B	Complement component-8, beta polypeptide	C8B	732	ENSG00000021852		C8 deficiency, type II, 613789 (3), Autosomal recessive	C8b (MGI:88236)	C8 deficiency, type II, 613789 (3), Autosomal recessive
chr1	58575433	58577252	1p32	1p32.1	137290	TACSTD2, TROP2, M1S1	Tumor-associated calcium signal transducer 2	TACSTD2	4070	ENSG00000184292		Corneal dystrophy, gelatinous drop-like, 204870 (3), Autosomal recessive	Tacstd2 (MGI:1861606)	Corneal dystrophy, gelatinous drop-like, 204870 (3), Autosomal recessive
chr1	58654743	58700062	1p32.1	1p32.1	612176	MYSM1, 2ADUB, KIAA1915, BMFS4	MYB-like, SWIRM, and MPN domains-containing protein 1	MYSM1	114803	ENSG00000162601		Bone marrow failure syndrome 4, 618116 (3), Autosomal recessive	Mysm1 (MGI:2444584)	Bone marrow failure syndrome 4, 618116 (3), Autosomal recessive
chr1	62454726	62688386	1p31.3	1p31.3	615730	DOCK7, KIAA1771, DEE23	Dedicator of cytokinesis 7	DOCK7	85440	ENSG00000116641		Developmental and epileptic encephalopathy 23, 615859 (3), Autosomal recessive	Dock7 (MGI:1914549)	Developmental and epileptic encephalopathy 23, 615859 (3), Autosomal recessive
chr1	62597520	62606313	1p31	1p31.3	604774	ANGPTL3, ANGPT5, FHBL2	Angiopoietin-like 3	ANGPTL3	27329	ENSG00000132855		Hypobetalipoproteinemia, familial, 2, 605019 (3), Autosomal recessive	Angptl3 (MGI:1353627)	Hypobetalipoproteinemia, familial, 2, 605019 (3), Autosomal recessive
chr1	63367627	63438553	1p22.3	1p31.3	604566	ALG6, CDG1C	ALG6 alpha-1,3-glucosyltransferase	ALG6	29929	ENSG00000088035		Congenital disorder of glycosylation, type Ic, 603147 (3), Autosomal recessive	Alg6 (MGI:2444031)	Congenital disorder of glycosylation, type Ic, 603147 (3), Autosomal recessive
chr1	63593411	63660245	1p31	1p31.3	171900	PGM1, GSD14, CDG1T	Phosphoglucomutase-1	PGM1	5236	ENSG00000079739	distal to ACADM; formerly 1p22.1	Congenital disorder of glycosylation, type It, 614921 (3), Autosomal recessive	Pgm1 (MGI:97565)	Congenital disorder of glycosylation, type It, 614921 (3), Autosomal recessive
chr1	65264749	65415871	1p32.1-p31.3	1p31.3	608375	DNAJC6, DJC6, KIAA0473, PARK19	DNAJ heat shock protein family (Hsp40) member C6	DNAJC6	9829	ENSG00000116675		Parkinson disease 19a, juvenile-onset, 615528 (3), Autosomal recessive; Parkinson disease 19b, early-onset, 615528 (3), Autosomal recessive	Dnajc6 (MGI:1919935)	Parkinson disease 19a, juvenile-onset, 615528 (3), Autosomal recessive; Parkinson disease 19b, early-onset, 615528 (3), Autosomal recessive
chr1	65420652	65641559	1p31	1p31.3	601007	LEPR, OBR, LEPRD	Leptin receptor	LEPR	3953	ENSG00000116678		Obesity, morbid, due to leptin receptor deficiency, 614963 (3), Autosomal recessive	Lepr (MGI:104993)	Obesity, morbid, due to leptin receptor deficiency, 614963 (3), Autosomal recessive
chr1	66972976	67054148	1p32-p31	1p31.3	610804	SLC35D1, UGTREL7, KIAA0260, SHNKND	Solute carrier family 35 (UDP-glucuronic acid/UDP-N-acetylgalactosamine dual transporter), member D1	SLC35D1	23169	ENSG00000116704		Schneckenbecken dysplasia, 269250 (3), Autosomal recessive	Slc35d1 (MGI:2140361)	Schneckenbecken dysplasia, 269250 (3), Autosomal recessive
chr1	68098459	68232546	1p31.3	1p31.3	611514	WLS, GPR177, EVI, ZKS	WNT ligand secretion mediator	WLS	79971	ENSG00000116729		Zaki syndrome, 619648 (3), Autosomal recessive	Wls (MGI:1915401)	Zaki syndrome, 619648 (3), Autosomal recessive
chr1	68428822	68449954	1p31	1p31.3	180069	RPE65, RP20, LCA2	RPE65 retinoid isomerohydrolase	RPE65	6121	ENSG00000116745		Retinitis pigmentosa 20, 613794 (3), Autosomal recessive; Retinitis pigmentosa 87 with choroidal involvement, 618697 (3), Autosomal dominant; Leber congenital amaurosis 2, 204100 (3), Autosomal recessive	Rpe65 (MGI:98001)	Retinitis pigmentosa 20, 613794 (3), Autosomal recessive; Retinitis pigmentosa 87 with choroidal involvement, 618697 (3), Autosomal dominant; Leber congenital amaurosis 2, 204100 (3), Autosomal recessive
chr1	70411268	70439851	1p31.1	1p31.1	607657	CTH	Cystathionine gamma-lyase	CTH	1491	ENSG00000116761	previously assigned to chr.16	Cystathioninuria, 219500 (3), Autosomal recessive	Cth (MGI:1339968)	Cystathioninuria, 219500 (3), Autosomal recessive
chr1	75724709	75763679	1p31	1p31.1	607008	ACADM, MCAD	Acyl-Coenzyme A dehydrogenase, C-4 to C-12 straight chain	ACADM	34	ENSG00000117054		Acyl-CoA dehydrogenase, medium chain, deficiency of, 201450 (3), Autosomal recessive	Acadm (MGI:87867)	Acyl-CoA dehydrogenase, medium chain, deficiency of, 201450 (3), Autosomal recessive
chr1	75796882	75913242	1p31	1p31.1	602105	MSH4, POF20, SPGF2	mutS homolog 4	MSH4	4438	ENSG00000057468		Premature ovarian failure 20, 619938 (3), Autosomal recessive; Spermatogenic failure 2, 108420 (3), Autosomal recessive	Msh4 (MGI:1860077)	Premature ovarian failure 20, 619938 (3), Autosomal recessive; Spermatogenic failure 2, 108420 (3), Autosomal recessive
chr1	77088989	77219430	1p31.1	1p31.1	605087	PIGK, GPI8, NEDHCAS	Phosphatidylinositol glycan, class K	PIGK	10026	ENSG00000142892		Neurodevelopmental disorder with hypotonia and cerebellar atrophy, with or without seizures, 618879 (3), Autosomal recessive	Pigk (MGI:1913863)	Neurodevelopmental disorder with hypotonia and cerebellar atrophy, with or without seizures, 618879 (3), Autosomal recessive
chr1	86914635	87109982	1p22	1p22.3	604844	HS2ST1, NFSRA	Heparan sulfate 2-O-sulfotransferase 1	HS2ST1	9653	ENSG00000153936		Neurofacioskeletal syndrome with or without renal agenesis, 619194 (3), Autosomal recessive	Hs2st1 (MGI:1346049)	Neurofacioskeletal syndrome with or without renal agenesis, 619194 (3), Autosomal recessive
chr1	91260766	91408007	1p22.2	1p22.2	615684	HFM1, MER3, POF9	Helicase for meiosis 1	HFM1	164045	ENSG00000162669		Premature ovarian failure 9, 615724 (3), Autosomal recessive	Hfm1 (MGI:3036246)	Premature ovarian failure 9, 615724 (3), Autosomal recessive
chr1	93992834	94121148	1p22.1	1p22.1	601691	ABCA4, ABCR, STGD1, FFM, RP19, CORD3, ARMD2	ATP-binding transporter, retina-specific	ABCA4	24	ENSG00000198691		Retinal dystrophy, early-onset severe, 248200 (3), Autosomal recessive; Retinitis pigmentosa 19, 601718 (3), Autosomal recessive; {Macular degeneration, age-related, 2}, 153800 (3), Autosomal dominant; Cone-rod dystrophy 3, 604116 (3), Autosomal recessive; Fundus flavimaculatus, 248200 (3), Autosomal recessive; Stargardt disease 1, 248200 (3), Autosomal recessive	Abca4 (MGI:109424)	Retinal dystrophy, early-onset severe, 248200 (3), Autosomal recessive; Retinitis pigmentosa 19, 601718 (3), Autosomal recessive; Cone-rod dystrophy 3, 604116 (3), Autosomal recessive; Fundus flavimaculatus, 248200 (3), Autosomal recessive; Stargardt disease 1, 248200 (3), Autosomal recessive
chr1	94974405	95072951	1p21.3	1p21.3	612866	ALG14, CMS15, IDDEBF, MEPCA	ALG14 UDP-N-acetylglucosaminyltransferase subunit	ALG14	199857	ENSG00000172339	mutation identified in 1 CMSWTA family	Intellectual developmental disorder with epilepsy, behavioral abnormalities, and coarse facies, 619031 (3), Autosomal recessive; Myopathy, epilepsy, and progressive cerebral atrophy, 619036 (3), Autosomal recessive; ?Myasthenic syndrome, congenital, 15, without tubular aggregates, 616227 (3), Autosomal recessive	Alg14 (MGI:1914039)	Intellectual developmental disorder with epilepsy, behavioral abnormalities, and coarse facies, 619031 (3), Autosomal recessive; Myopathy, epilepsy, and progressive cerebral atrophy, 619036 (3), Autosomal recessive
chr1	97077743	97921059	1p22	1p21.3	612779	DPYD, DPD	Dihydropyrimidine dehydrogenase	DPYD	1806	ENSG00000188641		Dihydropyrimidine dehydrogenase deficiency, 274270 (3), Autosomal recessive; 5-fluorouracil toxicity, 274270 (3), Autosomal recessive	Dpyd (MGI:2139667)	Dihydropyrimidine dehydrogenase deficiency, 274270 (3), Autosomal recessive; 5-fluorouracil toxicity, 274270 (3), Autosomal recessive
chr1	99849258	99924023	1p21	1p21.2	610860	AGL, GDE	Amylo-1,6-glucosidase, 4-alpha-glucanotransferase (glycogen debranching enzyme)	AGL	178	ENSG00000162688		Glycogen storage disease IIIa, 232400 (3), Autosomal recessive; Glycogen storage disease IIIb, 232400 (3), Autosomal recessive	Agl (MGI:1924809)	Glycogen storage disease IIIa, 232400 (3), Autosomal recessive; Glycogen storage disease IIIb, 232400 (3), Autosomal recessive
chr1	99969996	100035634	1p21	1p21.2	605632	SLC35A3, AMRS	Solute carrier family 35 (UDP-GlcNAc transporter), member 3	SLC35A3	23443	ENSG00000117620		Arthrogryposis, impaired intellectual development, and seizures, 615553 (3), Autosomal recessive	Slc35a3 (MGI:1917648)	Arthrogryposis, impaired intellectual development, and seizures, 615553 (3), Autosomal recessive
chr1	100083570	100132930	1p21.2	1p21.2	609321	SASS6, SAS6, MCPH14	SAS-6 centriolar assembly protein	SASS6	163786	ENSG00000156876		Microcephaly 14, primary, autosomal recessive, 616402 (3), Autosomal recessive	Sass6 (MGI:1920026)	Microcephaly 14, primary, autosomal recessive, 616402 (3), Autosomal recessive
chr1	100186919	100249834	1p31	1p21.2	248610	DBT, BCATE2	Dihydrolipoamide branched chain transacylase (E2 component of branched chain keto acid dehydrogenase complex)	DBT	1629	ENSG00000137992	pseudogene on 3q24	Maple syrup urine disease, type II, 248600 (3), Autosomal recessive	Dbt (MGI:105386)	Maple syrup urine disease, type II, 248600 (3), Autosomal recessive
chr1	100345001	100520277	1p21	1p21.2	603504	CDC14A, DFNB32	Cell division cycle 14A	CDC14A	8556	ENSG00000079335		Deafness, autosomal recessive 32, with or without immotile sperm, 608653 (3), Autosomal recessive	Cdc14a (MGI:2442676)	Deafness, autosomal recessive 32, with or without immotile sperm, 608653 (3), Autosomal recessive
chr1	102876473	103108522	1p21	1p21.1	120280	COL11A1, STL2, DFNA37	Collagen XI, alpha-1 polypeptide	COL11A1	1301	ENSG00000060718		Fibrochondrogenesis 1, 228520 (3), Autosomal recessive; Stickler syndrome, type II, 604841 (3), Autosomal dominant; Marshall syndrome, 154780 (3), Autosomal dominant; Deafness, autosomal dominant 37, 618533 (3), Autosomal dominant; {Lumbar disc herniation, susceptibility to}, 603932 (3)	Col11a1 (MGI:88446)	Fibrochondrogenesis 1, 228520 (3), Autosomal recessive; Stickler syndrome, type II, 604841 (3), Autosomal dominant; Marshall syndrome, 154780 (3), Autosomal dominant; Deafness, autosomal dominant 37, 618533 (3), Autosomal dominant
chr1	103525699	103555239	1p21.1	1p21.1	618016	RNPC3, SNRNP65, KIAA1839, CPHD7	RNA-binding region-containing protein 3	RNPC3	55599	ENSG00000185946		Pituitary hormone deficiency, combined or isolated, 7, 618160 (3), Autosomal recessive	Rnpc3 (MGI:1914475)	Pituitary hormone deficiency, combined or isolated, 7, 618160 (3), Autosomal recessive
chr1	108876985	108934545	1p13.1	1p13.3	609245	GPSM2, LGN, PINS, DFNB82, CMCS	G-protein signaling modulator 2	GPSM2	29899	ENSG00000121957		Chudley-McCullough syndrome, 604213 (3), Autosomal recessive	Gpsm2 (MGI:1923373)	Chudley-McCullough syndrome, 604213 (3), Autosomal recessive
chr1	108929505	108963484	1p13.3	1p13.3	617539	CLCC1, MCLC, RP32	Chloride channel CLIC-like 1	CLCC1	23155	ENSG00000121940		Retinitis pigmentosa 32, 609913 (3), Autosomal recessive	Clcc1 (MGI:2385186)	Retinitis pigmentosa 32, 609913 (3), Autosomal recessive
chr1	109064140	109076003	1p13.3	1p13.3	600774	TAF13, TAF2K, MRT60	TAF13 RNA polymerase II, TATA box-binding protein-associated factor, 18kD	TAF13	6884	ENSG00000197780		Intellectual developmental disorder, autosomal recessive 60, 617432 (3), Autosomal recessive	Taf13 (MGI:1913500)	Intellectual developmental disorder, autosomal recessive 60, 617432 (3), Autosomal recessive
chr1	109213893	109238182	1p13	1p13.3	607529	SARS1, SARS, SERS, NEDMAS	Seryl-tRNA synthetase 1	SARS1	6301	ENSG00000031698		Neurodevelopmental disorder with microcephaly, ataxia, and seizures, 617709 (3), Autosomal recessive	Sars (MGI:102809)	Neurodevelopmental disorder with microcephaly, ataxia, and seizures, 617709 (3), Autosomal recessive
chr1	109619837	109632055	1p13.3	1p13.3	102771	AMPD2, SPG63, PCH9	Adenosine monophosphate deaminase-2, isoform L	AMPD2	271	ENSG00000116337	mutation identified in 1 SPG63 family	?Spastic paraplegia 63, 615686 (3), Autosomal recessive; Pontocerebellar hypoplasia, type 9, 615809 (3), Autosomal recessive	Ampd2 (MGI:88016)	Pontocerebellar hypoplasia, type 9, 615809 (3), Autosomal recessive
chr1	110059870	110070672	1p21-p13	1p13.3	606014	ALX3, FND1	Aristaless-like homeobox 3	ALX3	257	ENSG00000156150		Frontonasal dysplasia 1, 136760 (3), Autosomal recessive	Alx3 (MGI:1277097)	Frontonasal dysplasia 1, 136760 (3), Autosomal recessive
chr1	110150494	110202202	1p13.3	1p13.3	610299	SLC6A17, NTT4, MRT48	Solute carrier family 6 (neurotransmitter transporter), member 17	SLC6A17	388662	ENSG00000197106		Intellectual developmental disorder, autosomal recessive 48, 616269 (3), Autosomal recessive	Slc6a17 (MGI:2442535)	Intellectual developmental disorder, autosomal recessive 48, 616269 (3), Autosomal recessive
chr1	111117163	111140093	1p13.3	1p13.3	613360	DRAM2, TMEM77, CORD21	Damage-regulated autophagy modulator 2	DRAM2	128338	ENSG00000156171		Cone-rod dystrophy 21, 616502 (3), Autosomal recessive	Dram2 (MGI:1914421)	Cone-rod dystrophy 21, 616502 (3), Autosomal recessive
chr1	112466541	112530165	1p13	1p13.2	601968	WNT2B, WNT13, XWNT2	Wingless-type MMTV integration site family, member 2B	WNT2B	7482	ENSG00000134245		Diarrhea 9, 618168 (3), Autosomal recessive	Wnt2b (MGI:1261834)	Diarrhea 9, 618168 (3), Autosomal recessive
chr1	112911847	112956196	1p13.2-p12	1p13.2	600682	SLC16A1, MCT1, HHF7, MCT1D	Solute carrier family 16 (monocarboxylic acid transporters), member 1	SLC16A1	6566	ENSG00000155380		Hyperinsulinemic hypoglycemia, familial, 7, 610021 (3), Autosomal dominant; Erythrocyte lactate transporter defect, 245340 (3), Autosomal dominant; Monocarboxylate transporter 1 deficiency, 616095 (3), Autosomal dominant, Autosomal recessive	Slc16a1 (MGI:106013)	Hyperinsulinemic hypoglycemia, familial, 7, 610021 (3), Autosomal dominant; Erythrocyte lactate transporter defect, 245340 (3), Autosomal dominant; Monocarboxylate transporter 1 deficiency, 616095 (3), Autosomal dominant, Autosomal recessive
chr1	113073198	113132260	1p13	1p13.2	608869	LRIG2, LIG2, KIAA0806, UFS2	Leucine-rich repeats- and immunoglobulin-like domains-containing protein 2	LRIG2	9860	ENSG00000198799		Urofacial syndrome 2, 615112 (3), Autosomal recessive	Lrig2 (MGI:2443718)	Urofacial syndrome 2, 615112 (3), Autosomal recessive
chr1	113894194	113905028	1p13.2	1p13.2	607245	AP4B1, SPG47, CPSQ5	Adaptor-related protein complex 4, beta-1 subunit	AP4B1	10717	ENSG00000134262		Spastic paraplegia 47, autosomal recessive, 614066 (3), Autosomal recessive	Ap4b1 (MGI:1337130)	Spastic paraplegia 47, autosomal recessive, 614066 (3), Autosomal recessive
chr1	114673098	114695546	1p21-p13	1p13.2	102770	AMPD1, MMDD	Adenosine monophosphate deaminase-1, muscle	AMPD1	270	ENSG00000116748		Myopathy due to myoadenylate deaminase deficiency, 615511 (3), Autosomal recessive	Ampd1 (MGI:88015)	Myopathy due to myoadenylate deaminase deficiency, 615511 (3), Autosomal recessive
chr1	115029826	115034309	1p13	1p13.2	188540	TSHB, CHNG4	Thyroid-stimulating hormone, beta polypeptide	TSHB	7252	ENSG00000134200	centromeric to NGFB	Hypothyroidism, congenital, nongoitrous 4, 275100 (3), Autosomal recessive	Tshb (MGI:98848)	Hypothyroidism, congenital, nongoitrous 4, 275100 (3), Autosomal recessive
chr1	115285917	115338249	1p13.1	1p13.2	162030	NGF, NGFB, HSAN5	Nerve growth factor, beta	NGF	4803	ENSG00000134259	same 310kb fragment as TSHB; order: cen-CD2-CD58-ATP1A1-NGF-TSHB-NRAS-tel	Neuropathy, hereditary sensory and autonomic, type V, 608654 (3), Autosomal recessive	Ngf (MGI:97321)	Neuropathy, hereditary sensory and autonomic, type V, 608654 (3), Autosomal recessive
chr1	115700021	115768714	1p13.3-p11	1p13.1	114251	CASQ2	Calsequestrin, fast-twitch, skeletal muscle-2	CASQ2	845	ENSG00000118729		Ventricular tachycardia, catecholaminergic polymorphic, 2, 611938 (3), Autosomal recessive	Casq2 (MGI:1309469)	Ventricular tachycardia, catecholaminergic polymorphic, 2, 611938 (3), Autosomal recessive
chr1	117863485	117929621	1p12	1p12	618128	GDAP2, SCAR27	Ganglioside-induced differentiation-associated protein 2	GDAP2	54834	ENSG00000196505		Spinocerebellar ataxia, autosomal recessive 27, 618369 (3), Autosomal recessive	Gdap2 (MGI:1338001)	Spinocerebellar ataxia, autosomal recessive 27, 618369 (3), Autosomal recessive
chr1	118883047	118989510	1p13	1p12	604127	TBX15	T-box 15	TBX15	6913	ENSG00000092607		Cousin syndrome, 260660 (3), Autosomal recessive	Tbx15 (MGI:1277234)	Cousin syndrome, 260660 (3), Autosomal recessive
chr1	119031216	119140672	1p13.3-p13.1	1p12	604733	WARS2, NEMMLAS, PKDYS3	Tryptophanyl-tRNA synthetase 2	WARS2	10352	ENSG00000116874		Parkinsonism-dystonia 3, childhood-onset, 619738 (3), Autosomal recessive; Neurodevelopmental disorder, mitochondrial, with abnormal movements and lactic acidosis, with or without seizures, 617710 (3), Autosomal recessive	Wars2 (MGI:1917810)	Parkinsonism-dystonia 3, childhood-onset, 619738 (3), Autosomal recessive; Neurodevelopmental disorder, mitochondrial, with abnormal movements and lactic acidosis, with or without seizures, 617710 (3), Autosomal recessive
chr1	119414931	119423034	1p13.1	1p12	613890	HSD3B2	Hydroxy-delta-5-steroid dehydrogenase, 3 beta- and steroid delta-isomerase, type 2 (adrenal, gonadal)	HSD3B2	3284	ENSG00000203859		Adrenal hyperplasia, congenital, due to 3-beta-hydroxysteroid dehydrogenase 2 deficiency, 201810 (3), Autosomal recessive	Hsd3b1,Hsd3b2,Hsd3b3,Hsd3b4,Hsd3b5,Hsd3b6,Hsd3b8,Hsd3b9 (MGI:104645,MGI:109598,MGI:3711284,MGI:3782634,MGI:96233,MGI:96234,MGI:96235,MGI:96236)	Adrenal hyperplasia, congenital, due to 3-beta-hydroxysteroid dehydrogenase 2 deficiency, 201810 (3), Autosomal recessive
chr1	119711934	119744215	1p12	1p12	606879	PHGDH, NLS1, PHGDHD	Phosphoglycerate dehydrogenase	PHGDH	26227	ENSG00000092621		Neu-Laxova syndrome 1, 256520 (3), Autosomal recessive; Phosphoglycerate dehydrogenase deficiency, 601815 (3), Autosomal recessive	Phgdh (MGI:1355330)	Neu-Laxova syndrome 1, 256520 (3), Autosomal recessive; Phosphoglycerate dehydrogenase deficiency, 601815 (3), Autosomal recessive
chr1	119747996	119768932	1p13-p12	1p12	600234	HMGCS2	3-hydroxy-3-methylglutaryl-Coenzyme A synthase 2, mitochondrial	HMGCS2	3158	ENSG00000134240		HMG-CoA synthase-2 deficiency, 605911 (3), Autosomal recessive	Hmgcs2 (MGI:101939)	HMG-CoA synthase-2 deficiency, 605911 (3), Autosomal recessive
chr1	145911348	145918717	1q21.1	1q21.1	603867	PEX11B, PEX14B	Peroxisome biogenesis 11B	PEX11B	8799	ENSG00000131779		Peroxisome biogenesis disorder 14B, 614920 (3), Autosomal recessive	Pex11b (MGI:1338882)	Peroxisome biogenesis disorder 14B, 614920 (3), Autosomal recessive
chr1	145921556	145927484	1q12	1q21.1	605313	RBM8A, RBM8B, TAR, C1DELq21.1, DEL1q21.1	RNA-binding motif protein 8A	RBM8A	9939	ENSG00000265241	pseudogene on chr.14	Thrombocytopenia-absent radius syndrome, 274000 (3), Autosomal recessive	Rbm8a,Rbm8a2 (MGI:1913129,MGI:3612447)	Thrombocytopenia-absent radius syndrome, 274000 (3), Autosomal recessive
chr1	145927627	145978848	1q21.1	1q21.1	617457	POLR3GL, SOFM	Polymerase III, RNA, subunit G-like	POLR3GL	84265	ENSG00000121851		Short stature, oligodontia, dysmorphic facies, and motor delay, 619234 (3), Autosomal recessive	Polr3gl (MGI:1917120)	Short stature, oligodontia, dysmorphic facies, and motor delay, 619234 (3), Autosomal recessive
chr1	146017470	146021735	1q21	1q21.1	608374	HJV, HFE2A	Hemojuvelin	HJV	148738	ENSG00000168509	between D1S442 and D1S2347	Hemochromatosis, type 2A, 602390 (3), Autosomal recessive	Hjv (MGI:1916835)	Hemochromatosis, type 2A, 602390 (3), Autosomal recessive
chr1	150067382	150145329	1q21-q22	1q21.2	610035	VPS45, VPS45A, SCN5	Vacuolar protein sorting 45 homolog	VPS45	11311	ENSG00000136631		Neutropenia, severe congenital, 5, autosomal recessive, 615285 (3), Autosomal recessive	Vps45 (MGI:891965)	Neutropenia, severe congenital, 5, autosomal recessive, 615285 (3), Autosomal recessive
chr1	150487419	150507602	1q21.2	1q21.2	612805	TARS2, COXPD21	Threonyl-tRNA synthetase 2	TARS2	80222	ENSG00000143374		Combined oxidative phosphorylation deficiency 21, 615918 (3), Autosomal recessive	Tars2 (MGI:1919057)	Combined oxidative phosphorylation deficiency 21, 615918 (3), Autosomal recessive
chr1	150508109	150513789	1q21	1q21.2	602201	ECM1, URBWD	Extracellular matrix protein-1	ECM1	1893	ENSG00000143369		Urbach-Wiethe disease, 247100 (3), Autosomal recessive	Ecm1 (MGI:103060)	Urbach-Wiethe disease, 247100 (3), Autosomal recessive
chr1	150549408	150560937	1q21	1q21.2	610113	ADAMTSL4, TSRC1, ECTOL2	ADAMTS-like 4	ADAMTSL4	54507	ENSG00000143382		Ectopia lentis et pupillae, 225200 (3), Autosomal recessive; Ectopia lentis, isolated, autosomal recessive, 225100 (3), Autosomal recessive	Adamtsl4 (MGI:2389008)	Ectopia lentis et pupillae, 225200 (3), Autosomal recessive; Ectopia lentis, isolated, autosomal recessive, 225100 (3), Autosomal recessive
chr1	150796208	150808260	1q21	1q21.3	601105	CTSK	Cathepsin K	CTSK	1513	ENSG00000143387		Pycnodysostosis, 265800 (3), Autosomal recessive	Ctsk (MGI:107823)	Pycnodysostosis, 265800 (3), Autosomal recessive
chr1	151008449	151035713	1q21.3	1q21.3	617413	PRUNE1, DRES17, NMIHBA	Prune exopolyphosphatase 1	PRUNE1	58497	ENSG00000143363		Neurodevelopmental disorder with microcephaly, hypotonia, and variable brain anomalies, 617481 (3), Autosomal recessive	Prune1 (MGI:1925152)	Neurodevelopmental disorder with microcephaly, hypotonia, and variable brain anomalies, 617481 (3), Autosomal recessive
chr1	151340640	151347252	1q21.1-q21.3	1q21.3	601863	RFX5	Regulatory factor X, 5 (influences HLA class II expression)	RFX5	5993	ENSG00000143390		Bare lymphocyte syndrome, type II, complementation group C, 209920 (3), Autosomal recessive; Bare lymphocyte syndrome, type II, complementation group E, 209920 (3), Autosomal recessive	Rfx5 (MGI:1858421)	Bare lymphocyte syndrome, type II, complementation group C, 209920 (3), Autosomal recessive; Bare lymphocyte syndrome, type II, complementation group E, 209920 (3), Autosomal recessive
chr1	151364304	151372705	1q21-q22	1q21.3	604188	SELENBP1, SP56, EHMTO	Selenium-binding protein 1	SELENBP1	8991	ENSG00000143416		Extraoral halitosis due to MTO deficiency, 618148 (3), Autosomal recessive	Selenbp1,Selenbp2 (MGI:104859,MGI:96825)	Extraoral halitosis due to MTO deficiency, 618148 (3), Autosomal recessive
chr1	151806071	151831802	1q21	1q21.3	602943	RORC, RORG, RZRG, IMD42	RAR-related orphan receptor C	RORC	6097	ENSG00000143365		Immunodeficiency 42, 616622 (3), Autosomal recessive	Rorc (MGI:104856)	Immunodeficiency 42, 616622 (3), Autosomal recessive
chr1	152302165	152325239	1q21	1q21.3	135940	FLG, ATOD2	Filaggrin	FLG	2312	ENSG00000143631		Ichthyosis vulgaris, 146700 (3), Autosomal dominant, Autosomal recessive; {Dermatitis, atopic, susceptibility to, 2}, 605803 (3)		Ichthyosis vulgaris, 146700 (3), Autosomal dominant, Autosomal recessive
chr1	152348735	152360006	1q21.3	1q21.3	616284	FLG2, IFPS, PSS6	Filaggrin family, member 2	FLG2	388698	ENSG00000143520		Peeling skin syndrome 6, 618084 (3), Autosomal recessive	Flg2 (MGI:3645678)	Peeling skin syndrome 6, 618084 (3), Autosomal recessive
chr1	154155308	154192100	1q22-q23	1q21.3	191030	TPM3, NEM1, CFTD, CAPM1	Tropomyosin 3	TPM3	7170	ENSG00000143549	TRK = chimera of TPM3 and NTRK1; NEM1 to 1q21-q23 by Fd	CAP myopathy 1, 609284 (3), Autosomal dominant, Autosomal recessive; Myopathy, congenital, with fiber-type disproportion, 255310 (3), Autosomal dominant, Autosomal recessive; Nemaline myopathy 1, autosomal dominant or recessive, 609284 (3), Autosomal dominant, Autosomal recessive	Tpm3 (MGI:1890149)	CAP myopathy 1, 609284 (3), Autosomal dominant, Autosomal recessive; Myopathy, congenital, with fiber-type disproportion, 255310 (3), Autosomal dominant, Autosomal recessive; Nemaline myopathy 1, autosomal dominant or recessive, 609284 (3), Autosomal dominant, Autosomal recessive
chr1	154272629	154275875	1q21.3	1q21.3	605998	HAX1, SCN3	HCLS1-associated protein X1	HAX1	10456	ENSG00000143575		Neutropenia, severe congenital 3, autosomal recessive, 610738 (3), Autosomal recessive	Hax1 (MGI:1346319)	Neutropenia, severe congenital 3, autosomal recessive, 610738 (3), Autosomal recessive
chr1	154405343	154469450	1q21.3	1q21.3	147880	IL6R, IL6RQ, IL6QTL, HIES5	Interleukin-6 receptor	IL6R	3570	ENSG00000160712	IL6R-like gene on chr.9	[Interleukin 6, serum level of, QTL], 614752 (3); Hyper-IgE recurrent infection syndrome 5, autosomal recessive, 618944 (3), Autosomal recessive; [Interleukin-6 receptor, soluble, serum level of, QTL], 614689 (3)	Il6ra (MGI:105304)	Hyper-IgE recurrent infection syndrome 5, autosomal recessive, 618944 (3), Autosomal recessive
chr1	154582057	154627997	1q21.3	1q21.3	146920	ADAR, DRADA, DSH, DSRAD, IFI4, G1P1, AGS6	Adenosine deaminase, RNA-specific	ADAR	103	ENSG00000160710		Dyschromatosis symmetrica hereditaria, 127400 (3), Autosomal dominant; Aicardi-Goutieres syndrome 6, 615010 (3), Autosomal recessive	Adar (MGI:1889575)	Dyschromatosis symmetrica hereditaria, 127400 (3), Autosomal dominant; Aicardi-Goutieres syndrome 6, 615010 (3), Autosomal recessive
chr1	154983344	154993111	1q21.3	1q21.3	610595	FLAD1, FADS, LSMFLAD	Flavin adenine dinucleotide synthetase 1	FLAD1	80308	ENSG00000160688		Lipid storage myopathy due to flavin adenine dinucleotide synthetase deficiency, 255100 (3), Autosomal recessive	Flad1 (MGI:2443030)	Lipid storage myopathy due to flavin adenine dinucleotide synthetase deficiency, 255100 (3), Autosomal recessive
chr1	155139891	155140531	1q12-q21	1q22	605951	DPM3, MDDGC15, MDDGB15	Dolichyl-phosphate mannosyltransferase 3	DPM3	54344	ENSG00000179085	mutation identified in 1 MDDGB15 patient	?Muscular dystrophy-dystroglycanopathy (congenital with impaired intellectual development), type B, 15, 618992 (3), Autosomal recessive; Muscular dystrophy-dystroglycanopathy (limb-girdle), type C, 15, 612937 (3), Autosomal recessive	Dpm3 (MGI:1915813)	Muscular dystrophy-dystroglycanopathy (limb-girdle), type C, 15, 612937 (3), Autosomal recessive
chr1	155234452	155244627	1q21	1q22	606463	GBA	Glucosidase, acid beta	GBA1	2629	ENSG00000177628	pseudogene GBAP ~16kb 3' to GBA	{Lewy body dementia, susceptibility to}, 127750 (3), Autosomal dominant; Gaucher disease, type II, 230900 (3), Autosomal recessive; Gaucher disease, type IIIC, 231005 (3), Autosomal recessive; Gaucher disease, type III, 231000 (3), Autosomal recessive; Gaucher disease, type I, 230800 (3), Autosomal recessive; Gaucher disease, perinatal lethal, 608013 (3), Autosomal recessive; {Parkinson disease, …	Gba (MGI:95665)	Gaucher disease, type II, 230900 (3), Autosomal recessive; Gaucher disease, type IIIC, 231005 (3), Autosomal recessive; Gaucher disease, type III, 231000 (3), Autosomal recessive; Gaucher disease, type I, 230800 (3), Autosomal recessive; Gaucher disease, perinatal lethal, 608013 (3), Autosomal recessive
chr1	155289293	155308654	1q21	1q22	609712	PKLR, PK1	Pyruvate kinase, liver and RBC type	PKLR	5313	ENSG00000143627		Adenosine triphosphate, elevated, of erythrocytes, 102900 (3), Autosomal dominant; Pyruvate kinase deficiency, 266200 (3), Autosomal recessive	Pklr (MGI:97604)	Adenosine triphosphate, elevated, of erythrocytes, 102900 (3), Autosomal dominant; Pyruvate kinase deficiency, 266200 (3), Autosomal recessive
chr1	155563246	155614967	1q22	1q22	617619	MSTO1, MMYAT	Misato 1, mitochondrial distribution and morphology regulator	MSTO1	55154	ENSG00000125459		Myopathy, mitochondrial, and ataxia, 617675 (3), Autosomal dominant, Autosomal recessive	Msto1 (MGI:2385175)	Myopathy, mitochondrial, and ataxia, 617675 (3), Autosomal dominant, Autosomal recessive
chr1	155659442	155688996	1q22	1q22	607860	YY1AP1, YAP, HCCA2, GRNG	YY1 associated protein 1	YY1AP1	55249	ENSG00000163374		Grange syndrome, 602531 (3), Autosomal recessive	Gon4l (MGI:1917579)	Grange syndrome, 602531 (3), Autosomal recessive
chr1	156054782	156058506	1q22	1q22	610389	LAMTOR2, MAPBPIP, p14,	Late endosomal/lysosomal adaptor, MAPK and MTOR activator 2	LAMTOR2	28956	ENSG00000116586	mutation identified in 1 family	Immunodeficiency due to defect in MAPBP-interacting protein, 610798 (3), Autosomal recessive	Lamtor2 (MGI:1932697)	Immunodeficiency due to defect in MAPBP-interacting protein, 610798 (3), Autosomal recessive
chr1	156082573	156140081	1q21.2	1q22	150330	LMNA, LMN1, EMD2, FPLD2, CMD1A, HGPS	Lamin A/C	LMNA	4000	ENSG00000160789		Mandibuloacral dysplasia, 248370 (3), Autosomal recessive; Heart-hand syndrome, Slovenian type, 610140 (3), Autosomal dominant; Cardiomyopathy, dilated, 1A, 115200 (3), Autosomal dominant; Emery-Dreifuss muscular dystrophy 3, autosomal recessive, 616516 (3), Autosomal recessive; Restrictive dermopathy 2, 619793 (3); Charcot-Marie-Tooth disease, type 2B1, 605588 (3), Autosomal recessive; Emery-Dre…	Lmna (MGI:96794)	Mandibuloacral dysplasia, 248370 (3), Autosomal recessive; Heart-hand syndrome, Slovenian type, 610140 (3), Autosomal dominant; Cardiomyopathy, dilated, 1A, 115200 (3), Autosomal dominant; Emery-Dreifuss muscular dystrophy 3, autosomal recessive, 616516 (3), Autosomal recessive; Restrictive dermopathy 2, 619793 (3); Charcot-Marie-Tooth disease, type 2B1, 605588 (3), Autosomal recessive; Emery-Dre…
chr1	156147373	156177744	1q22	1q22	607292	SEMA4A, SEMB, RP35, CORD10	Semaphorin 4A	SEMA4A	64218	ENSG00000196189		Retinitis pigmentosa 35, 610282 (3), Autosomal dominant, Autosomal recessive; Cone-rod dystrophy 10, 610283 (3), Autosomal recessive	Sema4a (MGI:107560)	Retinitis pigmentosa 35, 610282 (3), Autosomal dominant, Autosomal recessive; Cone-rod dystrophy 10, 610283 (3), Autosomal recessive
chr1	156591776	156594299	1q21	1q22	608862	NAXE, APOA1BP, AIBP, PEBEL	NAD(P)HX epimerase	NAXE	128240	ENSG00000163382		Encephalopathy, progressive, early-onset, with brain edema and/or leukoencephalopathy, 617186 (3), Autosomal recessive	Naxe (MGI:2180167)	Encephalopathy, progressive, early-onset, with brain edema and/or leukoencephalopathy, 617186 (3), Autosomal recessive
chr1	156815750	156881850	1q21-q22	1q23.1	191315	NTRK1, TRKA	Neurotrophic tyrosine kinase, receptor, type 1	NTRK1	4914	ENSG00000198400	TRK = chimera of TPM3 and NTRK1	Insensitivity to pain, congenital, with anhidrosis, 256800 (3), Autosomal recessive	Ntrk1 (MGI:97383)	Insensitivity to pain, congenital, with anhidrosis, 256800 (3), Autosomal recessive
chr1	157993645	158100262	1q23.1	1q23.1	607428	KIRREL1, NEPH1, NPHS23	Kirre-like nephrin family adhesion molecule 1	KIRREL1	55243	ENSG00000183853		Nephrotic syndrome, type 23, 619201 (3), Autosomal recessive	Kirrel (MGI:1891396)	Nephrotic syndrome, type 23, 619201 (3), Autosomal recessive
chr1	158610704	158686715	1q21	1q23.1	182860	SPTA1, EL2, SPH3, HS3, HPP	Spectrin, alpha, erythrocytic-1	SPTA1	6708	ENSG00000163554	17cM proximal to FY	Spherocytosis, type 3, 270970 (3), Autosomal recessive; Elliptocytosis-2, 130600 (3), Autosomal dominant; Pyropoikilocytosis, 266140 (3), Autosomal recessive	Spta1 (MGI:98385)	Spherocytosis, type 3, 270970 (3), Autosomal recessive; Elliptocytosis-2, 130600 (3), Autosomal dominant; Pyropoikilocytosis, 266140 (3), Autosomal recessive
chr1	159872364	159900165	1q23.2	1q23.2	605152	CFAP45, CCDC19, NESG1, HTX11	Cilia- and flagella-associated protein 45	CFAP45	25790	ENSG00000213085		Heterotaxy, visceral, 11, autosomal, with male infertility, 619608 (3), Autosomal recessive	Cfap45 (MGI:1919120)	Heterotaxy, visceral, 11, autosomal, with male infertility, 619608 (3), Autosomal recessive
chr1	160024953	160031990	1q23.2	1q23.2	610273	PIGM	Phosphatidylinositol glycan, class M	PIGM	93183	ENSG00000143315		Glycosylphosphatidylinositol deficiency, 610293 (3), Autosomal recessive	Pigm (MGI:1914806)	Glycosylphosphatidylinositol deficiency, 610293 (3), Autosomal recessive
chr1	160037467	160070160	1q23.2	1q23.2	602208	KCNJ10, SESAME	Potassium inwardly-rectifying channel, subfamily J, member 10	KCNJ10	3766	ENSG00000177807		Enlarged vestibular aqueduct, digenic, 600791 (3), Autosomal recessive; SESAME syndrome, 612780 (3), Autosomal recessive	Kcnj10 (MGI:1194504)	Enlarged vestibular aqueduct, digenic, 600791 (3), Autosomal recessive; SESAME syndrome, 612780 (3), Autosomal recessive
chr1	160115759	160143591	1q21-q23	1q23.2	182340	ATP1A2, FHM2, MHP2, FARIMPD, DEE98	ATPase, Na+K+ transporting, alpha-2 polypeptide	ATP1A2	477	ENSG00000018625		Developmental and epileptic encephalopathy 98, 619605 (3), Autosomal dominant; Fetal akinesia, respiratory insufficiency, microcephaly, polymicrogyria, and dysmorphic facies, 619602 (3), Autosomal recessive; Alternating hemiplegia of childhood 1, 104290 (3), Autosomal dominant; Migraine, familial basilar, 602481 (3), Autosomal dominant; Migraine, familial hemiplegic, 2, 602481 (3), Autosomal domi…	Atp1a2 (MGI:88106)	Developmental and epileptic encephalopathy 98, 619605 (3), Autosomal dominant; Fetal akinesia, respiratory insufficiency, microcephaly, polymicrogyria, and dysmorphic facies, 619602 (3), Autosomal recessive; Alternating hemiplegia of childhood 1, 104290 (3), Autosomal dominant; Migraine, familial basilar, 602481 (3), Autosomal dominant; Migraine, familial hemiplegic, 2, 602481 (3), Autosomal domi…
chr1	160276807	160285151	1q22	1q23.2	600279	PEX19, PXF, HK33, D1S2223E, PBD12A	Peroxisome biogenesis factor 19 (peroxisomal farnesylated protein)	PEX19	5824	ENSG00000162735		Peroxisome biogenesis disorder 12A (Zellweger), 614886 (3), Autosomal recessive	Pex19 (MGI:1334458)	Peroxisome biogenesis disorder 12A (Zellweger), 614886 (3), Autosomal recessive
chr1	161070998	161089558	1q23.3	1q23.3	609607	NECTIN 4, PVRL4, PRR4, EDSS1	Nectin 4	NECTIN4	81607	ENSG00000143217		Ectodermal dysplasia-syndactyly syndrome 1, 613573 (3), Autosomal recessive	Nectin4 (MGI:1918990)	Ectodermal dysplasia-syndactyly syndrome 1, 613573 (3), Autosomal recessive
chr1	161153978	161158856	1q23.3	1q23.3	610554	UFC1, NEDSG	Ubiquitin-fold modifier-conjugating enzyme 1	UFC1	51506	ENSG00000143222		Neurodevelopmental disorder with spasticity and poor growth, 618076 (3), Autosomal recessive	Ufc1 (MGI:1913405)	Neurodevelopmental disorder with spasticity and poor growth, 618076 (3), Autosomal recessive
chr1	161197417	161214395	1q23	1q23.3	602985	NDUFS2, MC1DN6	NADH-ubiquinone oxidoreductase core subunit S2	NDUFS2	4720	ENSG00000158864		Mitochondrial complex I deficiency, nuclear type 6, 618228 (3), Autosomal recessive	Ndufs2 (MGI:2385112)	Mitochondrial complex I deficiency, nuclear type 6, 618228 (3), Autosomal recessive
chr1	161303600	161309968	1q22	1q23.3	159440	MPZ, CMT1B, CMTDID, DSS, CHN2	Myelin protein zero	MPZ	4359	ENSG00000158887		Charcot-Marie-Tooth disease, type 2I, 607677 (3), Autosomal dominant; Dejerine-Sottas disease, 145900 (3), Autosomal dominant, Autosomal recessive; Charcot-Marie-Tooth disease, type 1B, 118200 (3), Autosomal dominant; Roussy-Levy syndrome, 180800 (3), Autosomal dominant; Charcot-Marie-Tooth disease, dominant intermediate D, 607791 (3), Autosomal dominant; Hypomyelinating neuropathy, congenital, 2…	Mpz (MGI:103177)	Charcot-Marie-Tooth disease, type 2I, 607677 (3), Autosomal dominant; Dejerine-Sottas disease, 145900 (3), Autosomal dominant, Autosomal recessive; Charcot-Marie-Tooth disease, type 1B, 118200 (3), Autosomal dominant; Roussy-Levy syndrome, 180800 (3), Autosomal dominant; Charcot-Marie-Tooth disease, dominant intermediate D, 607791 (3), Autosomal dominant; Hypomyelinating neuropathy, congenital, 2…
chr1	161541759	161550737	1q23	1q23.3	146740	FCGR3A, CD16, IGFR3, IMD20	Fc fragment of IgG receptor IIIa	FCGR3A	2214	ENSG00000203747	FCGR2A and FCGR3A within 250kb antigen	Immunodeficiency 20, 615707 (3), Autosomal recessive	Fcgr4 (MGI:2179523)	Immunodeficiency 20, 615707 (3), Autosomal recessive
chr1	161766320	161964070	1q22-q23	1q23.3	605537	ATF6, ACHM7	Activating transcription factor-6	ATF6	22926	ENSG00000118217		Achromatopsia 7, 616517 (3), Autosomal recessive	Atf6 (MGI:1926157)	Achromatopsia 7, 616517 (3), Autosomal recessive
chr1	162069691	162370475	1q23.3	1q23.3	605551	NOS1AP, CAPON, KIAA0464, NPHS22	Nitric oxide synthase 1 (neuronal) adaptor protein	NOS1AP	9722	ENSG00000198929		Nephrotic syndrome, type 22, 619155 (3), Autosomal recessive	Nos1ap (MGI:1917979)	Nephrotic syndrome, type 22, 619155 (3), Autosomal recessive
chr1	162630863	162787405	1q12-qter	1q23.3	191311	DDR2, NTRKR3, TKT, WRCN	Discoidin domain receptor family, member 2	DDR2	4921	ENSG00000162733		Warburg-Cinotti syndrome, 618175 (3), Autosomal dominant; Spondylometaepiphyseal dysplasia, short limb-hand type, 271665 (3), Autosomal recessive	Ddr2 (MGI:1345277)	Warburg-Cinotti syndrome, 618175 (3), Autosomal dominant; Spondylometaepiphyseal dysplasia, short limb-hand type, 271665 (3), Autosomal recessive
chr1	165724291	165768922	1q24.1	1q24.1	614123	TMCO1, CFSMR1	Transmembrane and coiled-coil domains protein 1	TMCO1	54499	ENSG00000143183		Craniofacial dysmorphism, skeletal anomalies, and impaired intellectual development 1, 213980 (3), Autosomal recessive	Tmco1 (MGI:1921173)	Craniofacial dysmorphism, skeletal anomalies, and impaired intellectual development 1, 213980 (3), Autosomal recessive
chr1	168280877	168314426	1q23-q24	1q24.2	604614	TBX19	T-box 19	TBX19	9095	ENSG00000143178		Adrenocorticotropic hormone deficiency, 201400 (3), Autosomal recessive	Tbx19 (MGI:1891158)	Adrenocorticotropic hormone deficiency, 201400 (3), Autosomal recessive
chr1	169463909	169485970	1q23.3	1q24.2	603941	SLC19A2, THTR1, TRMA, THMD1	Solute carrier family 19 (thiamine transporter), member 2	SLC19A2	10560	ENSG00000117479		Thiamine-responsive megaloblastic anemia syndrome, 249270 (3), Autosomal recessive	Slc19a2 (MGI:1928761)	Thiamine-responsive megaloblastic anemia syndrome, 249270 (3), Autosomal recessive
chr1	169511951	169586481	1q23	1q24.2	612309	F5, THPH2, RPRGL1	Coagulation factor V (proaccelerin, labile factor)	F5	2153	ENSG00000198734	Order: F5-GRMP-LYAM1-ELAM1 in 300kb segment	Thrombophilia 2 due to activated protein C resistance, 188055 (3), Autosomal dominant; {Pregnancy loss, recurrent, susceptibility to, 1}, 614389 (3), Autosomal dominant; {Thrombophilia, susceptibility to, due to factor V Leiden}, 188055 (3), Autosomal dominant; {Budd-Chiari syndrome}, 600880 (3), Autosomal recessive; {Stroke, ischemic, susceptibility to}, 601367 (3), Multifactorial; Factor V defi…	F5 (MGI:88382)	Thrombophilia 2 due to activated protein C resistance, 188055 (3), Autosomal dominant; Factor V deficiency, 227400 (3), Autosomal recessive
chr1	170532166	170553834	1q24.2	1q24.2	607983	GORAB, SCYL1BP1, NTKLBP1, GO	Golgin, RAB6-interacting	GORAB	92344	ENSG00000120370		Geroderma osteodysplasticum, 231070 (3), Autosomal recessive	Gorab (MGI:2138271)	Geroderma osteodysplasticum, 231070 (3), Autosomal recessive
chr1	170662768	170739421	1q24	1q24.2	167420	PRRX1, PMX1, PHOX1, AGOTC	Paired-related homeobox gene 1	PRRX1	5396	ENSG00000116132		Agnathia-otocephaly complex, 202650 (3), Autosomal dominant, Autosomal recessive	Prrx1 (MGI:97712)	Agnathia-otocephaly complex, 202650 (3), Autosomal dominant, Autosomal recessive
chr1	171090905	171117819	1q23-q25	1q24.3	136132	FMO3, TMAU	Flavin-containing monooxygenase 3	FMO3	2328	ENSG00000007933		Trimethylaminuria, 602079 (3), Autosomal recessive	Fmo3 (MGI:1100496)	Trimethylaminuria, 602079 (3), Autosomal recessive
chr1	172441457	172444069	1q23-q25	1q24.3	601730	PIGC, GPI2, GPIBD16, MRT62	Phosphatidylinositol glycan, class C	PIGC	5279	ENSG00000135845		Glycosylphosphatidylinositol biosynthesis defect 16, 617816 (3), Autosomal recessive	Pigc (MGI:1914542)	Glycosylphosphatidylinositol biosynthesis defect 16, 617816 (3), Autosomal recessive
chr1	173824673	173858546	1q25.1	1q25.1	610956	DARS2, ASPRS. LBSL	Aspartyl-tRNA synthetase 2	DARS2	55157	ENSG00000117593		Leukoencephalopathy with brain stem and spinal cord involvement and lactate elevation, 611105 (3), Autosomal recessive	Dars2 (MGI:2442510)	Leukoencephalopathy with brain stem and spinal cord involvement and lactate elevation, 611105 (3), Autosomal recessive
chr1	173903800	173917327	1q23-q25	1q25.1	107300	SERPINC1, AT3, AT3D, THPH7	Antithrombin III	SERPINC1	462	ENSG00000117601	~17cM distal to FY	Thrombophilia 7 due to antithrombin III deficiency, 613118 (3), Autosomal dominant, Autosomal recessive	Serpinc1 (MGI:88095)	Thrombophilia 7 due to antithrombin III deficiency, 613118 (3), Autosomal dominant, Autosomal recessive
chr1	175315194	175743595	1q24	1q25.1	601995	TNR, NEDSTO	Tenascin R (restrictin, janusin)	TNR	7143	ENSG00000116147		Neurodevelopmental disorder, nonprogressive, with spasticity and transient opisthotonus, 619653 (3), Autosomal recessive	Tnr (MGI:99516)	Neurodevelopmental disorder, nonprogressive, with spasticity and transient opisthotonus, 619653 (3), Autosomal recessive
chr1	176463175	176845601	1q25.2	1q25.2	619485	PAPPA2, PAPPE, SSDA	Pappalysin 2	PAPPA2	60676	ENSG00000116183		Short stature, Dauber-Argente type, 619489 (3), Autosomal recessive	Pappa2 (MGI:3051647)	Short stature, Dauber-Argente type, 619489 (3), Autosomal recessive
chr1	179550539	179575948	1q25-q31	1q25.2	604766	PDCN, NPHS2, SRN1	Podocin	NPHS2	7827	ENSG00000116218	modifies phenotype of NPHS1 mutations to FSGS	Nephrotic syndrome, type 2, 600995 (3), Autosomal recessive	Nphs2 (MGI:2157018)	Nephrotic syndrome, type 2, 600995 (3), Autosomal recessive
chr1	182378098	182391790	1q31	1q25.3	138290	GLUL, GLNS	Glutamate-ammonia ligase (glutamine synthase)	GLUL	2752	ENSG00000135821	pseudogene on chr.9	Glutamine deficiency, congenital, 610015 (3), Autosomal recessive	Glul (MGI:95739)	Glutamine deficiency, congenital, 610015 (3), Autosomal recessive
chr1	183186264	183258968	1q25-q31	1q25.3	150292	LAMC2, LAMNB2, LAMB2T, JEB3A, JEB3B	Laminin, gamma-2 (nicein, 100kD; kalinin, 105kD; BM600, 100kD)	LAMC2	3918	ENSG00000058085		Epidermolysis bullosa, junctional 3B, severe, 619786 (3), Autosomal recessive; Epidermolysis bullosa, junctional 3A, intermediate, 619785 (3), Autosomal recessive	Lamc2 (MGI:99913)	Epidermolysis bullosa, junctional 3B, severe, 619786 (3), Autosomal recessive; Epidermolysis bullosa, junctional 3A, intermediate, 619785 (3), Autosomal recessive
chr1	183555562	183601849	1q25	1q25.3	608515	NCF2	Neutrophil cytosolic factor-2, 65kD	NCF2	4688	ENSG00000116701		Chronic granulomatous disease 2, autosomal recessive, 233710 (3), Autosomal recessive	Ncf2 (MGI:97284)	Chronic granulomatous disease 2, autosomal recessive, 233710 (3), Autosomal recessive
chr1	184051730	184097485	1q25	1q25.3	608756	TSEN15, SEN15, C1orf19, PCH2F	tRNA splicing endonuclease, subunit 15	TSEN15	116461	ENSG00000198860		Pontocerebellar hypoplasia, type 2F, 617026 (3), Autosomal recessive	Tsen15 (MGI:1913887)	Pontocerebellar hypoplasia, type 2F, 617026 (3), Autosomal recessive
chr1	184690237	184754858	1q25.3	1q25.3	610214	EDEM3, C1orf22, CDG2V	Endoplasmic reticulum degradation-enhancing alpha-mannosidase-like protein 3	EDEM3	80267	ENSG00000116406		Congenital disorder of glycosylation, type 2V, 619493 (3), Autosomal recessive	Edem3 (MGI:1914217)	Congenital disorder of glycosylation, type 2V, 619493 (3), Autosomal recessive
chr1	186296273	186314567	1q24-q25	1q31.1	604283	PRG4, CACP, MSF, SZP, HAPO	Proteoglycan 4 (megakaryocyte stimulating factor; hemangiopoietin)	PRG4	10216	ENSG00000116690		Camptodactyly-arthropathy-coxa vara-pericarditis syndrome, 208250 (3), Autosomal recessive	Prg4 (MGI:1891344)	Camptodactyly-arthropathy-coxa vara-pericarditis syndrome, 208250 (3), Autosomal recessive
chr1	186828949	186988981	1q25	1q31.1	600522	PLA2G4A, PLA2G4, GURDP	Phospholipase A2, group IVA, cytosolic	PLA2G4A	5321	ENSG00000116711		Gastrointestinal ulceration, recurrent, with dysfunctional platelets, 618372 (3), Autosomal recessive	Pla2g4a (MGI:1195256)	Gastrointestinal ulceration, recurrent, with dysfunctional platelets, 618372 (3), Autosomal recessive
chr1	196652043	196747504	1q32	1q31.3	134370	CFH, HF1, HUS, ARMD4, AHUS1	Complement factor H	CFH	3075	ENSG00000289697		{Macular degeneration, age-related, 4}, 610698 (3); Basal laminar drusen, 126700 (3), Autosomal dominant; Complement factor H deficiency, 609814 (3), Autosomal dominant, Autosomal recessive; {Hemolytic uremic syndrome, atypical, susceptibility to, 1}, 235400 (3), Autosomal dominant, Autosomal recessive	Cfh,Cfhr4 (MGI:3646434,MGI:88385)	Basal laminar drusen, 126700 (3), Autosomal dominant; Complement factor H deficiency, 609814 (3), Autosomal dominant, Autosomal recessive
chr1	197038741	197067260	1q31-q32.1	1q31.3	134580	F13B	Coagulation factor XIII, B polypeptide	F13B	2165	ENSG00000143278		Factor XIIIB deficiency, 613235 (3), Autosomal recessive	F13b (MGI:88379)	Factor XIIIB deficiency, 613235 (3), Autosomal recessive
chr1	197084127	197146669	1q31	1q31.3	605481	ASPM, MCPH5	Abnormal spindle-like, microcephaly-associated	ASPM	259266	ENSG00000066279		Microcephaly 5, primary, autosomal recessive, 608716 (3), Autosomal recessive	Aspm (MGI:1334448)	Microcephaly 5, primary, autosomal recessive, 608716 (3), Autosomal recessive
chr1	197201504	197478455	1q31-q32.1	1q31.3	604210	CRB1, RP12, LCA8	Crumbs cell polarity complex component 1	CRB1	23418	ENSG00000134376		Leber congenital amaurosis 8, 613835 (3), Autosomal recessive; Retinitis pigmentosa-12, 600105 (3), Autosomal recessive; Pigmented paravenous chorioretinal atrophy, 172870 (3), Autosomal dominant	Crb1 (MGI:2136343)	Leber congenital amaurosis 8, 613835 (3), Autosomal recessive; Retinitis pigmentosa-12, 600105 (3), Autosomal recessive; Pigmented paravenous chorioretinal atrophy, 172870 (3), Autosomal dominant
chr1	198638713	198757476	1q31-q32	1q31.3-q32.1	151460	PTPRC, CD45, LCA, IMD105	Protein tyrosine phosphatase, receptor type, c polypeptide	PTPRC	5788	ENSG00000081237		Immunodeficiency 105, severe combined, 619924 (3), Autosomal recessive	Ptprc (MGI:97810)	Immunodeficiency 105, severe combined, 619924 (3), Autosomal recessive
chr1	200551497	200620751	1q31	1q32.1	611279	KIF14, KIAA0042, MKS12, MCPH20	Kinesin family member 14	KIF14	9928	ENSG00000118193	mutation identified in 1 MKS12 family	Microcephaly 20, primary, autosomal recessive, 617914 (3), Autosomal recessive; ?Meckel syndrome 12, 616258 (3), Autosomal recessive	Kif14 (MGI:1098226)	Microcephaly 20, primary, autosomal recessive, 617914 (3), Autosomal recessive
chr1	200640805	200669907	1q32.1	1q32.1	615464	DDX59, OFD5	DEAD-box helicase 59	DDX59	83479	ENSG00000118197		Orofaciodigital syndrome V, 174300 (3), Autosomal recessive	Ddx59 (MGI:1915247)	Orofaciodigital syndrome V, 174300 (3), Autosomal recessive
chr1	201283506	201332989	1q32	1q32.1	601975	PKP1, EDSFS	Plakophilin-1	PKP1	5317	ENSG00000081277		Ectodermal dysplasia/skin fragility syndrome, 604536 (3), Autosomal recessive	Pkp1 (MGI:1328359)	Ectodermal dysplasia/skin fragility syndrome, 604536 (3), Autosomal recessive
chr1	202331657	202341936	1q31	1q32.1	610538	UBE2T, HSPC150, FANCT	Ubiquitin-conjugating enzyme E2 T	UBE2T	29089	ENSG00000077152		Fanconi anemia, complementation group T, 616435 (3), Autosomal recessive	Ube2t (MGI:1914446)	Fanconi anemia, complementation group T, 616435 (3), Autosomal recessive
chr1	202590596	202710454	1q32.1	1q32.1	600104	SYT2, CMS7A, MYSPC, CMS7B	Synaptotagmin-2	SYT2	127833	ENSG00000143858		Myasthenic syndrome, congenital, 7A, presynaptic, and distal motor neuropathy, autosomal dominant, 616040 (3), Autosomal dominant; Myasthenic syndrome, congenital, 7B, presynaptic, autosomal recessive, 619461 (3), Autosomal recessive	Syt2 (MGI:99666)	Myasthenic syndrome, congenital, 7A, presynaptic, and distal motor neuropathy, autosomal dominant, 616040 (3), Autosomal dominant; Myasthenic syndrome, congenital, 7B, presynaptic, autosomal recessive, 619461 (3), Autosomal recessive
chr1	202724495	202808421	1q32	1q32.1	605393	KDM5B, JARID1B, PUT1, PLU1, RBBP2H1A, MRT65	Lysine-specific demethylase 5B	KDM5B	10765	ENSG00000117139		Intellectual developmental disorder, autosomal recessive 65, 618109 (3), Autosomal recessive	Kdm5b (MGI:1922855)	Intellectual developmental disorder, autosomal recessive 65, 618109 (3), Autosomal recessive
chr1	204154819	204166337	1q32	1q32.1	179820	REN, RTD, ADTKD4	Renin	REN	5972	ENSG00000143839	~24cM distal to AT3	Renal tubular dysgenesis, 267430 (3), Autosomal recessive; [Hyperproreninemia] (3); Tubulointerstitial kidney disease, autosomal dominant, 4, 613092 (3), Autosomal dominant	Ren1,Ren2 (MGI:97898,MGI:97899)	Renal tubular dysgenesis, 267430 (3), Autosomal recessive; Tubulointerstitial kidney disease, autosomal dominant, 4, 613092 (3), Autosomal dominant
chr1	204395826	204411817	1q32.1	1q32.1	613257	PPP1R15B, CREP, MSSGM2	Protein phosphatase 1, regulatory subunit 15B	PPP1R15B	84919	ENSG00000158615		Microcephaly, short stature, and impaired glucose metabolism 2, 616817 (3), Autosomal recessive	Ppp1r15b (MGI:2444211)	Microcephaly, short stature, and impaired glucose metabolism 2, 616817 (3), Autosomal recessive
chr1	204828652	205022822	1q32.1	1q32.1	609145	NFASC, KIAA0756, NEDCPMD	Neurofascin	NFASC	23114	ENSG00000163531		Neurodevelopmental disorder with central and peripheral motor dysfunction, 618356 (3), Autosomal recessive	Nfasc (MGI:104753)	Neurodevelopmental disorder with central and peripheral motor dysfunction, 618356 (3), Autosomal recessive
chr1	205142505	205211702	1q32.1	1q32.1	612666	DSTYK, KIAA0472, RIP5, DUSTYPK, CAKUT1, SPG23	Dual serine/threonine and tyrosine protein kinase	DSTYK	25778	ENSG00000133059		Congenital anomalies of kidney and urinary tract 1, 610805 (3), Autosomal dominant; Spastic paraplegia 23, 270750 (3), Autosomal recessive	Dstyk (MGI:1925064)	Congenital anomalies of kidney and urinary tract 1, 610805 (3), Autosomal dominant; Spastic paraplegia 23, 270750 (3), Autosomal recessive
chr1	207321678	207360966	1q32	1q32.2	125240	CD55, DAF, CROM, CHAPLE	CD55 antigen (blood group Cromer)	CD55	1604	ENSG00000196352		[Blood group Cromer], 613793 (3), Autosomal recessive; Complement hyperactivation, angiopathic thrombosis, and protein-losing enteropathy, 226300 (3), Autosomal recessive	Cd55,Cd55b (MGI:104849,MGI:104850)	Complement hyperactivation, angiopathic thrombosis, and protein-losing enteropathy, 226300 (3), Autosomal recessive
chr1	207454328	207489892	1q32	1q32.2	120650	CR2, C3DR, SLEB9, CVID7	Complement component (3d/Epstein-Barr virus) receptor-2	CR2	1380	ENSG00000117322		{Systemic lupus erythematosus, susceptibility to, 9}, 610927 (3); Immunodeficiency, common variable, 7, 614699 (3), Autosomal recessive	Cr2 (MGI:88489)	Immunodeficiency, common variable, 7, 614699 (3), Autosomal recessive
chr1	209614870	209652425	1q32	1q32.2	150310	LAMB3, AI1A, JEB1B, JEB1A	Laminin, beta-3 (nicein, 125kD; kalinin, 140kD; BM600, 125kD)	LAMB3	3914	ENSG00000196878		Epidermolysis bullosa, junctional 1B, severe, 226700 (3), Autosomal recessive; Epidermolysis bullosa, junctional 1A, intermediate, 226650 (3), Autosomal recessive; Amelogenesis imperfecta, type IA, 104530 (3), Autosomal dominant	Lamb3 (MGI:99915)	Epidermolysis bullosa, junctional 1B, severe, 226700 (3), Autosomal recessive; Epidermolysis bullosa, junctional 1A, intermediate, 226650 (3), Autosomal recessive; Amelogenesis imperfecta, type IA, 104530 (3), Autosomal dominant
chr1	210327328	210676290	1q32	1q32.2	605743	HHAT, MART2, SKI1, NNMS	Hedgehog acyltransferase	HHAT	55733	ENSG00000054392		Nivelon-Nivelon-Mabille syndrome, 600092 (3), Autosomal recessive	Hhat (MGI:2444681)	Nivelon-Nivelon-Mabille syndrome, 600092 (3), Autosomal recessive
chr1	211476522	211492162	1q32.3	1q32.3	180040	RD3, LCA12, C1orf36	RD3 regulator of GUCY2D	RD3	343035	ENSG00000198570		Leber congenital amaurosis 12, 610612 (3), Autosomal recessive	Rd3 (MGI:1921273)	Leber congenital amaurosis 12, 610612 (3), Autosomal recessive
chr1	212858275	212899363	1q31.3	1q32.3	609144	FLVCR1, AXPC1, PCARP	FLVCR heme transporter 1	FLVCR1	28982	ENSG00000162769		Ataxia, posterior column, with retinitis pigmentosa, 609033 (3), Autosomal recessive	Flvcr1 (MGI:2444881)	Ataxia, posterior column, with retinitis pigmentosa, 609033 (3), Autosomal recessive
chr1	214348700	214551602	1q32	1q32.3-q41	603155	PTPN14, PEZ, CATLPH	Protein tyrosine phosphatase, nonreceptor-type, 14	PTPN14	5784	ENSG00000152104		Choanal atresia and lymphedema, 613611 (3), Autosomal recessive	Ptpn14 (MGI:102467)	Choanal atresia and lymphedema, 613611 (3), Autosomal recessive
chr1	214603195	214664571	1q32-q41	1q41	600236	CENPF, CILD31, STROMS	Centromere autoantigen F, 400kD	CENPF	1063	ENSG00000117724		Stromme syndrome, 243605 (3), Autosomal recessive	Cenpf (MGI:1313302)	Stromme syndrome, 243605 (3), Autosomal recessive
chr1	215622891	216423448	1q41	1q41	608400	USH2A, RP39	Usherin	USH2A	7399	ENSG00000042781		Usher syndrome, type 2A, 276901 (3), Autosomal recessive; Retinitis pigmentosa 39, 613809 (3)	Ush2a (MGI:1341292)	Usher syndrome, type 2A, 276901 (3), Autosomal recessive; Retinitis pigmentosa 39, 613809 (3)
chr1	219910445	219959098	1q41	1q41	611146	SLC30A10, ZNT10, HMNDYT1	Solute carrier family 30 (zinc transporter), member 10	SLC30A10	55532	ENSG00000196660		Hypermanganesemia with dystonia 1, 613280 (3), Autosomal recessive	Slc30a10 (MGI:2685058)	Hypermanganesemia with dystonia 1, 613280 (3), Autosomal recessive
chr1	219968600	220046505	1q41-q42	1q41	138295	EPRS, PARS, HLD15	Glutamyl-prolyl-tRNA synthetase	EPRS1	2058	ENSG00000136628		Leukodystrophy, hypomyelinating, 15, 617951 (3), Autosomal recessive	Eprs (MGI:97838)	Leukodystrophy, hypomyelinating, 15, 617951 (3), Autosomal recessive
chr1	220094132	220148041	1q41	1q41	612801	IARS2, CAGSSS	Isoleucyl-tRNA synthetase 2	IARS2	55699	ENSG00000067704		Cataracts, growth hormone deficiency, sensory neuropathy, sensorineural hearing loss, and skeletal dysplasia, 616007 (3), Autosomal recessive	Iars2 (MGI:1919586)	Cataracts, growth hormone deficiency, sensory neuropathy, sensorineural hearing loss, and skeletal dysplasia, 616007 (3), Autosomal recessive
chr1	220148293	220272453	1q41	1q41	609275	RAB3GAP2, RAB3GAP150, p150, KIAA0839, WARBM2, MARTS1	RAB3 GTPase-activating protein (noncatalytic) subunit 2	RAB3GAP2	25782	ENSG00000118873		Martsolf syndrome 1, 212720 (3), Autosomal recessive; Warburg micro syndrome 2, 614225 (3), Autosomal recessive	Rab3gap2 (MGI:1916043)	Martsolf syndrome 1, 212720 (3), Autosomal recessive; Warburg micro syndrome 2, 614225 (3), Autosomal recessive
chr1	224183240	224193441	1q42.11	1q42.11	615843	DEGS1, DES1, MLD, HLD18	Delta(4)-desaturase, sphingolipid, 1	DEGS1	8560	ENSG00000143753		Leukodystrophy, hypomyelinating, 18, 618404 (3), Autosomal recessive	9130409I23Rik,Degs1 (MGI:1097711,MGI:3588271)	Leukodystrophy, hypomyelinating, 18, 618404 (3), Autosomal recessive
chr1	225401502	225428821	1q42.1	1q42.12	600024	LBR, PHA, PHASK	Lamin B receptor	LBR	3930	ENSG00000143815		Pelger-Huet anomaly, 169400 (3), Autosomal dominant; ?Reynolds syndrome, 613471 (3), Autosomal dominant; Rhizomelic skeletal dysplasia with or without Pelger-Huet anomaly, 618019 (3), Autosomal recessive; Greenberg skeletal dysplasia, 215140 (3), Autosomal recessive	Lbr (MGI:2138281)	Pelger-Huet anomaly, 169400 (3), Autosomal dominant; Rhizomelic skeletal dysplasia with or without Pelger-Huet anomaly, 618019 (3), Autosomal recessive; Greenberg skeletal dysplasia, 215140 (3), Autosomal recessive
chr1	225919878	225924250	1q42.13	1q42.12	616406	PYCR2, HLD10	Pyrroline-5-carboxylate reductase 2	PYCR2	29920	ENSG00000143811		Leukodystrophy, hypomyelinating, 10, 616420 (3), Autosomal recessive	Pycr2 (MGI:1277956)	Leukodystrophy, hypomyelinating, 10, 616420 (3), Autosomal recessive
chr1	226940294	226987544	1q42.2	1q42.13	606980	ADCK3, COQ8, CABC1, SCAR9, ARCA2, COQ10D4	AARF domain-containing kinase 3	COQ8A	56997	ENSG00000163050		Coenzyme Q10 deficiency, primary, 4, 612016 (3), Autosomal recessive	Coq8a (MGI:1914676)	Coenzyme Q10 deficiency, primary, 4, 612016 (3), Autosomal recessive
chr1	228149930	228159826	1q42.13	1q42.13	608803	GJC2, GJA12, CX47, PMLDAR, HLD2, SPG44, LMPHM3	Gap junction protein, gamma-2 (47kD)	GJC2	57165	ENSG00000198835	mutation identified in 1 SPG44 family	Lymphatic malformation 3, 613480 (3), Autosomal dominant; ?Spastic paraplegia 44, autosomal recessive, 613206 (3), Autosomal recessive; Leukodystrophy, hypomyelinating, 2, 608804 (3), Autosomal recessive	Gjc2 (MGI:2153060)	Lymphatic malformation 3, 613480 (3), Autosomal dominant; Leukodystrophy, hypomyelinating, 2, 608804 (3), Autosomal recessive
chr1	228165804	228182257	1q42.13	1q42.13	615316	IBA57, C1orf69, MMDS3, SPG74	Iron-sulfur cluster assembly factor IBA57	IBA57	200205	ENSG00000181873		Multiple mitochondrial dysfunctions syndrome 3, 615330 (3), Autosomal recessive; ?Spastic paraplegia 74, autosomal recessive, 616451 (3), Autosomal recessive	Iba57 (MGI:3041174)	Multiple mitochondrial dysfunctions syndrome 3, 615330 (3), Autosomal recessive
chr1	229431245	229434094	1q42.1	1q42.13	102610	ACTA1, ASMA, NEM3, CFTD1, SHPM	Actin, alpha-1, skeletal muscle	ACTA1	58	ENSG00000143632	mutation identified in 1 SHPM family	?Myopathy, scapulohumeroperoneal, 616852 (3), Autosomal dominant; Nemaline myopathy 3, autosomal dominant or recessive, 161800 (3), Autosomal dominant, Autosomal recessive; Myopathy, actin, congenital, with excess of thin myofilaments, 161800 (3), Autosomal dominant, Autosomal recessive; Myopathy, actin, congenital, with cores, 161800 (3), Autosomal dominant, Autosomal recessive; Myopathy, congen…	Acta1 (MGI:87902)	Nemaline myopathy 3, autosomal dominant or recessive, 161800 (3), Autosomal dominant, Autosomal recessive; Myopathy, actin, congenital, with excess of thin myofilaments, 161800 (3), Autosomal dominant, Autosomal recessive; Myopathy, actin, congenital, with cores, 161800 (3), Autosomal dominant, Autosomal recessive; Myopathy, congenital, with fiber-type disproportion 1, 255310 (3), Autosomal domin…
chr1	229440259	229508341	1q42.13	1q42.13	607613	NUP133, NPHS18, GAMOS8	Nucleoporin, 133kD	NUP133	55746	ENSG00000069248	mutation identified in 1 GAMOS8 family	?Galloway-Mowat syndrome 8, 618349 (3), Autosomal recessive; Nephrotic syndrome, type 18, 618177 (3), Autosomal recessive	Nup133 (MGI:2442620)	Nephrotic syndrome, type 18, 618177 (3), Autosomal recessive
chr1	230057789	230282122	1q41-q42	1q42.13	602274	GALNT2, CDG2T	UDP-N-acetyl-alpha-D-galactosamine:polypeptide N-acetylgalactosaminyltransferase 2	GALNT2	2590	ENSG00000143641		Congenital disorder of glycosylation, type IIt, 618885 (3), Autosomal recessive	Galnt2 (MGI:894694)	Congenital disorder of glycosylation, type IIt, 618885 (3), Autosomal recessive
chr1	230702523	230745583	1q42-q43	1q42.2	106150	AGT, SERPINA8	Angiotensinogen	AGT	183	ENSG00000135744		Renal tubular dysgenesis, 267430 (3), Autosomal recessive; {Preeclampsia, susceptibility to} (3); {Hypertension, essential, susceptibility to}, 145500 (3), Multifactorial	Agt (MGI:87963)	Renal tubular dysgenesis, 267430 (3), Autosomal recessive
chr1	230979094	231000733	1q42.2	1q42.2	611647	ARV1, DEE38	ARV1 homolog, fatty acid homeostasis modulator	ARV1	64801	ENSG00000173409		Developmental and epileptic encephalopathy 38, 617020 (3), Autosomal recessive	Arv1 (MGI:1916115)	Developmental and epileptic encephalopathy 38, 617020 (3), Autosomal recessive
chr1	231241212	231277973	1q42	1q42.2	602744	GNPAT, DHAPAT, RCDP2	Glyceronephosphate O-acyltransferase	GNPAT	8443	ENSG00000116906		Rhizomelic chondrodysplasia punctata, type 2, 222765 (3), Autosomal recessive	Gnpat (MGI:1343460)	Rhizomelic chondrodysplasia punctata, type 2, 222765 (3), Autosomal recessive
chr1	231338293	231355023	1q42.2	1q42.2	616086	SPRTN, DVC1, C1orf124, RJALS	SprT-like N-terminal domain protein	SPRTN	83932	ENSG00000010072		Ruijs-Aalfs syndrome, 616200 (3), Autosomal recessive	Sprtn (MGI:2685351)	Ruijs-Aalfs syndrome, 616200 (3), Autosomal recessive
chr1	234373456	234385080	1q42.2	1q42.2	614772	COA6, C1orf31, MC4DN13	Cytochrome c oxidase assembly factor 6	COA6	388753	ENSG00000168275		Mitochondrial complex IV deficiency, nuclear type 13, 616501 (3), Autosomal recessive	Coa6 (MGI:1915142)	Mitochondrial complex IV deficiency, nuclear type 13, 616501 (3), Autosomal recessive
chr1	235327216	235344532	1q43	1q42.3	606982	GGPS1, GGPPS1, MDHLO	Geranylgeranyl diphosphate synthase 1	GGPS1	9453	ENSG00000152904		Muscular dystrophy, congenital hearing loss, and ovarian insufficiency syndrome, 619518 (3), Autosomal recessive	Ggps1 (MGI:1341724)	Muscular dystrophy, congenital hearing loss, and ovarian insufficiency syndrome, 619518 (3), Autosomal recessive
chr1	235367427	235452443	1q42-q43	1q42.3	604934	TBCE, KCS, KCS1, HRD, PEAMO	Tubulin-specific chaperone E	TBCE	6905	ENSG00000284770		Kenny-Caffey syndrome, type 1, 244460 (3), Autosomal recessive; Hypoparathyroidism-retardation-dysmorphism syndrome, 241410 (3), Autosomal recessive; Encephalopathy, progressive, with amyotrophy and optic atrophy, 617207 (3), Autosomal recessive	Tbce (MGI:1917680)	Kenny-Caffey syndrome, type 1, 244460 (3), Autosomal recessive; Hypoparathyroidism-retardation-dysmorphism syndrome, 241410 (3), Autosomal recessive; Encephalopathy, progressive, with amyotrophy and optic atrophy, 617207 (3), Autosomal recessive
chr1	235439796	235504452	1q42.3	1q42.3	610194	B3GALNT2, MGC39558, MDDGA11	Beta-1,3-N-acetylgalactosaminyltransferase 2	B3GALNT2	148789	ENSG00000162885		Muscular dystrophy-dystroglycanopathy (congenital with brain and eye anomalies, type A, 11, 615181 (3), Autosomal recessive	B3galnt2 (MGI:2145517)	Muscular dystrophy-dystroglycanopathy (congenital with brain and eye anomalies, type A, 11, 615181 (3), Autosomal recessive
chr1	235661031	235883713	1q42.3	1q42.3	606897	LYST, CHS1	Lysosomal trafficking regulator	LYST	1130	ENSG00000143669		Chediak-Higashi syndrome, 214500 (3), Autosomal recessive	Lyst (MGI:107448)	Chediak-Higashi syndrome, 214500 (3), Autosomal recessive
chr1	236394286	236484930	1q42.2-q43	1q42.3-q43	606603	EDARADD, ED3, EDA3, ECTD11B, ECTD11A	EDAR-associated death domain	EDARADD	128178	ENSG00000186197		Ectodermal dysplasia 11B, hypohidrotic/hair/tooth type, autosomal recessive, 614941 (3), Autosomal recessive; Ectodermal dysplasia 11A, hypohidrotic/hair/tooth type, autosomal dominant, 614940 (3), Autosomal dominant	Edaradd (MGI:1931001)	Ectodermal dysplasia 11B, hypohidrotic/hair/tooth type, autosomal recessive, 614941 (3), Autosomal recessive; Ectodermal dysplasia 11A, hypohidrotic/hair/tooth type, autosomal dominant, 614940 (3), Autosomal dominant
chr1	236795281	236903981	1q43	1q43	156570	MTR, HMAG	5-methyltetrahydrofolate-homocysteine methyltransferase 1	MTR	4548	ENSG00000116984		{Neural tube defects, folate-sensitive, susceptibility to}, 601634 (3), Autosomal recessive; Homocystinuria-megaloblastic anemia, cblG complementation type, 250940 (3), Autosomal recessive	Mtr (MGI:894292)	Homocystinuria-megaloblastic anemia, cblG complementation type, 250940 (3), Autosomal recessive
chr1	239386568	239915450	1q43	1q43	118494	CHRM3, PBS, EGBRS	Cholinergic receptor, muscarinic, 3	CHRM3	1131	ENSG00000133019		Prune belly syndrome, 100100 (3), Autosomal recessive	Chrm3 (MGI:88398)	Prune belly syndrome, 100100 (3), Autosomal recessive
chr1	240091883	240475187	1q43	1q43	606373	FMN2, MRT47	Formin 2	FMN2	56776	ENSG00000155816		Intellectual developmental disorder, autosomal recessive 47, 616193 (3), Autosomal recessive	Fmn2 (MGI:1859252)	Intellectual developmental disorder, autosomal recessive 47, 616193 (3), Autosomal recessive
chr1	241497603	241519755	1q42.1	1q43	136850	FH, HLRCC, MCUL1, FMRD	Fumarate hydratase	FH	2271	ENSG00000091483		Leiomyomatosis and renal cell cancer, 150800 (3), Autosomal dominant; Fumarase deficiency, 606812 (3), Autosomal recessive	Fh1 (MGI:95530)	Leiomyomatosis and renal cell cancer, 150800 (3), Autosomal dominant; Fumarase deficiency, 606812 (3), Autosomal recessive
chr1	243256041	243500091	1q43-q44	1q43-q44	613524	SDCCAG8, CCCAP, SLSN7, BBS16	SHH signaling and ciliogenesis regulator SDCCAG8	SDCCAG8	10806	ENSG00000054282		Senior-Loken syndrome 7, 613615 (3), Autosomal recessive; Bardet-Biedl syndrome 16, 615993 (3), Autosomal recessive	Sdccag8 (MGI:1924066)	Senior-Loken syndrome 7, 613615 (3), Autosomal recessive; Bardet-Biedl syndrome 16, 615993 (3), Autosomal recessive
chr1	244835306	244845063	1q44	1q44	614698	COX20, FAM36A, MC4DN11	Cytochrome c oxidase assembly factor COX20	COX20	116228	ENSG00000203667		Mitochondrial complex IV deficiency, nuclear type 11, 619054 (3), Autosomal recessive	Cox20 (MGI:1913609)	Mitochondrial complex IV deficiency, nuclear type 11, 619054 (3), Autosomal recessive
chr2	1374047	1543673	2p25	2p25.3	606765	TPO, TPX, TDH2A	Thyroid peroxidase	TPO	7173	ENSG00000115705		Thyroid dyshormonogenesis 2A, 274500 (3), Autosomal recessive	Tpo (MGI:98813)	Thyroid dyshormonogenesis 2A, 274500 (3), Autosomal recessive
chr2	1631887	1744901	2p25.3	2p25.3	605158	PXDN, D2S448E, KIAA0230, PRG2, PXN, COPOA, ASGD7	Peroxidasin	PXDN	7837	ENSG00000130508		Anterior segment dysgenesis 7, with sclerocornea, 269400 (3), Autosomal recessive	Pxdn (MGI:1916925)	Anterior segment dysgenesis 7, with sclerocornea, 269400 (3), Autosomal recessive
chr2	3379694	3479565	2p25.3	2p25.3	614139	TRAPPC12, TTC15, PEBAS	Trafficking protein particle complex, subunit 12	TRAPPC12	51112	ENSG00000171853		Encephalopathy, progressive, early-onset, with brain atrophy and spasticity, 617669 (3), Autosomal recessive	Trappc12 (MGI:2445089)	Encephalopathy, progressive, early-onset, with brain atrophy and spasticity, 617669 (3), Autosomal recessive
chr2	3522355	3558333	2p25	2p25.3	604123	RNASEH1, PEOB2	Ribonuclease H1	RNASEH1	246243	ENSG00000171865	pseudogenes on chr. 17 and chr.1	Progressive external ophthalmoplegia with mitochondrial DNA deletions, autosomal recessive 2, 616479 (3), Autosomal recessive	Rnaseh1 (MGI:1335073)	Progressive external ophthalmoplegia with mitochondrial DNA deletions, autosomal recessive 2, 616479 (3), Autosomal recessive
chr2	3595112	3644644	2p25.3	2p25.3	612502	COLEC11, CLK1, 3MC2	Collectin 11	COLEC11	78989	ENSG00000118004		3MC syndrome 2, 265050 (3), Autosomal recessive	Colec11 (MGI:1918943)	3MC syndrome 2, 265050 (3), Autosomal recessive
chr2	8721081	8837613	2p25.1	2p25.1	615759	KIDINS220, ARMS, SINO, VENARG	Kinase D-interacting substrate, 220kD	KIDINS220	57498	ENSG00000134313		Spastic paraplegia, intellectual disability, nystagmus, and obesity, 617296 (3), Autosomal dominant; Ventriculomegaly and arthrogryposis, 619501 (3), Autosomal recessive	Kidins220 (MGI:1924730)	Spastic paraplegia, intellectual disability, nystagmus, and obesity, 617296 (3), Autosomal dominant; Ventriculomegaly and arthrogryposis, 619501 (3), Autosomal recessive
chr2	9423654	9473101	2p25.1	2p25.1	606029	CPSF3, CPSF73, NEDMHSN	Cleavage and polyadenylation specificity factor 3	CPSF3	51692	ENSG00000119203		Neurodevelopmental disorder with microcephaly, hypotonia, nystagmus, and seizures, 619876 (3), Autosomal recessive	Cpsf3 (MGI:1859328)	Neurodevelopmental disorder with microcephaly, hypotonia, nystagmus, and seizures, 619876 (3), Autosomal recessive
chr2	11677544	11827409	2p21	2p25.1	605518	LPIN1	Lipin 1	LPIN1	23175	ENSG00000134324	related to LSL	Myoglobinuria, acute recurrent, autosomal recessive, 268200 (3), Autosomal recessive	Lpin1 (MGI:1891340)	Myoglobinuria, acute recurrent, autosomal recessive, 268200 (3), Autosomal recessive
chr2	14778909	15561334	2p24-p23	2p24.3	608025	NBAS, NAG, SOPH, ILFS2	Neuroblastoma-amplified sequence	NBAS	51594	ENSG00000151779		Short stature, optic nerve atrophy, and Pelger-Huet anomaly, 614800 (3), Autosomal recessive; Infantile liver failure syndrome 2, 616483 (3), Autosomal recessive	Nbas (MGI:1918419)	Short stature, optic nerve atrophy, and Pelger-Huet anomaly, 614800 (3), Autosomal recessive; Infantile liver failure syndrome 2, 616483 (3), Autosomal recessive
chr2	19910263	19990105	2p24.1	2p24.1	613602	WDR35, NAOFEN, KIAA1336, CED2, SRTD7	WD repeat-containing protein 35	WDR35	57539	ENSG00000118965		Short-rib thoracic dysplasia 7 with or without polydactyly, 614091 (3), Autosomal recessive; Cranioectodermal dysplasia 2, 613610 (3), Autosomal recessive	Wdr35 (MGI:1921932)	Short-rib thoracic dysplasia 7 with or without polydactyly, 614091 (3), Autosomal recessive; Cranioectodermal dysplasia 2, 613610 (3), Autosomal recessive
chr2	19992052	20012668	2p24-p23	2p24.1	602109	MATN3, EDM5, HOA, OS2, SEMDBCD	Matrilin 3	MATN3	4148	ENSG00000132031		{Osteoarthritis susceptibility 2}, 140600 (3), Autosomal dominant; Spondyloepimetaphyseal dysplasia, Borochowitz-Cormier-Daire type, 608728 (3), Autosomal recessive; Epiphyseal dysplasia, multiple, 5, 607078 (3), Autosomal dominant	Matn3 (MGI:1328350)	Spondyloepimetaphyseal dysplasia, Borochowitz-Cormier-Daire type, 608728 (3), Autosomal recessive; Epiphyseal dysplasia, multiple, 5, 607078 (3), Autosomal dominant
chr2	21001429	21044073	2p24	2p24.1	107730	APOB, FLDB, LDLCQ4, FCHL2	Apolipoprotein B (including Ag(x) antigen)	APOB	338	ENSG00000084674	1 gene for liver apo-B100 and gut apo-B48; Ag linked	Hypercholesterolemia, familial, 2, 144010 (3), Autosomal dominant; Hypobetalipoproteinemia, 615558 (3), Autosomal recessive	Apob (MGI:88052)	Hypercholesterolemia, familial, 2, 144010 (3), Autosomal dominant; Hypobetalipoproteinemia, 615558 (3), Autosomal recessive
chr2	25160860	25168580	2p23.3	2p23.3	176830	POMC, OBAIRH	Proopiomelanocortin (adrenocorticotropin/beta-lipotropin)	POMC	5443	ENSG00000115138		{Obesity, early-onset, susceptibility to}, 601665 (3), Autosomal dominant, Autosomal recessive, Multifactorial; Obesity, adrenal insufficiency, and red hair due to POMC deficiency, 609734 (3), Autosomal recessive	Pomc (MGI:97742)	Obesity, adrenal insufficiency, and red hair due to POMC deficiency, 609734 (3), Autosomal recessive
chr2	26190635	26244632	2p23	2p23.3	600890	HADHA, MTPA	Hydroxyacyl-Coenzyme A dehydrogenase/3-ketoacyl-Coenzyme A thiolase/ enoyl-Coenzyme A hydratase (trifunctional protein), alpha subunit	HADHA	3030	ENSG00000084754		HELLP syndrome, maternal, of pregnancy, 609016 (3), Autosomal recessive; Mitochondrial trifunctional protein deficiency, 609015 (3), Autosomal recessive; LCHAD deficiency, 609016 (3), Autosomal recessive; Fatty liver, acute, of pregnancy, 609016 (3), Autosomal recessive	Hadha (MGI:2135593)	HELLP syndrome, maternal, of pregnancy, 609016 (3), Autosomal recessive; Mitochondrial trifunctional protein deficiency, 609015 (3), Autosomal recessive; LCHAD deficiency, 609016 (3), Autosomal recessive; Fatty liver, acute, of pregnancy, 609016 (3), Autosomal recessive
chr2	26244939	26290465	2p23	2p23.3	143450	HADHB	Hydroxyacyl-Coenzyme A dehydrogenase/3-ketoacyl-Coenzyme A thiolase /enoyl-Coenzyme A hydratase (trifunctional protein), beta subunit	HADHB	3032	ENSG00000138029		Trifunctional protein deficiency, 609015 (3), Autosomal recessive	Hadhb (MGI:2136381)	Trifunctional protein deficiency, 609015 (3), Autosomal recessive
chr2	26346143	26395885	2p23.3	2p23.3	607915	SELENOI, SELI, SPG81	Selenoprotein I	SELENOI	85465	ENSG00000138018		Spastic paraplegia 81, autosomal recessive, 618768 (3), Autosomal recessive	Selenoi (MGI:107898)	Spastic paraplegia 81, autosomal recessive, 618768 (3), Autosomal recessive
chr2	26401920	26456711	2p23.3	2p23.3	615288	DRC1, CCDC164, C2orf39, CILD21	Dynein regulatory complex, subunit 1	DRC1	92749	ENSG00000157856		Ciliary dyskinesia, primary, 21, 615294 (3), Autosomal recessive	Drc1 (MGI:2685906)	Ciliary dyskinesia, primary, 21, 615294 (3), Autosomal recessive
chr2	26457203	26558756	2p23-p22	2p23.3	603681	OTOF, DFNB9, NSRD9, AUNB1	Otoferlin	OTOF	9381	ENSG00000115155	symbolized DFNB6 by authors	Auditory neuropathy, autosomal recessive, 1, 601071 (3), Autosomal recessive; Deafness, autosomal recessive 9, 601071 (3), Autosomal recessive	Otof (MGI:1891247)	Auditory neuropathy, autosomal recessive, 1, 601071 (3), Autosomal recessive; Deafness, autosomal recessive 9, 601071 (3), Autosomal recessive
chr2	27050364	27070618	2p23.3	2p23.3	615900	AGBL5, CCP5, RP75	AATP/GTP-binding protein-like 5	AGBL5	60509	ENSG00000084693		Retinitis pigmentosa 75, 617023 (3), Autosomal recessive	Agbl5 (MGI:2441745)	Retinitis pigmentosa 75, 617023 (3), Autosomal recessive
chr2	27199587	27212787	2p23.3	2p23.3	604024	SLC5A6, SMVT, NERIB, SMVTD, COMNB	Solute carrier family 5 (sodium dependent vitamin transporter), member 6	SLC5A6	8884	ENSG00000138074		Sodium-dependent multivitamin transporter deficiency, 618973 (3), Autosomal recessive; Peripheral motor neuropathy, childhood-onset, biotin-responsive, 619903 (3), Autosomal recessive	Slc5a6 (MGI:2660847)	Sodium-dependent multivitamin transporter deficiency, 618973 (3), Autosomal recessive; Peripheral motor neuropathy, childhood-onset, biotin-responsive, 619903 (3), Autosomal recessive
chr2	27217369	27243943	2p21	2p23.3	114010	CAD, CDG1Z, DEE50	CAD trifunctional protein of pyrimidine biosynthesis	CAD	790	ENSG00000084774		Developmental and epileptic encephalopathy 50, 616457 (3), Autosomal recessive	Cad (MGI:1916969)	Developmental and epileptic encephalopathy 50, 616457 (3), Autosomal recessive
chr2	27309492	27323097	2p23-p21	2p23.3	137960	MPV17, MTDPS6, CMT2EE	Mitochondrial inner membrane protein MPV17	MPV17	4358	ENSG00000115204		Charcot-Marie-Tooth disease, axonal, type 2EE, 618400 (3), Autosomal recessive; Mitochondrial DNA depletion syndrome 6 (hepatocerebral type), 256810 (3), Autosomal recessive	Mpv17 (MGI:97138)	Charcot-Marie-Tooth disease, axonal, type 2EE, 618400 (3), Autosomal recessive; Mitochondrial DNA depletion syndrome 6 (hepatocerebral type), 256810 (3), Autosomal recessive
chr2	27364352	27370338	2p23.3	2p23.3	606687	EIF2B4	Eukaryotic translation initiation factor 2B, subunit 4	EIF2B4	8890	ENSG00000115211		Ovarioleukodystrophy, 603896 (3), Autosomal recessive; Leukoencephalopathy with vanishing white matter, 603896 (3), Autosomal recessive	Eif2b4 (MGI:95300)	Ovarioleukodystrophy, 603896 (3), Autosomal recessive; Leukoencephalopathy with vanishing white matter, 603896 (3), Autosomal recessive
chr2	27444377	27489743	2p23.3	2p23.3	607386	IFT172, SLB, KIAA1179, SRTD10, RP71, BBS20	Intraflagellar transport 172	IFT172	26160	ENSG00000138002		Retinitis pigmentosa 71, 616394 (3), Autosomal recessive; Bardet-Biedl syndrome 20, 619471 (3), Autosomal recessive; Short-rib thoracic dysplasia 10 with or without polydactyly, 615630 (3), Autosomal recessive	Ift172 (MGI:2682064)	Retinitis pigmentosa 71, 616394 (3), Autosomal recessive; Bardet-Biedl syndrome 20, 619471 (3), Autosomal recessive; Short-rib thoracic dysplasia 10 with or without polydactyly, 615630 (3), Autosomal recessive
chr2	31334321	31414742	2p23-p22	2p23.1	607633	XDH, XAN1	Xanthine dehydrogenase (xanthine oxidase)	XDH	7498	ENSG00000158125		Xanthinuria, type I, 278300 (3), Autosomal recessive	Xdh (MGI:98973)	Xanthinuria, type I, 278300 (3), Autosomal recessive
chr2	31522480	31663009	2p23	2p23.1	607306	SRD5A2	Steroid-5-alpha-reductase, alpha polypeptide-2 (3-oxo-5 alpha-steroid delta 4-dehydrogenase alpha-2)	SRD5A2	6716	ENSG00000277893		Pseudovaginal perineoscrotal hypospadias, 264600 (3), Autosomal recessive	Srd5a2 (MGI:2150380)	Pseudovaginal perineoscrotal hypospadias, 264600 (3), Autosomal recessive
chr2	32946953	33399509	2p12-q22	2p22.3	150390	LTBP1, ARCL2E	Latent transforming growth factor beta binding protein 1	LTBP1	4052	ENSG00000049323		Cutis laxa, autosomal recessive, type IIE, 619451 (3), Autosomal recessive	Ltbp1 (MGI:109151)	Cutis laxa, autosomal recessive, type IIE, 619451 (3), Autosomal recessive
chr2	37099210	37156980	2p21	2p22.2	176871	EIF2AK2, PRKR, LEUDEN, DYT33	Eurkaryotic translation initiation factor 2-alpha kinase 2	EIF2AK2	5610	ENSG00000055332	mutation identified in 1 DYT33 patient	Leukoencephalopathy, developmental delay, and episodic neurologic regression syndrome, 618877 (3), Autosomal dominant; Dystonia 33, 619687 (3), Autosomal dominant, Autosomal recessive	Eif2ak2 (MGI:1353449)	Leukoencephalopathy, developmental delay, and episodic neurologic regression syndrome, 618877 (3), Autosomal dominant; Dystonia 33, 619687 (3), Autosomal dominant, Autosomal recessive
chr2	38067509	38076151	2p22-p21	2p22.2	601771	CYP1B1, GLC3A, ASGD6	Cytochrome P450, subfamily I, dioxin-inducible, polypeptide 1	CYP1B1	1545	ENSG00000138061		Glaucoma 3A, primary open angle, congenital, juvenile, or adult onset, 231300 (3), Autosomal recessive; Anterior segment dysgenesis 6, multiple subtypes, 617315 (3), Autosomal recessive	Cyp1b1 (MGI:88590)	Glaucoma 3A, primary open angle, congenital, juvenile, or adult onset, 231300 (3), Autosomal recessive; Anterior segment dysgenesis 6, multiple subtypes, 617315 (3), Autosomal recessive
chr2	38666114	38734765	2p22-p11	2p22.1	137030	GALM, GLAT, GALAC4	Galactose mutarotase	GALM	130589	ENSG00000143891		Galactosemia IV, 618881 (3), Autosomal recessive	Galm (MGI:2442420)	Galactosemia IV, 618881 (3), Autosomal recessive
chr2	42048021	42058517	2p21	2p21	614150	PKDCC, VLK, SGK493, RLSDF	Protein kinase domain-containing, cytoplasmic	PKDCC	91461	ENSG00000162878		Rhizomelic limb shortening with dysmorphic features, 618821 (3), Autosomal recessive	Pkdcc (MGI:2147077)	Rhizomelic limb shortening with dysmorphic features, 618821 (3), Autosomal recessive
chr2	42767089	42792583	2p21	2p21	604521	HAAO, VCRL1	3-hydroxyanthranilate 3,4-dioxygenase	HAAO	23498	ENSG00000162882		Vertebral, cardiac, renal, and limb defects syndrome 1, 617660 (3), Autosomal recessive	Haao (MGI:1349444)	Vertebral, cardiac, renal, and limb defects syndrome 1, 617660 (3), Autosomal recessive
chr2	43774039	43828347	2p25.1-p24.1	2p21	617083	DYNC2LI1, D2LIC, LIC3, SRTD15	Dynein, cytoplasmic 2, light intermediate chain 1	DYNC2LI1	51626	ENSG00000138036		Short-rib thoracic dysplasia 15 with polydactyly, 617088 (3), Autosomal recessive	Dync2li1 (MGI:1913996)	Short-rib thoracic dysplasia 15 with polydactyly, 617088 (3), Autosomal recessive
chr2	43806211	43839231	2p21	2p21	605459	ABCG5, STSL2	ATP-binding cassette, subfamily G, member 5	ABCG5	64240	ENSG00000138075		Sitosterolemia 2, 618666 (3), Autosomal recessive	Abcg5 (MGI:1351659)	Sitosterolemia 2, 618666 (3), Autosomal recessive
chr2	43838971	43882988	2p21	2p21	605460	ABCG8, GBD4, STSL1	ATP-binding cassette, subfamily G, member 8	ABCG8	64241	ENSG00000143921		Sitosterolemia 1, 210250 (3), Autosomal recessive; {Gallbladder disease 4}, 611465 (3)	Abcg8 (MGI:1914720)	Sitosterolemia 1, 210250 (3), Autosomal recessive
chr2	43886224	43996265	2p21	2p21	607544	LRPPRC, LRP130, LSFC, MC4DN5	Leucine-rich PPR motif-containing protein	LRPPRC	10128	ENSG00000138095		Mitochondrial complex IV deficiency, nuclear type 5, (French-Canadian), 220111 (3), Autosomal recessive	Lrpprc (MGI:1919666)	Mitochondrial complex IV deficiency, nuclear type 5, (French-Canadian), 220111 (3), Autosomal recessive
chr2	44275480	44322437	2p16.3	2p21	104614	SLC3A1, ATR1, D2H, NBAT	Solute carrier family 3 (cystine, dibasic and neutral amino acid transporters), member 1	SLC3A1	6519	ENSG00000138079		Cystinuria, 220100 (3), Autosomal dominant, Autosomal recessive	Slc3a1 (MGI:1195264)	Cystinuria, 220100 (3), Autosomal dominant, Autosomal recessive
chr2	44317607	44361862	2p21	2p21	609557	PREPL, KIAA0436, CMS22	Prolyl endopeptidase-like	PREPL	9581	ENSG00000138078		Myasthenic syndrome, congenital, 22, 616224 (3), Autosomal recessive	Prepl (MGI:2441932)	Myasthenic syndrome, congenital, 22, 616224 (3), Autosomal recessive
chr2	46580937	46617041	2p21-p16	2p21	600153	PIGF, OORS	Phosphatidylinositol glycan, class F	PIGF	5281	ENSG00000151665	pseudogene on 5	Onychodystrophy, osteodystrophy, impaired intellectual development, and seizures syndrome, 619356 (3), Autosomal recessive	Pigf (MGI:99462)	Onychodystrophy, osteodystrophy, impaired intellectual development, and seizures syndrome, 619356 (3), Autosomal recessive
chr2	46617215	46630176	2p21	2p21	604594	CRIPT, SSMDF	Cystine-rich PDZ binding protein	CRIPT	9419	ENSG00000119878		Short stature with microcephaly and distinctive facies, 615789 (3), Autosomal recessive	Cript (MGI:1929655)	Short stature with microcephaly and distinctive facies, 615789 (3), Autosomal recessive
chr2	46915866	47076123	2p21	2p21	609332	TTC7A, TTC7, KIAA1140, MINAT, GIDID	Tetratricopeptide repeat domain 7A	TTC7A	57217	ENSG00000068724		Gastrointestinal defects and immunodeficiency syndrome, 243150 (3), Autosomal recessive	Ttc7 (MGI:1920999)	Gastrointestinal defects and immunodeficiency syndrome, 243150 (3), Autosomal recessive
chr2	47369311	47387020	2p21	2p21	185535	EPCAM, ACSTD1, TROP1, M4S1, MIC18, DIAR5, HNPCC8	Epithelial cellular adhesion molecule	EPCAM	4072	ENSG00000119888	previously assigned to 4q	Colorectal cancer, hereditary nonpolyposis, type 8, 613244 (3), Autosomal dominant; Diarrhea 5, with tufting enteropathy, congenital, 613217 (3), Autosomal recessive	Epcam (MGI:106653)	Colorectal cancer, hereditary nonpolyposis, type 8, 613244 (3), Autosomal dominant; Diarrhea 5, with tufting enteropathy, congenital, 613217 (3), Autosomal recessive
chr2	47403067	47634501	2p22-p21	2p21-p16.3	609309	MSH2, COCA1, FCC1, HNPCC1, MMRCS2	mutS homolog 2	MSH2	4436	ENSG00000095002		Muir-Torre syndrome, 158320 (3), Autosomal dominant; Colorectal cancer, hereditary nonpolyposis, type 1, 120435 (3), Autosomal dominant; Mismatch repair cancer syndrome 2, 619096 (3), Autosomal recessive	Msh2 (MGI:101816)	Muir-Torre syndrome, 158320 (3), Autosomal dominant; Colorectal cancer, hereditary nonpolyposis, type 1, 120435 (3), Autosomal dominant; Mismatch repair cancer syndrome 2, 619096 (3), Autosomal recessive
chr2	47783145	47806953	2p16	2p16.3	600678	MSH6, GTBP, HNPCC5, MMRCS3	mutS homolog 6	MSH6	2956	ENSG00000116062	0.5 Mb from MSH2	Colorectal cancer, hereditary nonpolyposis, type 5, 614350 (3), Autosomal dominant; Mismatch repair cancer syndrome 3, 619097 (3), Autosomal recessive; {Endometrial cancer, familial}, 608089 (3), Autosomal dominant, Somatic mutation	Msh6 (MGI:1343961)	Colorectal cancer, hereditary nonpolyposis, type 5, 614350 (3), Autosomal dominant; Mismatch repair cancer syndrome 3, 619097 (3), Autosomal recessive
chr2	48440766	48515386	2p16.3	2p16.3	618159	PPP1R21, CCDC128, KLRAQ1, NEDHFBA	Protein phosphatase 1, regulatory subunit 21	PPP1R21	129285	ENSG00000162869		Neurodevelopmental disorder with hypotonia, facial dysmorphism, and brain abnormalities, 619383 (3), Autosomal recessive	Ppp1r21 (MGI:1921075)	Neurodevelopmental disorder with hypotonia, facial dysmorphism, and brain abnormalities, 619383 (3), Autosomal recessive
chr2	48686774	48755724	2p21	2p16.3	152790	LHCGR, LHR, LCGR	Luteinizing hormone/choriogonadotropin receptor	LHCGR	3973	ENSG00000138039		Leydig cell adenoma, somatic, with precocious puberty, 176410 (3); Leydig cell hypoplasia with pseudohermaphroditism, 238320 (3), Autosomal recessive; Leydig cell hypoplasia with hypergonadotropic hypogonadism, 238320 (3), Autosomal recessive; Luteinizing hormone resistance, female, 238320 (3), Autosomal recessive; Precocious puberty, male, 176410 (3), Autosomal dominant	Lhcgr (MGI:96783)	Leydig cell adenoma, somatic, with precocious puberty, 176410 (3); Leydig cell hypoplasia with pseudohermaphroditism, 238320 (3), Autosomal recessive; Leydig cell hypoplasia with hypergonadotropic hypogonadism, 238320 (3), Autosomal recessive; Luteinizing hormone resistance, female, 238320 (3), Autosomal recessive; Precocious puberty, male, 176410 (3), Autosomal dominant
chr2	48962157	49154515	2p21-p16	2p16.3	136435	FSHR, ODG1	Follicle stimulating hormone receptor	FSHR	2492	ENSG00000170820		Ovarian response to FSH stimulation, 276400 (3), Autosomal recessive; Ovarian hyperstimulation syndrome, 608115 (3), Autosomal dominant; Ovarian dysgenesis 1, 233300 (3), Autosomal recessive	Fshr (MGI:95583)	Ovarian response to FSH stimulation, 276400 (3), Autosomal recessive; Ovarian hyperstimulation syndrome, 608115 (3), Autosomal dominant; Ovarian dysgenesis 1, 233300 (3), Autosomal recessive
chr2	49918503	51032132	2p16.3	2p16.3	600565	NRXN1, PTHSL2, SCZD17	Neurexin 1	NRXN1	9378	ENSG00000179915		Pitt-Hopkins-like syndrome 2, 614325 (3), Autosomal recessive; {Schizophrenia, susceptibility to, 17}, 614332 (3)	Nrxn1 (MGI:1096391)	Pitt-Hopkins-like syndrome 2, 614325 (3), Autosomal recessive
chr2	55634061	55693844	2p16.1	2p16.1	610316	PNPT1, OLD35, COXPD13, DFNB70, SCA25	Polyribonucleotide nucleotidyltransferase 1	PNPT1	87178	ENSG00000138035		Spinocerebellar ataxia 25, 608703 (3), Autosomal dominant; Deafness, autosomal recessive 70, with or without adult-onset neurodegeneration, 614934 (3), Autosomal recessive; Combined oxidative phosphorylation deficiency 13, 614932 (3), Autosomal recessive	Pnpt1 (MGI:1918951)	Spinocerebellar ataxia 25, 608703 (3), Autosomal dominant; Deafness, autosomal recessive 70, with or without adult-onset neurodegeneration, 614934 (3), Autosomal recessive; Combined oxidative phosphorylation deficiency 13, 614932 (3), Autosomal recessive
chr2	58159243	58241380	2p16.1	2p16.1	608111	PHF9, FANCL	PHD finger protein 9	FANCL	55120	ENSG00000115392		Fanconi anemia, complementation group L, 614083 (3), Autosomal recessive	Fancl (MGI:1914280)	Fanconi anemia, complementation group L, 614083 (3), Autosomal recessive
chr2	60881574	60931612	2p13-p12	2p16.1	164910	REL, IMD92	REL protooncogene, NF-kappa-B subunit	REL	5966	ENSG00000162924		Immunodeficiency 92, 619652 (3), Autosomal recessive	Rel (MGI:97897)	Immunodeficiency 92, 619652 (3), Autosomal recessive
chr2	61017720	61051990	2p15	2p15	601789	PEX13, ZWS, NALD, PBD11A, PBD11B	Peroxisome biogenesis factor 13 (peroxin 13)	PEX13	5194	ENSG00000162928		Peroxisome biogenesis disorder 11A (Zellweger), 614883 (3), Autosomal recessive; Peroxisome biogenesis disorder 11B, 614885 (3), Autosomal recessive	Pex13 (MGI:1919379)	Peroxisome biogenesis disorder 11A (Zellweger), 614883 (3), Autosomal recessive; Peroxisome biogenesis disorder 11B, 614885 (3), Autosomal recessive
chr2	63119559	63840826	2p15	2p15	613580	WDPCP, C2orf86, BBS15, CHDTHP	WD repeat-containing planar cell polarity effector	WDPCP	51057	ENSG00000143951	mutation identified in 1 BBS15 family	?Bardet-Biedl syndrome 15, 615992 (3), Autosomal recessive; Congenital heart defects, hamartomas of tongue, and polysyndactyly, 217085 (3), Autosomal recessive	Wdpcp (MGI:2144467)	Congenital heart defects, hamartomas of tongue, and polysyndactyly, 217085 (3), Autosomal recessive
chr2	63840969	63891560	2p14-p13	2p15	191760	UGP2, UGPP2, DEE83	Uridyl diphosphate glucose pyrophosphorylase-2	UGP2	7360	ENSG00000169764		Developmental and epileptic encephalopathy 83, 618744 (3), Autosomal recessive	Ugp2 (MGI:2183447)	Developmental and epileptic encephalopathy 83, 618744 (3), Autosomal recessive
chr2	64988479	65023865	2p14	2p14	600229	SLC1A4, SATT, ASCT1, SPATCCM	Solute carrier family 1 (glutamate/neutral amino acid transporter), member 4	SLC1A4	6509	ENSG00000115902		Spastic tetraplegia, thin corpus callosum, and progressive microcephaly, 616657 (3), Autosomal recessive	Slc1a4 (MGI:2135601)	Spastic tetraplegia, thin corpus callosum, and progressive microcephaly, 616657 (3), Autosomal recessive
chr2	65307175	65432599	2p14	2p14	609292	SPRED2, NS14	Sprouty-related EVH1 domain-containing protein 2	SPRED2	200734	ENSG00000198369		Noonan syndrome 14, 619745 (3), Autosomal recessive	Spred2 (MGI:2150019)	Noonan syndrome 14, 619745 (3), Autosomal recessive
chr2	69013144	69249327	2p13.1	2p13.3	606410	ANTXR1, TEM8, ATR, GAPO	Anthrax toxin receptor 1	ANTXR1	84168	ENSG00000169604	mutation identified in 1 HCI patient	GAPO syndrome, 230740 (3), Autosomal recessive; {?Hemangioma, capillary infantile, susceptibility to}, 602089 (3), Autosomal dominant	Antxr1 (MGI:1916788)	GAPO syndrome, 230740 (3), Autosomal recessive
chr2	69319780	69387227	2p13	2p13.3	138292	GFPT1, GFAT1, GFPT1L, MSLG, CMS12, CMSTA1	Glutamine-fructose-6-phosphate transaminase	GFPT1	2673	ENSG00000198380		Myasthenia, congenital, 12, with tubular aggregates, 610542 (3), Autosomal recessive	Gfpt1 (MGI:95698)	Myasthenia, congenital, 12, with tubular aggregates, 610542 (3), Autosomal recessive
chr2	69395750	69439567	2p15-p13	2p13.3	608100	NFU1, HIRIP, MMDS1	NFU1 iron-sulfur cluster scaffold	NFU1	27247	ENSG00000169599		Multiple mitochondrial dysfunctions syndrome 1, 605711 (3), Autosomal recessive	Nfu1 (MGI:1913290)	Multiple mitochondrial dysfunctions syndrome 1, 605711 (3), Autosomal recessive
chr2	70209444	70248793	2p13	2p13.3	603518	TIA1, WDM, ALS26	TIA1 cytotoxic granule-associated RNA-binding protein	TIA1	7072	ENSG00000116001		Welander distal myopathy, 604454 (3), Autosomal dominant, Autosomal recessive; Amyotrophic lateral sclerosis 26 with or without frontotemporal dementia, 619133 (3), Autosomal dominant	Tia1 (MGI:107914)	Welander distal myopathy, 604454 (3), Autosomal dominant, Autosomal recessive; Amyotrophic lateral sclerosis 26 with or without frontotemporal dementia, 619133 (3), Autosomal dominant
chr2	70935900	70965431	2cen-q13	2p13.3	192132	ATP6V1B1, ATP6B1, VPP3, DRTA2	ATPase, H+ transporting, V1 subunit B1	ATP6V1B1	525	ENSG00000116039		Distal renal tubular acidosis 2 with progressive sensorineural hearing loss, 267300 (3), Autosomal recessive	Atp6v1b1 (MGI:103285)	Distal renal tubular acidosis 2 with progressive sensorineural hearing loss, 267300 (3), Autosomal recessive
chr2	71109687	71130229	2p13.3	2p13.3	608419	MCEE	Methylmalonyl-CoA epimerase	MCEE	84693	ENSG00000124370		Methylmalonyl-CoA epimerase deficiency, 251120 (3), Autosomal recessive	Mcee (MGI:1920974)	Methylmalonyl-CoA epimerase deficiency, 251120 (3), Autosomal recessive
chr2	71453561	71686763	2p13.3-p13.1	2p13.2	603009	DYSF, LGMDR2, MMD1	Dysferlin	DYSF	8291	ENSG00000135636		Muscular dystrophy, limb-girdle, autosomal recessive 2, 253601 (3), Autosomal recessive; Miyoshi muscular dystrophy 1, 254130 (3), Autosomal recessive; Myopathy, distal, with anterior tibial onset, 606768 (3), Autosomal recessive	Dysf (MGI:1349385)	Muscular dystrophy, limb-girdle, autosomal recessive 2, 253601 (3), Autosomal recessive; Miyoshi muscular dystrophy 1, 254130 (3), Autosomal recessive; Myopathy, distal, with anterior tibial onset, 606768 (3), Autosomal recessive
chr2	72175984	72826033	2p13.2	2p13.2	607880	EXOC6B, SEC15B, KIAA0919, SEMDJL3	Exocyst complex component 6B	EXOC6B	23233	ENSG00000144036		Spondyloepimetaphyseal dysplasia with joint laxity, type 3, 618395 (3), Autosomal recessive	Exoc6b (MGI:1923164)	Spondyloepimetaphyseal dysplasia with joint laxity, type 3, 618395 (3), Autosomal recessive
chr2	72887408	72892158	2p14-p12	2p13.2	182125	SPR	Sepiapterin reductase	SPR	6697	ENSG00000116096		Dystonia, dopa-responsive, due to sepiapterin reductase deficiency, 612716 (3), Autosomal recessive, ?Autosomal dominant	Spr (MGI:103078)	Dystonia, dopa-responsive, due to sepiapterin reductase deficiency, 612716 (3), Autosomal recessive, ?Autosomal dominant
chr2	73385758	73609919	2p13	2p13.1	606844	ALMS1, ALSS, KIAA0328	ALMS1 centrosome and basal body associated protein	ALMS1	7840	ENSG00000116127		Alstrom syndrome, 203800 (3), Autosomal recessive	Alms1 (MGI:1934606)	Alstrom syndrome, 203800 (3), Autosomal recessive
chr2	73729873	73737345	2p13.1	2p13.1	608680	TPRKB, GAMOS5	TP53RK-binding protein	TPRKB	51002	ENSG00000144034		Galloway-Mowat syndrome 5, 617731 (3), Autosomal recessive	Tprkb (MGI:1917036)	Galloway-Mowat syndrome 5, 617731 (3), Autosomal recessive
chr2	73828961	73873656	2p13.1	2p13.1	606247	STAMBP, AMSH, MICCAP	STAM binding protein	STAMBP	10617	ENSG00000124356		Microcephaly-capillary malformation syndrome, 614261 (3), Autosomal recessive	Stambp (MGI:1917777)	Microcephaly-capillary malformation syndrome, 614261 (3), Autosomal recessive
chr2	73926880	73958946	2p13	2p13.1	601465	DGUOK, DGK, MTDPS3, PEOB4, NCPH1	Deoxyguanosine kinase, mitochondrial	DGUOK	1716	ENSG00000114956		Portal hypertension, noncirrhotic, 1, 617068 (3), Autosomal recessive; Progressive external ophthalmoplegia with mitochondrial DNA deletions, autosomal recessive 4, 617070 (3), Autosomal recessive; Mitochondrial DNA depletion syndrome 3 (hepatocerebral type), 251880 (3), Autosomal recessive	Dguok (MGI:1351602)	Portal hypertension, noncirrhotic, 1, 617068 (3), Autosomal recessive; Progressive external ophthalmoplegia with mitochondrial DNA deletions, autosomal recessive 4, 617070 (3), Autosomal recessive; Mitochondrial DNA depletion syndrome 3 (hepatocerebral type), 251880 (3), Autosomal recessive
chr2	73983631	74135498	2p13.1	2p13.1	613555	TET3, KIAA0401, BEFAHRS	tet methylcytosine dioxygenase 3	TET3	200424	ENSG00000187605		Beck-Fahrner syndrome, 618798 (3), Autosomal dominant, Autosomal recessive	Tet3 (MGI:2446229)	Beck-Fahrner syndrome, 618798 (3), Autosomal dominant, Autosomal recessive
chr2	74135400	74147912	2p13.1	2p13.1	613183	BOLA3, MMDS2	bolA family member 3	BOLA3	388962	ENSG00000163170		Multiple mitochondrial dysfunctions syndrome 2 with hyperglycinemia, 614299 (3), Autosomal recessive	Bola3 (MGI:1925903)	Multiple mitochondrial dysfunctions syndrome 2 with hyperglycinemia, 614299 (3), Autosomal recessive
chr2	74461057	74465382	2p13.1	2p13.1	601336	MOGS, GCS1, CDG2B	Mannosyl-oligosaccharide glucosidase	MOGS	7841	ENSG00000115275		Congenital disorder of glycosylation, type IIb, 606056 (3), Autosomal recessive	Mogs (MGI:1929872)	Congenital disorder of glycosylation, type IIb, 606056 (3), Autosomal recessive
chr2	74529405	74533556	2p12	2p13.1	606441	HTRA2, OMI, PARK13, PRSS25, MGCA8	HTRA serine peptidase 2	HTRA2	27429	ENSG00000115317		{Parkinson disease 13}, 610297 (3); 3-methylglutaconic aciduria, type VIII, 617248 (3), Autosomal recessive	Htra2 (MGI:1928676)	3-methylglutaconic aciduria, type VIII, 617248 (3), Autosomal recessive
chr2	74532258	74555702	2p13.3	2p13.1	607163	LOXL3, MYP28	Lysyl oxidase-like 3	LOXL3	84695	ENSG00000115318		Myopia 28, autosomal recessive, 619781 (3), Autosomal recessive	Loxl3 (MGI:1337004)	Myopia 28, autosomal recessive, 619781 (3), Autosomal recessive
chr2	74557883	74648330	2p13.1	2p13.1	619098	M1AP, SPATA37, C2orf65, SPGF48	Meiosis 1-associated protein	M1AP	130951	ENSG00000159374		Spermatogenic failure 48, 619108 (3), Autosomal recessive	M1ap (MGI:1315200)	Spermatogenic failure 48, 619108 (3), Autosomal recessive
chr2	79185377	80648780	2p12-p11.1	2p12	114025	CTNNA2, CAPR, CTNR, CDCBM9	Catenin, alpha-2 (cadherin-associated protein, related)	CTNNA2	1496	ENSG00000066032		Cortical dysplasia, complex, with other brain malformations 9, 618174 (3), Autosomal recessive	Ctnna2 (MGI:88275)	Cortical dysplasia, complex, with other brain malformations 9, 618174 (3), Autosomal recessive
chr2	84423528	84459280	2p11.2	2p11.2	611224	SUCLG1, SUCLA1, MTDPS9	Succinate-CoA ligase, alpha subunit	SUCLG1	8802	ENSG00000163541		Mitochondrial DNA depletion syndrome 9 (encephalomyopathic type with methylmalonic aciduria), 245400 (3), Autosomal recessive	Suclg1 (MGI:1927234)	Mitochondrial DNA depletion syndrome 9 (encephalomyopathic type with methylmalonic aciduria), 245400 (3), Autosomal recessive
chr2	85544720	85561493	2p12	2p11.2	137167	GGCX, VKCFD1	Gamma-glutamyl carboxylase	GGCX	2677	ENSG00000115486		Vitamin K-dependent clotting factors, combined deficiency of, 1, 277450 (3), Autosomal recessive; Pseudoxanthoma elasticum-like disorder with multiple coagulation factor deficiency, 610842 (3)	Ggcx (MGI:1927655)	Vitamin K-dependent clotting factors, combined deficiency of, 1, 277450 (3), Autosomal recessive; Pseudoxanthoma elasticum-like disorder with multiple coagulation factor deficiency, 610842 (3)
chr2	85657307	85668741	2p12-p11.2	2p11.2	178640	SFTPB, SFTB3, SMDP1	Pulmonary surfactant-associated protein B, 18kD	SFTPB	6439	ENSG00000168878		Surfactant metabolism dysfunction, pulmonary, 1, 265120 (3), Autosomal recessive	Sftpb (MGI:109516)	Surfactant metabolism dysfunction, pulmonary, 1, 265120 (3), Autosomal recessive
chr2	85837120	85889034	2p11.2	2p11.2	604402	SIAT9, ST3GALV, SPDRS	Sialyltransferase 9	ST3GAL5	8869	ENSG00000115525		Salt and pepper developmental regression syndrome, 609056 (3), Autosomal recessive	St3gal5 (MGI:1339963)	Salt and pepper developmental regression syndrome, 609056 (3), Autosomal recessive
chr2	86213993	86338083	2p11.2	2p11.2	609139	REEP1, C2orf23, SPG31, HMN5B, DSMA6	Receptor expression-enhancing protein 1	REEP1	65055	ENSG00000068615	mutation identified in 1 HMN5B family	?Neuronopathy, distal hereditary motor, type VB, 614751 (3), Autosomal dominant; Spastic paraplegia 31, autosomal dominant, 610250 (3), Autosomal dominant; Spinal muscular atrophy, distal, autosomal recessive, 6, 620011 (3), Autosomal recessive	Reep1 (MGI:1098827)	Spastic paraplegia 31, autosomal dominant, 610250 (3), Autosomal dominant; Spinal muscular atrophy, distal, autosomal recessive, 6, 620011 (3), Autosomal recessive
chr2	86784605	86808396	2p12	2p11.2	186910	CD8A	CD8 antigen, alpha polypeptide (p32)	CD8A	925	ENSG00000153563	distal to IGK	CD8 deficiency, familial, 608957 (3), Autosomal recessive	Cd8a (MGI:88346)	CD8 deficiency, familial, 608957 (3), Autosomal recessive
chr2	88556741	88628145	2p12	2p11.2	604032	EIF2AK3, PEK, PERK, WRS	Eukaryotic translation initiation factor 2-alpha kinase 3	EIF2AK3	9451	ENSG00000172071		Wolcott-Rallison syndrome, 226980 (3), Autosomal recessive	Eif2ak3 (MGI:1341830)	Wolcott-Rallison syndrome, 226980 (3), Autosomal recessive
chr2	88691673	88750929	2p11.2	2p11.2	180430	RPIA, RPI, RPIAD	Ribose 5-phosphate isomerase A	RPIA	22934	ENSG00000153574		Ribose 5-phosphate isomerase deficiency, 608611 (3), Autosomal recessive	Rpia (MGI:103254)	Ribose 5-phosphate isomerase deficiency, 608611 (3), Autosomal recessive
chr2	88857361	88857683	2p12	2p11.2	147200	IGKC, IGKCD	Immunoglobulin kappa constant region	IGKC	3514	ENSG00000211592		Kappa light chain deficiency, 614102 (3), Autosomal recessive	Igkc,Igkv15-103 (MGI:96495,MGI:96513)	Kappa light chain deficiency, 614102 (3), Autosomal recessive
chr2	96760902	96811874	2q11.2	2q11.2	607805	CNNM4, ACDP4	Cyclin M4	CNNM4	26504	ENSG00000158158		Jalili syndrome, 217080 (3), Autosomal recessive	Cnnm4 (MGI:2151060)	Jalili syndrome, 217080 (3), Autosomal recessive
chr2	97713576	97756364	2q12	2q11.2	176947	ZAP70, SRK, ADMIO2, IMD48	Zeta-chain associated protein kinase, 70kD (syk-related tyrosine kinase)	ZAP70	7535	ENSG00000115085		Immunodeficiency 48, 269840 (3), Autosomal recessive; Autoimmune disease, multisystem, infantile-onset, 2, 617006 (3), Autosomal recessive	Zap70 (MGI:99613)	Immunodeficiency 48, 269840 (3), Autosomal recessive; Autoimmune disease, multisystem, infantile-onset, 2, 617006 (3), Autosomal recessive
chr2	98346456	98398601	2q11	2q11.2	600053	CNGA3, CNG3, ACHM2	Cyclic nucleotide-gated channel, alpha-3	CNGA3	1261	ENSG00000144191		Achromatopsia 2, 216900 (3), Autosomal recessive	Cnga3 (MGI:1341818)	Achromatopsia 2, 216900 (3), Autosomal recessive
chr2	99154967	99163137	2q11.2	2q11.2	610284	LIPT1, LIPT1D	Lipoyltransferase 1	LIPT1	51601	ENSG00000144182		Lipoyltransferase 1 deficiency, 616299 (3), Autosomal recessive	Lipt1 (MGI:3645211)	Lipoyltransferase 1 deficiency, 616299 (3), Autosomal recessive
chr2	107986524	108013994	2q12.3	2q12.3	608761	SLC5A7, CHT1, HMN7A, CMS20	Solute carrier family 5 (choline transporter), member 7	SLC5A7	60482	ENSG00000115665		Neuronopathy, distal hereditary motor, type VIIA, 158580 (3), Autosomal dominant; Myasthenic syndrome, congenital, 20, presynaptic, 617143 (3), Autosomal recessive	Slc5a7 (MGI:1927126)	Neuronopathy, distal hereditary motor, type VIIA, 158580 (3), Autosomal dominant; Myasthenic syndrome, congenital, 20, presynaptic, 617143 (3), Autosomal recessive
chr2	108894471	108989220	2q11-q13	2q13	604095	EDAR, DL, ED3, EDA3, HRM1, ECTD10A, ECTD10B	Ectodysplasin 1, anhidrotic receptor (downless, mouse, homolog of)	EDAR	10913	ENSG00000135960		[Hair morphology 1, hair thickness], 612630 (3); Ectodermal dysplasia 10A, hypohidrotic/hair/nail type, autosomal dominant, 129490 (3), Autosomal dominant; Ectodermal dysplasia 10B, hypohidrotic/hair/tooth type, autosomal recessive, 224900 (3), Autosomal recessive	Edar (MGI:1343498)	Ectodermal dysplasia 10A, hypohidrotic/hair/nail type, autosomal dominant, 129490 (3), Autosomal dominant; Ectodermal dysplasia 10B, hypohidrotic/hair/tooth type, autosomal recessive, 224900 (3), Autosomal recessive
chr2	110123348	110205013	2q13	2q13	607100	NPHP1, NPH1, SLSN1, JBTS4	Nephrocystin	NPHP1	4867	ENSG00000144061		Joubert syndrome 4, 609583 (3), Autosomal recessive; Nephronophthisis 1, juvenile, 256100 (3), Autosomal recessive; Senior-Loken syndrome-1, 266900 (3), Autosomal recessive	Nphp1 (MGI:1858233)	Joubert syndrome 4, 609583 (3), Autosomal recessive; Nephronophthisis 1, juvenile, 256100 (3), Autosomal recessive; Senior-Loken syndrome-1, 266900 (3), Autosomal recessive
chr2	111766231	111884193	2q13	2q13	608473	ANAPC1, APC1	Anaphase-promoting complex, subunit 1	ANAPC1	64682	ENSG00000153107		Rothmund-Thomson syndrome, type 1, 618625 (3), Autosomal recessive	Anapc1 (MGI:103097)	Rothmund-Thomson syndrome, type 1, 618625 (3), Autosomal recessive
chr2	111898607	112029561	2q14.1	2q13	604705	MERTK, RP38	Mer tyrosine kinase protooncogene	MERTK	10461	ENSG00000153208		Retinitis pigmentosa 38, 613862 (3), Autosomal recessive	Mertk (MGI:96965)	Retinitis pigmentosa 38, 613862 (3), Autosomal recessive
chr2	112736349	112764609	2q13	2q14.1	616174	CKAP2L, RADMIS	Cytoskeleton-associated protein 2-like	CKAP2L	150468	ENSG00000169607		Filippi syndrome, 272440 (3), Autosomal recessive	Ckap2l (MGI:1917716)	Filippi syndrome, 272440 (3), Autosomal recessive
chr2	113058638	113064744	2q13	2q14.1	605507	IL36RN, IL1F5, FIL1D, IL1HY1, IL1RP3, PSORP, PSORS14	Interleukin 36 receptor antagonist	IL36RN	26525	ENSG00000136695		Psoriasis 14, pustular, 614204 (3), Autosomal recessive	Il36rn (MGI:1859325)	Psoriasis 14, pustular, 614204 (3), Autosomal recessive
chr2	113099360	113134014	2q14.2	2q14.1	147679	IL1RN, MVCD4, DIRA	Interleukin-1 receptor antagonist	IL1RN	3557	ENSG00000136689		{Gastric cancer risk after H. pylori infection}, 613659 (3); {Microvascular complications of diabetes 4}, 612628 (3); Interleukin 1 receptor antagonist deficiency, 612852 (3), Autosomal recessive	Il1rn (MGI:96547)	Interleukin 1 receptor antagonist deficiency, 612852 (3), Autosomal recessive
chr2	121530880	121531009	2q14.2	2q14.2	601428	RNU4ATAC, U4ATAC, MOPD1, TALS, RFMN, LWS	RNA, U4ATAC small nuclear	RNU4ATAC	100151683	ENSG00000264229		Roifman syndrome, 616651 (3), Autosomal recessive; Lowry-Wood syndrome, 226960 (3), Autosomal recessive; Microcephalic osteodysplastic primordial dwarfism, type I, 210710 (3), Autosomal recessive		Roifman syndrome, 616651 (3), Autosomal recessive; Lowry-Wood syndrome, 226960 (3), Autosomal recessive; Microcephalic osteodysplastic primordial dwarfism, type I, 210710 (3), Autosomal recessive
chr2	127048023	127107154	2q14	2q14.3	601248	BIN1, AMPHL, CNM2	Box-dependent MYC-interacting protein-1 (amphiphysin-like)	BIN1	274	ENSG00000136717		Centronuclear myopathy 2, 255200 (3), Autosomal recessive	Bin1 (MGI:108092)	Centronuclear myopathy 2, 255200 (3), Autosomal recessive
chr2	127257290	127294144	2q21	2q14.3	133510	ERCC3, XPB, TTD2	ERCC excision repair 3, TFIIH core complex helicase subunit	ERCC3	2071	ENSG00000163161		Trichothiodystrophy 2, photosensitive, 616390 (3), Autosomal recessive; Xeroderma pigmentosum, group B, 610651 (3), Autosomal recessive	Ercc3 (MGI:95414)	Trichothiodystrophy 2, photosensitive, 616390 (3), Autosomal recessive; Xeroderma pigmentosum, group B, 610651 (3), Autosomal recessive
chr2	127418427	127429242	2q13-q14	2q14.3	612283	PROC, PC, THPH3, THPH4	Protein C (inactivator of coagulation factors Va and VIIIa)	PROC	5624	ENSG00000115718		Thrombophilia 3 due to protein C deficiency, autosomal dominant, 176860 (3), Autosomal dominant; Thrombophilia 3 due to protein C deficiency, autosomal recessive, 612304 (3), Autosomal recessive	Proc (MGI:97771)	Thrombophilia 3 due to protein C deficiency, autosomal dominant, 176860 (3), Autosomal dominant; Thrombophilia 3 due to protein C deficiency, autosomal recessive, 612304 (3), Autosomal recessive
chr2	130151392	130181757	2q21.1	2q21.1	610457	SMPD4, NSMASE3, KIAA1418, NEDMABA	Sphingomyelin phosphodiesterase 4, neutral membrane	SMPD4	55627	ENSG00000136699		Neurodevelopmental disorder with microcephaly, arthrogryposis, and structural brain anomalies, 618622 (3), Autosomal recessive	Smpd4 (MGI:1924876)	Neurodevelopmental disorder with microcephaly, arthrogryposis, and structural brain anomalies, 618622 (3), Autosomal recessive
chr2	130337933	130342681	2q21.2	2q21.1	613734	CCDC115, CCP1, CDG2O	Coiled-coil domain-containing protein 115	CCDC115	84317	ENSG00000136710		Congenital disorder of glycosylation, type IIo, 616828 (3), Autosomal recessive	Ccdc115 (MGI:1916918)	Congenital disorder of glycosylation, type IIo, 616828 (3), Autosomal recessive
chr2	135052292	135176396	2q21.3	2q21.3	602536	RAB3GAP1, WARBM1, P130, MARTS2	RAB3 GTPase-activating protein, catalytic subunit	RAB3GAP1	22930	ENSG00000115839		Martsolf syndrome 2, 619420 (3), Autosomal recessive; Warburg micro syndrome 1, 600118 (3), Autosomal recessive	Rab3gap1 (MGI:2445001)	Martsolf syndrome 2, 619420 (3), Autosomal recessive; Warburg micro syndrome 1, 600118 (3), Autosomal recessive
chr2	135787850	135837184	2q21	2q21.3	603202	LCT, LAC, LPH	Lactase (lactase-phlorizin hydrolase)	LCT	3938	ENSG00000115850		Lactase deficiency, congenital, 223000 (3), Autosomal recessive	Lct (MGI:104576)	Lactase deficiency, congenital, 223000 (3), Autosomal recessive
chr2	135905881	135985684	2q21.3	2q21.3	603084	DARS1, DARS, HBSL	Aspartyl tRNA synthetase 1	DARS1	1615	ENSG00000115866		Hypomyelination with brainstem and spinal cord involvement and leg spasticity, 615281 (3), Autosomal recessive	Dars (MGI:2442544)	Hypomyelination with brainstem and spinal cord involvement and leg spasticity, 615281 (3), Autosomal recessive
chr2	137964473	138016364	2q22	2q22.1	605238	HNMT, MRT51	Histamine N-methyltransferase	HNMT	3176	ENSG00000150540		Intellectual developmental disorder, autosomal recessive 51, 616739 (3), Autosomal recessive; {Asthma, susceptibility to}, 600807 (3), Autosomal dominant	Hnmt (MGI:2153181)	Intellectual developmental disorder, autosomal recessive 51, 616739 (3), Autosomal recessive
chr2	142877664	143055833	2q22.2	2q22.2	605197	KYNU, KYNUU, VCRL2	Kynureninase	KYNU	8942	ENSG00000115919	mutation identified in 1 KYNUU family	?Hydroxykynureninuria, 236800 (3), Autosomal recessive; Vertebral, cardiac, renal, and limb defects syndrome 2, 617661 (3), Autosomal recessive	Kynu (MGI:1918039)	Vertebral, cardiac, renal, and limb defects syndrome 2, 617661 (3), Autosomal recessive
chr2	147930396	148021551	2q22-q23	2q23.1	603056	ORC4, ORC4L	Origin recognition complex, subunit 4	ORC4	5000	ENSG00000115947		Meier-Gorlin syndrome 2, 613800 (3), Autosomal recessive	Orc4 (MGI:1347043)	Meier-Gorlin syndrome 2, 613800 (3), Autosomal recessive
chr2	149569637	149587775	2q23.2	2q23.2	611935	MMADHC, C2orf25	Metabolism of cobalamin associated D	MMADHC	27249	ENSG00000168288		Methylmalonic aciduria, cblD type, variant 2, 277410 (3), Autosomal recessive; Methylmalonic aciduria and homocystinuria, cblD type, 277410 (3), Autosomal recessive; Homocystinuria, cblD type, variant 1, 277410 (3), Autosomal recessive	Mmadhc (MGI:1923786)	Methylmalonic aciduria, cblD type, variant 2, 277410 (3), Autosomal recessive; Methylmalonic aciduria and homocystinuria, cblD type, 277410 (3), Autosomal recessive; Homocystinuria, cblD type, variant 1, 277410 (3), Autosomal recessive
chr2	151485339	151734476	2q22	2q23.3	161650	NEB, NEM2, AMC6	Nebulin	NEB	4703	ENSG00000183091		Nemaline myopathy 2, autosomal recessive, 256030 (3), Autosomal recessive; Arthrogryposis multiplex congenita 6, 619334 (3), Autosomal recessive	Neb (MGI:97292)	Nemaline myopathy 2, autosomal recessive, 256030 (3), Autosomal recessive; Arthrogryposis multiplex congenita 6, 619334 (3), Autosomal recessive
chr2	160099671	160200272	2q24.2	2q24.2	147558	ITGB6, AI1H	Integrin, beta-6	ITGB6	3694	ENSG00000115221		Amelogenesis imperfecta, type IH, 616221 (3), Autosomal recessive	Itgb6 (MGI:96615)	Amelogenesis imperfecta, type IH, 616221 (3), Autosomal recessive
chr2	162267074	162318684	2q24	2q24.2	606951	IFIH1, MDA5, AGS7, SGMRT1, IMD95	Interferon induced with helicase C domain 1	IFIH1	64135	ENSG00000115267		Immunodeficiency 95, 619773 (3), Autosomal recessive; Aicardi-Goutieres syndrome 7, 615846 (3), Autosomal dominant; Singleton-Merten syndrome 1, 182250 (3), Autosomal dominant	Ifih1 (MGI:1918836)	Immunodeficiency 95, 619773 (3), Autosomal recessive; Aicardi-Goutieres syndrome 7, 615846 (3), Autosomal dominant; Singleton-Merten syndrome 1, 182250 (3), Autosomal dominant
chr2	165747588	165794692	2q24-q31	2q24.3	601756	GALNT3, HHS, HFTC1	UDP-N-acetyl-alpha-D-galactosamine:polypeptide N-acetylgalactosaminyltransferase 3	GALNT3	2591	ENSG00000115339		Tumoral calcinosis, hyperphosphatemic, familial, 1, 211900 (3), Autosomal recessive	Galnt3 (MGI:894695)	Tumoral calcinosis, hyperphosphatemic, familial, 1, 211900 (3), Autosomal recessive
chr2	165873362	165953776	2q24.3	2q24.3	612014	TTC21B, THM1, NPHP12, SRTD4, ATD4	Tetratricopeptide repeat domain 21B	TTC21B	79809	ENSG00000123607		Short-rib thoracic dysplasia 4 with or without polydactyly, 613819 (3), Autosomal recessive; Nephronophthisis 12, 613820 (3), Autosomal dominant, Autosomal recessive	Ttc21b (MGI:1920918)	Short-rib thoracic dysplasia 4 with or without polydactyly, 613819 (3), Autosomal recessive; Nephronophthisis 12, 613820 (3), Autosomal dominant, Autosomal recessive
chr2	166195185	166375987	2q24	2q24.3	603415	SCN9A, NENA, PN1, SFNP, HSAN2D	Sodium voltage-gated channel, alpha subunit 9	SCN9A	6335	ENSG00000169432		Erythermalgia, primary, 133020 (3), Autosomal dominant; Insensitivity to pain, congenital, 243000 (3), Autosomal recessive; Small fiber neuropathy, 133020 (3), Autosomal dominant; Paroxysmal extreme pain disorder, 167400 (3), Autosomal dominant; Neuropathy, hereditary sensory and autonomic, type IID, 243000 (3), Autosomal recessive	Scn9a (MGI:107636)	Erythermalgia, primary, 133020 (3), Autosomal dominant; Insensitivity to pain, congenital, 243000 (3), Autosomal recessive; Small fiber neuropathy, 133020 (3), Autosomal dominant; Paroxysmal extreme pain disorder, 167400 (3), Autosomal dominant; Neuropathy, hereditary sensory and autonomic, type IID, 243000 (3), Autosomal recessive
chr2	168915390	169031324	2q24	2q31.1	603201	ABCB11, BSEP, SPGP, PFIC2, BRIC2	ATP-binding cassette, subfamily B, member 11 (bile salt export pump)	ABCB11	8647	ENSG00000073734		Cholestasis, benign recurrent intrahepatic, 2, 605479 (3), Autosomal recessive; Cholestasis, progressive familial intrahepatic 2, 601847 (3), Autosomal recessive	Abcb11 (MGI:1351619)	Cholestasis, benign recurrent intrahepatic, 2, 605479 (3), Autosomal recessive; Cholestasis, progressive familial intrahepatic 2, 601847 (3), Autosomal recessive
chr2	169127109	169362534	2q24-q31	2q31.1	600073	LRP2, DBS	Low density lipoprotein-related protein 2	LRP2	4036	ENSG00000081479		Donnai-Barrow syndrome, 222448 (3), Autosomal recessive	Lrp2 (MGI:95794)	Donnai-Barrow syndrome, 222448 (3), Autosomal recessive
chr2	169479494	169506655	2q31	2q31.1	603650	BBS5	BBS gene 5	BBS5	129880	ENSG00000163093		Bardet-Biedl syndrome 5, 615983 (3), Autosomal recessive	Bbs5 (MGI:1919819)	Bardet-Biedl syndrome 5, 615983 (3), Autosomal recessive
chr2	169509702	169526258	2q31.1	2q31.1	607701	KLHL41, KBTBD10, SARCOSIN, NEM9	Kelch-like family member 41	KLHL41	10324	ENSG00000239474		Nemaline myopathy 9, 615731 (3), Autosomal recessive	Klhl41 (MGI:2683854)	Nemaline myopathy 9, 615731 (3), Autosomal recessive
chr2	169811757	169824905	2q31.1	2q31.1	618628	METTL5, HSPC133, MRT72	Methyltransferase 5, N6-adenosine	METTL5	29081	ENSG00000138382		Intellectual developmental disorder, autosomal recessive 72, 618665 (3), Autosomal recessive	Mettl5 (MGI:1922672)	Intellectual developmental disorder, autosomal recessive 72, 618665 (3), Autosomal recessive
chr2	170813210	170861151	2q31	2q31.1	605363	GAD1, SCP, DEE89	Glutamate decarboxylase-1, brain, 67kD	GAD1	2571	ENSG00000128683		Developmental and epileptic encephalopathy 89, 619124 (3), Autosomal recessive	Gad1 (MGI:95632)	Developmental and epileptic encephalopathy 89, 619124 (3), Autosomal recessive
chr2	171434226	171485052	2q22.3-q35	2q31.1	612515	DCAF17, C20orf37	DDB1- and CUL4-associated factor 17	DCAF17	80067	ENSG00000115827		Woodhouse-Sakati syndrome, 241080 (3), Autosomal recessive	Dcaf17 (MGI:1923013)	Woodhouse-Sakati syndrome, 241080 (3), Autosomal recessive
chr2	171687469	171750158	2q31.1	2q31.1	603331	DYNC1I2, DNCI2, IC2, NEDMIBA	Dynein, cytoplasmic-1, intermediate chain-2	DYNC1I2	1781	ENSG00000077380		Neurodevelopmental disorder with microcephaly and structural brain anomalies, 618492 (3), Autosomal recessive	Dync1i2 (MGI:107750)	Neurodevelopmental disorder with microcephaly and structural brain anomalies, 618492 (3), Autosomal recessive
chr2	171783405	171894244	2q24	2q31.1	603667	SLC25A12, ARALAR, DEE39	Solute carrier family 25 (mitochondrial carrier, Aralar), member 12	SLC25A12	8604	ENSG00000115840		Developmental and epileptic encephalopathy 39, 612949 (3), Autosomal recessive	Slc25a12 (MGI:1926080)	Developmental and epileptic encephalopathy 39, 612949 (3), Autosomal recessive
chr2	172427336	172506459	2q31.1	2q31.1	147556	ITGA6, JEB6	Integrin, alpha-6	ITGA6	3655	ENSG00000091409		Epidermolysis bullosa, junctional 6, with pyloric atresia, 619817 (3), Autosomal recessive	Itga6 (MGI:96605)	Epidermolysis bullosa, junctional 6, with pyloric atresia, 619817 (3), Autosomal recessive
chr2	173075517	173268015	2q31.1	2q31.1	609479	MAP3K20, ZAK, MLTK, MRK, SFMMP, CNM6	Mitogen-activated protein kinase kinase kinase 20	MAP3K20	51776	ENSG00000091436		Centronuclear myopathy 6 with fiber-type disproportion, 617760 (3), Autosomal recessive; Split-foot malformation with mesoaxial polydactyly, 616890 (3), Autosomal recessive	Map3k20 (MGI:2443258)	Centronuclear myopathy 6 with fiber-type disproportion, 617760 (3), Autosomal recessive; Split-foot malformation with mesoaxial polydactyly, 616890 (3), Autosomal recessive
chr2	173354872	173368997	2q31	2q31.1	609937	CDCA7, JPO1, ICF3	Cell division cycle-associated 7	CDCA7	83879	ENSG00000144354		Immunodeficiency-centromeric instability-facial anomalies syndrome 3, 616910 (3), Autosomal recessive	Cdca7 (MGI:1914203)	Immunodeficiency-centromeric instability-facial anomalies syndrome 3, 616910 (3), Autosomal recessive
chr2	174559574	174682913	2q31.1	2q31.1	602357	WIPF1, WASPIP, WIP, WAS2	WAS/WASL-interacting protein family, member 1	WIPF1	7456	ENSG00000115935		Wiskott-Aldrich syndrome 2, 614493 (3), Autosomal recessive	Wipf1 (MGI:2178801)	Wiskott-Aldrich syndrome 2, 614493 (3), Autosomal recessive
chr2	174747592	174764472	2q24-q32	2q31.1	100690	CHRNA1, ACHRD, CMS1B, CMS1A	Cholinergic receptor, nicotinic, alpha polypeptide-1, muscle	CHRNA1	1134	ENSG00000138435		Myasthenic syndrome, congenital, 1B, fast-channel, 608930 (3), Autosomal dominant, Autosomal recessive; Myasthenic syndrome, congenital, 1A, slow-channel, 601462 (3), Autosomal dominant; Multiple pterygium syndrome, lethal type, 253290 (3), Autosomal recessive	Chrna1 (MGI:87885)	Myasthenic syndrome, congenital, 1B, fast-channel, 608930 (3), Autosomal dominant, Autosomal recessive; Myasthenic syndrome, congenital, 1A, slow-channel, 601462 (3), Autosomal dominant; Multiple pterygium syndrome, lethal type, 253290 (3), Autosomal recessive
chr2	175923882	176002820	2q31	2q31.1	610236	LNPK, KIAA1715, NEDEHCC	Lunapark	LNPK	80856	ENSG00000144320		Neurodevelopmental disorder with epilepsy and hypoplasia of the corpus callosum, 618090 (3), Autosomal recessive	Lnpk (MGI:1918115)	Neurodevelopmental disorder with epilepsy and hypoplasia of the corpus callosum, 618090 (3), Autosomal recessive
chr2	176269442	176338025	2q31.1	2q31.1	608555	MTX2, MDPS	Metaxin 2	MTX2	10651	ENSG00000128654		Mandibuloacral dysplasia progeroid syndrome, 619127 (3), Autosomal recessive	Mtx2 (MGI:1859652)	Mandibuloacral dysplasia progeroid syndrome, 619127 (3), Autosomal recessive
chr2	177392773	177543834	2q31	2q31.2	603051	AGPS, ADHAPS, RCDP3	Alkylglycerone-phosphate synthase	AGPS	8540	ENSG00000018510		Rhizomelic chondrodysplasia punctata, type 3, 600121 (3), Autosomal recessive	Agps (MGI:2443065)	Rhizomelic chondrodysplasia punctata, type 3, 600121 (3), Autosomal recessive
chr2	178431414	178451175	2q31.3	2q31.2	603424	PRKRA, PACT, RAX, DYT16	Protein kinase, interferon-inducible double-stranded RNA-dependent activator	PRKRA	8575	ENSG00000180228		Dystonia 16, 612067 (3), Autosomal recessive	Prkra (MGI:1344375)	Dystonia 16, 612067 (3), Autosomal recessive
chr2	178451378	178462102	2q31.2	2q31.2	610219	PJVK, DFNB59	Pejvakin	PJVK	494513	ENSG00000204311		Deafness, autosomal recessive 59, 610220 (3), Autosomal recessive	Pjvk (MGI:2685847)	Deafness, autosomal recessive 59, 610220 (3), Autosomal recessive
chr2	178525989	178807423	2q31	2q31.2	188840	TTN, CMD1G, TMD, LGMDR10, MPRM, HMERF, SALMY	Titin	TTN	7273	ENSG00000155657		Muscular dystrophy, limb-girdle, autosomal recessive 10, 608807 (3), Autosomal recessive; Cardiomyopathy, familial hypertrophic, 9, 613765 (3), Autosomal dominant; Tibial muscular dystrophy, tardive, 600334 (3), Autosomal dominant; Salih myopathy, 611705 (3), Autosomal recessive; Cardiomyopathy, dilated, 1G, 604145 (3), Autosomal dominant; Myopathy, myofibrillar, 9, with early respiratory failure…	Ttn (MGI:98864)	Muscular dystrophy, limb-girdle, autosomal recessive 10, 608807 (3), Autosomal recessive; Cardiomyopathy, familial hypertrophic, 9, 613765 (3), Autosomal dominant; Tibial muscular dystrophy, tardive, 600334 (3), Autosomal dominant; Salih myopathy, 611705 (3), Autosomal recessive; Cardiomyopathy, dilated, 1G, 604145 (3), Autosomal dominant; Myopathy, myofibrillar, 9, with early respiratory failure…
chr2	181536672	181657105	2q31.3	2q31.3	608381	CERKL, RP26	Ceramide kinase-like	CERKL	375298	ENSG00000188452		Retinitis pigmentosa 26, 608380 (3), Autosomal recessive	Cerkl (MGI:3037816)	Retinitis pigmentosa 26, 608380 (3), Autosomal recessive
chr2	185737134	185833290	2q32.1	2q32.1	615796	FSIP2, SPGF34	Fibrous sheath-interacting protein 2	FSIP2	401024	ENSG00000188738		Spermatogenic failure 34, 618153 (3), Autosomal recessive	Fsip2 (MGI:2664111)	Spermatogenic failure 34, 618153 (3), Autosomal recessive
chr2	188974373	189012746	2q32.2	2q32.2	120180	COL3A1, EDSVASC, PMGEDSV	Collagen III, alpha-1 polypeptide	COL3A1	1281	ENSG00000168542	in same 35kb segment as COL5A2	Ehlers-Danlos syndrome, vascular type, 130050 (3), Autosomal dominant; Polymicrogyria with or without vascular-type EDS, 618343 (3), Autosomal recessive	Col3a1 (MGI:88453)	Ehlers-Danlos syndrome, vascular type, 130050 (3), Autosomal dominant; Polymicrogyria with or without vascular-type EDS, 618343 (3), Autosomal recessive
chr2	190189735	190319826	2q32.2	2q32.2	610690	HIBCH	3-hydroxyisobutyryl-CoA hydrolase	HIBCH	26275	ENSG00000198130		3-hydroxyisobutryl-CoA hydrolase deficiency, 250620 (3), Autosomal recessive	Hibch (MGI:1923792)	3-hydroxyisobutryl-CoA hydrolase deficiency, 250620 (3), Autosomal recessive
chr2	190880821	190965552	2q32-q34	2q32.2	138280	GLS, GLS1, DEE71, CASGID, GDPAG	Glutaminase	GLS	2744	ENSG00000115419	mutation identified in 1 CASGID patient	Global developmental delay, progressive ataxia, and elevated glutamine, 618412 (3), Autosomal recessive; ?Infantile cataract, skin abnormalities, glutamate excess, and impaired intellectual development, 618339 (3), Autosomal dominant; Developmental and epileptic encephalopathy 71, 618328 (3), Autosomal recessive	Gls (MGI:95752)	Global developmental delay, progressive ataxia, and elevated glutamine, 618412 (3), Autosomal recessive; Developmental and epileptic encephalopathy 71, 618328 (3), Autosomal recessive
chr2	190969149	191014171	2q32.2-q32.3	2q32.2	600555	STAT1, CANDF7, IMD31A, IMD31B, IMD31C	Signal transducer and activator of transcription-1	STAT1	6772	ENSG00000115415		Immunodeficiency 31C, chronic mucocutaneous candidiasis, autosomal dominant, 614162 (3), Autosomal dominant; Immunodeficiency 31A, mycobacteriosis, autosomal dominant, 614892 (3), Autosomal dominant; Immunodeficiency 31B, mycobacterial and viral infections, autosomal recessive, 613796 (3), Autosomal recessive	Stat1 (MGI:103063)	Immunodeficiency 31C, chronic mucocutaneous candidiasis, autosomal dominant, 614162 (3), Autosomal dominant; Immunodeficiency 31A, mycobacteriosis, autosomal dominant, 614892 (3), Autosomal dominant; Immunodeficiency 31B, mycobacterial and viral infections, autosomal recessive, 613796 (3), Autosomal recessive
chr2	196833004	196926707	2q33.1	2q33.1	611655	PGAP1, NEDDSBA	Post-GPI attachment to proteins 1	PGAP1	80055	ENSG00000197121		Neurodevelopmental disorder with dysmorphic features, spasticity, and brain abnormalities, 615802 (3), Autosomal recessive	Pgap1 (MGI:2443342)	Neurodevelopmental disorder with dysmorphic features, spasticity, and brain abnormalities, 615802 (3), Autosomal recessive
chr2	197486584	197500274	2q33.1	2q33.1	118190	HSPD1, SPG13, HSP60, HLD4	Heat-shock 60kD protein 1	HSPD1	3329	ENSG00000144381		Spastic paraplegia 13, autosomal dominant, 605280 (3), Autosomal dominant; Leukodystrophy, hypomyelinating, 4, 612233 (3), Autosomal recessive	Hspd1 (MGI:96242)	Spastic paraplegia 13, autosomal dominant, 605280 (3), Autosomal dominant; Leukodystrophy, hypomyelinating, 4, 612233 (3), Autosomal recessive
chr2	197705369	197708395	2q33.1	2q33.1	609728	MARS2, SPAX3, COXPD25	Methionyl-tRNA synthetase 2	MARS2	92935	ENSG00000247626	mutation identified in 1 COXPD25 family	?Combined oxidative phosphorylation deficiency 25, 616430 (3), Autosomal recessive; Spastic ataxia 3, autosomal recessive, 611390 (3), Autosomal recessive	Mars2 (MGI:2444136)	Spastic ataxia 3, autosomal recessive, 611390 (3), Autosomal recessive
chr2	199911293	199928273	2q33.1	2q33.1	619219	C2orf69, COXPD53	Chromosome 2 open reading frame 69	C2orf69	205327	ENSG00000178074		Combined oxidative phosphorylation deficiency 53, 619423 (3), Autosomal recessive	1700066M21Rik (MGI:1920717)	Combined oxidative phosphorylation deficiency 53, 619423 (3), Autosomal recessive
chr2	201072001	201085750	2q31.3	2q33.1	603839	NDUFB3, MC1DN25	NADH-ubiquinone oxidoreductase subunit B3	NDUFB3	4709	ENSG00000119013	pseudogenes on chr. 1, 9, and 14	Mitochondrial complex I deficiency, nuclear type 25, 618246 (3), Autosomal recessive	Ndufb3 (MGI:1913745)	Mitochondrial complex I deficiency, nuclear type 25, 618246 (3), Autosomal recessive
chr2	201620186	201643503	2q33.2	2q33.1	614423	TMEM237, ALS2CR4, JBTS14	Transmembrane protein 237	TMEM237	65062	ENSG00000155755		Joubert syndrome 14, 614424 (3), Autosomal recessive	Tmem237 (MGI:2138365)	Joubert syndrome 14, 614424 (3), Autosomal recessive
chr2	201700267	201780933	2q33	2q33.1	606352	ALS2, ALSJ, PLSJ, IAHSP	Alsin Rho guanine nucleotide exchange factor ALS2	ALS2	57679	ENSG00000003393		Primary lateral sclerosis, juvenile, 606353 (3), Autosomal recessive; Spastic paralysis, infantile onset ascending, 607225 (3), Autosomal recessive; Amyotrophic lateral sclerosis 2, juvenile, 205100 (3), Autosomal recessive	Als2 (MGI:1921268)	Primary lateral sclerosis, juvenile, 606353 (3), Autosomal recessive; Spastic paralysis, infantile onset ascending, 607225 (3), Autosomal recessive; Amyotrophic lateral sclerosis 2, juvenile, 205100 (3), Autosomal recessive
chr2	203936763	203961577	2q33	2q33.2	604558	ICOS, AILIM, CVID1	Inducible costimulator	ICOS	29851	ENSG00000163600		Immunodeficiency, common variable, 1, 607594 (3), Autosomal recessive	Icos (MGI:1858745)	Immunodeficiency, common variable, 1, 607594 (3), Autosomal recessive
chr2	206114817	206159444	2q33-q34	2q33.3	157655	NDUFS1, MC1DN5	NADH-ubiquinone oxidoreductase core subunit S1	NDUFS1	4719	ENSG00000023228		Mitochondrial complex I deficiency, nuclear type 5, 618226 (3), Autosomal recessive	Ndufs1 (MGI:2443241)	Mitochondrial complex I deficiency, nuclear type 5, 618226 (3), Autosomal recessive
chr2	206765606	206796189	2q33.3	2q33.3	612322	FASTKD2, KIAA0971, COXPD44	FAST kinase domains 2	FASTKD2	22868	ENSG00000118246		Combined oxidative phosphorylation deficiency 44, 618855 (3), Autosomal recessive	Fastkd2 (MGI:1922869)	Combined oxidative phosphorylation deficiency 44, 618855 (3), Autosomal recessive
chr2	209771832	209999296	2q35	2q34	612636	UNC80, C2orf21, KIAA1843	Unc-80 homolog, NALCN channel complex subunit	UNC80	285175	ENSG00000144406		Hypotonia, infantile, with psychomotor retardation and characteristic facies 2, 616801 (3), Autosomal recessive	Unc80 (MGI:2652882)	Hypotonia, infantile, with psychomotor retardation and characteristic facies 2, 616801 (3), Autosomal recessive
chr2	210290150	210315174	2q32.1-qter	2q34	160780	MYL1, MYOFTA	Myosin, light polypeptide-1, alkali, skeletal, fast	MYL1	4632	ENSG00000168530		Myopathy, congenital, with fast-twitch (type II) fiber atrophy, 618414 (3), Autosomal recessive	Myl1 (MGI:97269)	Myopathy, congenital, with fast-twitch (type II) fiber atrophy, 618414 (3), Autosomal recessive
chr2	210477685	210679107	2q35	2q34	608307	CPS1, PHN	Carbamoyl-phosphate synthetase 1, mitochondrial	CPS1	1373	ENSG00000021826	urea cycle enzyme	Carbamoylphosphate synthetase I deficiency, 237300 (3), Autosomal recessive; {Pulmonary hypertension, neonatal, susceptibility to}, 615371 (3)	Cps1 (MGI:891996)	Carbamoylphosphate synthetase I deficiency, 237300 (3), Autosomal recessive
chr2	214931542	215138626	2q34	2q35	607800	ABCA12, ARCI4A, ARCI4B, ICR2B, LI2	ATP-binding cassette, subfamily A, member 12	ABCA12	26154	ENSG00000144452		Ichthyosis, congenital, autosomal recessive 4B (harlequin), 242500 (3), Autosomal recessive; Ichthyosis, congenital, autosomal recessive 4A, 601277 (3), Autosomal recessive	Abca12 (MGI:2676312)	Ichthyosis, congenital, autosomal recessive 4B (harlequin), 242500 (3), Autosomal recessive; Ichthyosis, congenital, autosomal recessive 4A, 601277 (3), Autosomal recessive
chr2	215312059	215368592	2q35	2q35	601731	ATIC, PURH, AICAR	5-aminoimidazole-4-carboxyamide ribonucleotide formyltransferase/IMP cyclohydrolase	ATIC	471	ENSG00000138363		AICA-ribosiduria due to ATIC deficiency, 608688 (3), Autosomal recessive	Atic (MGI:1351352)	AICA-ribosiduria due to ATIC deficiency, 608688 (3), Autosomal recessive
chr2	216412484	216483053	2q34-q36	2q35	606622	SMARCAL1, HARP, SIOD	SWI/SNF related, matrix associated, actin dependent regulator of chromatin, subfamily A-like	SMARCAL1	50485	ENSG00000138375		Schimke immunoosseous dysplasia, 242900 (3), Autosomal recessive	Smarcal1 (MGI:1859183)	Schimke immunoosseous dysplasia, 242900 (3), Autosomal recessive
chr2	218633329	218659623	2q35	2q35	604083	ZNF142, NEDISHM	Zinc finger protein-142	ZNF142	7701	ENSG00000115568		Neurodevelopmental disorder with impaired speech and hyperkinetic movements, 618425 (3), Autosomal recessive	Zfp142 (MGI:1924514)	Neurodevelopmental disorder with impaired speech and hyperkinetic movements, 618425 (3), Autosomal recessive
chr2	218658743	218663443	2q33	2q35	603647	BCS1L, FLNMS, GRACILE, BJS, PTD, MC3DN1	BCS1 homolog, ubiquinol-cytochrome c reductase complex chaperone	BCS1L	617	ENSG00000074582		GRACILE syndrome, 603358 (3), Autosomal recessive; Mitochondrial complex III deficiency, nuclear type 1, 124000 (3), Autosomal recessive; Bjornstad syndrome, 262000 (3), Autosomal recessive	Bcs1l (MGI:1914071)	GRACILE syndrome, 603358 (3), Autosomal recessive; Mitochondrial complex III deficiency, nuclear type 1, 124000 (3), Autosomal recessive; Bjornstad syndrome, 262000 (3), Autosomal recessive
chr2	218782147	218815293	2q33-qter	2q35	606530	CYP27A1, CYP27, CTX	Cytochrome P450, subfamily XXVIIA, polypeptide 1 (sterol 27-hydroxylase)	CYP27A1	1593	ENSG00000135929		Cerebrotendinous xanthomatosis, 213700 (3), Autosomal recessive	Cyp27a1 (MGI:88594)	Cerebrotendinous xanthomatosis, 213700 (3), Autosomal recessive
chr2	218874116	218893928	2q35	2q35	606268	WNT10A, SSPS, STHAG4, OODD	Wingless-type MMTV integration site family, member 10A	WNT10A	80326	ENSG00000135925		Schopf-Schulz-Passarge syndrome, 224750 (3), Autosomal recessive; Tooth agenesis, selective, 4, 150400 (3), Autosomal dominant, Autosomal recessive; Odontoonychodermal dysplasia, 257980 (3), Autosomal recessive	Wnt10a (MGI:108071)	Schopf-Schulz-Passarge syndrome, 224750 (3), Autosomal recessive; Tooth agenesis, selective, 4, 150400 (3), Autosomal dominant, Autosomal recessive; Odontoonychodermal dysplasia, 257980 (3), Autosomal recessive
chr2	219002846	219041551	2q35	2q35	614270	CFAP65, CCDC108, SPGF40	Cilia- and flagella-associated protein 65	CFAP65	255101	ENSG00000181378		Spermatogenic failure 40, 618664 (3), Autosomal recessive	Cfap65 (MGI:2444274)	Spermatogenic failure 40, 618664 (3), Autosomal recessive
chr2	219054424	219060921	2q33-q35	2q35	600726	IHH, BDA1	Indian hedgehog	IHH	3549	ENSG00000163501		Acrocapitofemoral dysplasia, 607778 (3), Autosomal recessive; Brachydactyly, type A1, 112500 (3), Autosomal dominant	Ihh (MGI:96533)	Acrocapitofemoral dysplasia, 607778 (3), Autosomal recessive; Brachydactyly, type A1, 112500 (3), Autosomal dominant
chr2	219279366	219286895	2q35	2q35	604139	DNAJB2, HSJ1, HSPF3, DSMA5	DNAJ/HSP40 homolog, subfamily B, member 2	DNAJB2	3300	ENSG00000135924		Spinal muscular atrophy, distal, autosomal recessive, 5, 614881 (3), Autosomal recessive	Dnajb2 (MGI:1928739)	Spinal muscular atrophy, distal, autosomal recessive, 5, 614881 (3), Autosomal recessive
chr2	219418377	219426734	2q35	2q35	125660	DES, CMD1I, MFM1, SCPNK	Desmin	DES	1674	ENSG00000175084		Scapuloperoneal syndrome, neurogenic, Kaeser type, 181400 (3), Autosomal dominant; Cardiomyopathy, dilated, 1I, 604765 (3), Autosomal dominant; Myopathy, myofibrillar, 1, 601419 (3), Autosomal dominant, Autosomal recessive	Des (MGI:94885)	Scapuloperoneal syndrome, neurogenic, Kaeser type, 181400 (3), Autosomal dominant; Cardiomyopathy, dilated, 1I, 604765 (3), Autosomal dominant; Myopathy, myofibrillar, 1, 601419 (3), Autosomal dominant, Autosomal recessive
chr2	219434843	219493629	2q35	2q35	615950	SPEG, APEG1, CNM5	SPEG complex locus	SPEG	10290	ENSG00000072195		Centronuclear myopathy 5, 615959 (3), Autosomal recessive	Speg (MGI:109282)	Centronuclear myopathy 5, 615959 (3), Autosomal recessive
chr2	219498891	219506989	2q35	2q35	615495	GMPPA, AAMR	GDP-mannose pyrophosphorylase A	GMPPA	29926	ENSG00000144591		Alacrima, achalasia, and mental retardation syndrome, 615510 (3), Autosomal recessive	Gmppa (MGI:1916330)	Alacrima, achalasia, and mental retardation syndrome, 615510 (3), Autosomal recessive
chr2	219547206	219571539	2q35	2q35	610991	OBSL1, KIAA0657, 3M2	Obscurin-like 1	OBSL1	23363	ENSG00000124006		3-M syndrome 2, 612921 (3), Autosomal recessive	Obsl1 (MGI:2138628)	3-M syndrome 2, 612921 (3), Autosomal recessive
chr2	222199887	222298998	2q36.1	2q36.1	606597	PAX3, WS1, HUP2, CDHS, WS3	Paired box homeotic gene-3	PAX3	5077	ENSG00000135903		Craniofacial-deafness-hand syndrome, 122880 (3), Autosomal dominant; Waardenburg syndrome, type 3, 148820 (3), Autosomal dominant, Autosomal recessive; Waardenburg syndrome, type 1, 193500 (3), Autosomal dominant; Rhabdomyosarcoma 2, alveolar, 268220 (3), Somatic mutation	Pax3 (MGI:97487)	Craniofacial-deafness-hand syndrome, 122880 (3), Autosomal dominant; Waardenburg syndrome, type 3, 148820 (3), Autosomal dominant, Autosomal recessive; Waardenburg syndrome, type 1, 193500 (3), Autosomal dominant; Rhabdomyosarcoma 2, alveolar, 268220 (3), Somatic mutation
chr2	222566899	222656092	2q36	2q36.1	609690	FARSB, FARSLB, RILDBC1	Phenylalanine-tRNA synthetase-like, beta subunit	FARSB	10056	ENSG00000116120		Rajab interstitial lung disease with brain calcifications 1, 613658 (3), Autosomal recessive	Farsb (MGI:1346035)	Rajab interstitial lung disease with brain calcifications 1, 613658 (3), Autosomal recessive
chr2	223950854	223967714	2q36	2q36.1	611849	MRPL44, COXPD16	Mitochondrial ribosomal protein L44	MRPL44	65080	ENSG00000135900		Combined oxidative phosphorylation deficiency 16, 615395 (3), Autosomal recessive	Mrpl44 (MGI:1916413)	Combined oxidative phosphorylation deficiency 16, 615395 (3), Autosomal recessive
chr2	226967360	227164488	2q36-q37	2q36.3	120131	COL4A4, ATS2, BFH	Collagen IV, alpha-4 polypeptide	COL4A4	1286	ENSG00000081052	head-to-head with COL4A4 in same YAC	Hematuria, familial benign, 141200 (3), Autosomal dominant; Alport syndrome 2, autosomal recessive, 203780 (3), Autosomal recessive	Col4a4 (MGI:104687)	Hematuria, familial benign, 141200 (3), Autosomal dominant; Alport syndrome 2, autosomal recessive, 203780 (3), Autosomal recessive
chr2	227164624	227314792	2q36-q37	2q36.3	120070	COL4A3, ATS2, ATS3	Collagen IV, alpha-3 polypeptide (Goodpasture antigen)	COL4A3	1285	ENSG00000169031	noncollagenous domain = Goodpasture antigen	Hematuria, benign familial, 141200 (3), Autosomal dominant; Alport syndrome 3, autosomal dominant, 104200 (3), Autosomal dominant; Alport syndrome 2, autosomal recessive, 203780 (3), Autosomal recessive	Col4a3 (MGI:104688)	Hematuria, benign familial, 141200 (3), Autosomal dominant; Alport syndrome 3, autosomal dominant, 104200 (3), Autosomal dominant; Alport syndrome 2, autosomal recessive, 203780 (3), Autosomal recessive
chr2	227325251	227357836	2q36.3	2q36.3	614785	MFF, C2orf33, EMPF2	Mitochondrial fission factor	MFF	56947	ENSG00000168958		Encephalopathy due to defective mitochondrial and peroxisomal fission 2, 617086 (3), Autosomal recessive	Mff (MGI:1922984)	Encephalopathy due to defective mitochondrial and peroxisomal fission 2, 617086 (3), Autosomal recessive
chr2	227683763	227718028	2q36.3	2q36.3	606152	SLC19A3, THMD2, BBGD	Solute carrier family 19 (folate transporter), member 3	SLC19A3	80704	ENSG00000135917		Thiamine metabolism dysfunction syndrome 2 (biotin- or thiamine-responsive encephalopathy type 2), 607483 (3), Autosomal recessive	Slc19a3 (MGI:1931307)	Thiamine metabolism dysfunction syndrome 2 (biotin- or thiamine-responsive encephalopathy type 2), 607483 (3), Autosomal recessive
chr2	230165186	230225636	2q37.1	2q37.1	604457	SP110, IFI41, IFI75, VODI	SP110 nuclear body protein (interferon-induced protein 41, 30kD; interferon-induced protein 75, 52kD)	SP110	3431	ENSG00000135899		{Mycobacterium tuberculosis, susceptibility to}, 607948 (3); Hepatic venoocclusive disease with immunodeficiency, 235550 (3), Autosomal recessive	Gm15753,Gm16026,Sp110 (MGI:1923364,MGI:3783195,MGI:3783243)	Hepatic venoocclusive disease with immunodeficiency, 235550 (3), Autosomal recessive
chr2	231198631	231376848	2q37.1	2q37.1	617612	ARMC9, KIAA1868, JBTS30	Armadillo repeat-containing protein 9	ARMC9	80210	ENSG00000135931		Joubert syndrome 30, 617622 (3), Autosomal recessive	Armc9 (MGI:1926045)	Joubert syndrome 30, 617622 (3), Autosomal recessive
chr2	231732433	231781282	2q36-q37	2q37.1	602676	PDE6D, JBTS22	Phosphodiesterase 6D	PDE6D	5147	ENSG00000156973		Joubert syndrome 22, 615665 (3), Autosomal recessive	Pde6d (MGI:1270843)	Joubert syndrome 22, 615665 (3), Autosomal recessive
chr2	231961713	232344350	2q37.2	2q37.1	614184	DIS3L2, PRLMNS	DIS3 like exosome 3'-5' exoribonuclease 2	DIS3L2	129563	ENSG00000144535		Perlman syndrome, 267000 (3), Autosomal recessive	Dis3l2 (MGI:2442555)	Perlman syndrome, 267000 (3), Autosomal recessive
chr2	232479827	232487834	2q36-q37	2q37.1	605896	ECEL1, XCE, DA5D	Endothelin-converting enzyme-like 1	ECEL1	9427	ENSG00000171551		Arthrogryposis, distal, type 5D, 615065 (3), Autosomal recessive	Ecel1 (MGI:1343461)	Arthrogryposis, distal, type 5D, 615065 (3), Autosomal recessive
chr2	232520388	232525716	2q37.1	2q37.1	613858	PRSS56, MCOP6	Protease, serine, 56	PRSS56	646960	ENSG00000237412		Microphthalmia, isolated 6, 613517 (3), Autosomal recessive	Prss56 (MGI:1916703)	Microphthalmia, isolated 6, 613517 (3), Autosomal recessive
chr2	232526160	232536664	2q33-q34	2q37.1	100720	CHRND, ACHRD, SCCMS, CMS3A, CMS3B, CMS3C	Cholinergic receptor, nicotinic, delta polypeptide	CHRND	1144	ENSG00000135902	mutation identified in 1 CMS3A patient and 1 CMS3C family	?Myasthenic syndrome, congenital, 3C, associated with acetylcholine receptor deficiency, 616323 (3), Autosomal recessive; Multiple pterygium syndrome, lethal type, 253290 (3), Autosomal recessive; Myasthenic syndrome, congenital, 3B, fast-channel, 616322 (3), Autosomal recessive; ?Myasthenic syndrome, congenital, 3A, slow-channel, 616321 (3), Autosomal dominant	Chrnd (MGI:87893)	Multiple pterygium syndrome, lethal type, 253290 (3), Autosomal recessive; Myasthenic syndrome, congenital, 3B, fast-channel, 616322 (3), Autosomal recessive
chr2	232539692	232548115	2q33-q34	2q37.1	100730	CHRNG, ACHRG	Cholinergic receptor, nicotinic, gamma polypeptide	CHRNG	1146	ENSG00000196811	tightly linked to CHRND by RE	Multiple pterygium syndrome, lethal type, 253290 (3), Autosomal recessive; Escobar syndrome, 265000 (3), Autosomal recessive	Chrng (MGI:87895)	Multiple pterygium syndrome, lethal type, 253290 (3), Autosomal recessive; Escobar syndrome, 265000 (3), Autosomal recessive
chr2	232765802	232776565	2q37	2q37.1	603208	KCNJ13, SVD, LCA16	Potassium inwardly-rectifying channel, subfamily J, member 13	KCNJ13	3769	ENSG00000115474		Snowflake vitreoretinal degeneration, 193230 (3), Autosomal dominant; Leber congenital amaurosis 16, 614186 (3), Autosomal recessive	Kcnj13 (MGI:3781032)	Snowflake vitreoretinal degeneration, 193230 (3), Autosomal dominant; Leber congenital amaurosis 16, 614186 (3), Autosomal recessive
chr2	233307816	233347055	2q37.1	2q37.1	181031	SAG, RP47	S-antigen; retina and pineal gland (arrestin)	SAG	6295	ENSG00000130561		Retinitis pigmentosa 47, 613758 (3); Oguchi disease-1, 258100 (3), Autosomal recessive	Sag (MGI:98227)	Retinitis pigmentosa 47, 613758 (3); Oguchi disease-1, 258100 (3), Autosomal recessive
chr2	233760270	233773300	2q37	2q37.1	191740	UGT1A1, UGT1, GNT1, BILIQTL1	UDP glycosyltransferase 1 family, polypeptide A1	UGT1A1	54658	ENSG00000241635		Crigler-Najjar syndrome, type I, 218800 (3), Autosomal recessive; [Bilirubin, serum level of, QTL1], 601816 (3); Hyperbilirubinemia, familial transient neonatal, 237900 (3), Autosomal dominant, Autosomal recessive; Crigler-Najjar syndrome, type II, 606785 (3), Autosomal recessive; [Gilbert syndrome], 143500 (3), Autosomal recessive	Ugt1a1 (MGI:98898)	Crigler-Najjar syndrome, type I, 218800 (3), Autosomal recessive; Hyperbilirubinemia, familial transient neonatal, 237900 (3), Autosomal dominant, Autosomal recessive; Crigler-Najjar syndrome, type II, 606785 (3), Autosomal recessive
chr2	237324018	237414164	2q37	2q37.3	120250	COL6A3, DYT27, BTHLM1, UCMD1	Collagen VI, alpha-3 polypeptide	COL6A3	1293	ENSG00000163359	close to CRBP1	Ullrich congenital muscular dystrophy 1, 254090 (3), Autosomal dominant, Autosomal recessive; Dystonia 27, 616411 (3), Autosomal recessive; Bethlem myopathy 1, 158810 (3), Autosomal dominant, Autosomal recessive	Col6a3 (MGI:88461)	Ullrich congenital muscular dystrophy 1, 254090 (3), Autosomal dominant, Autosomal recessive; Dystonia 27, 616411 (3), Autosomal recessive; Bethlem myopathy 1, 158810 (3), Autosomal dominant, Autosomal recessive
chr2	237486410	237555322	2q37	2q37.3	606526	MLPH	Melanophilin	MLPH	79083	ENSG00000115648		Griscelli syndrome, type 3, 609227 (3), Autosomal recessive	Mlph (MGI:2176380)	Griscelli syndrome, type 3, 609227 (3), Autosomal recessive
chr2	238320518	238400900	2q37.3	2q37.3	607380	TRAF3IP1, MIPT3, SLSN9	TNF receptor-associated factor 3-interacting protein 1	TRAF3IP1	26146	ENSG00000204104		Senior-Loken syndrome 9, 616629 (3), Autosomal recessive	Traf3ip1 (MGI:1921269)	Senior-Loken syndrome 9, 616629 (3), Autosomal recessive
chr2	238848085	238910534	2q37.3	2q37.3	607556	TWIST2, DERMO1, SETLSS, FFDD3, BBRSAY, AMS	Twist family bHLH transcription factor 2	TWIST2	117581	ENSG00000233608		Ablepharon-macrostomia syndrome, 200110 (3), Autosomal dominant; Barber-Say syndrome, 209885 (3), Autosomal dominant; Focal facial dermal dysplasia 3, Setleis type, 227260 (3), Autosomal recessive	Twist2 (MGI:104685)	Ablepharon-macrostomia syndrome, 200110 (3), Autosomal dominant; Barber-Say syndrome, 209885 (3), Autosomal dominant; Focal facial dermal dysplasia 3, Setleis type, 227260 (3), Autosomal recessive
chr2	239892442	240025342	2q37.3	2q37.3	603835	NDUFA10, MC1DN22	NADH-ubiquinone oxidoreductase subunit A10	NDUFA10	4705	ENSG00000130414		Mitochondrial complex I deficiency, nuclear type 22, 618243 (3), Autosomal recessive	Ndufa10 (MGI:1914523)	Mitochondrial complex I deficiency, nuclear type 22, 618243 (3), Autosomal recessive
chr2	240713767	240821403	2q37	2q37.3	601255	KIF1A, ATSV, UNC104, SPG30, HSN2C, MRD9	Kinesin family member 1A	KIF1A	547	ENSG00000130294	incorrectly assigned to chr.9	NESCAV syndrome, 614255 (3), Autosomal dominant; Neuropathy, hereditary sensory, type IIC, 614213 (3), Autosomal recessive; Spastic paraplegia 30, autosomal dominant, 610357 (3), Autosomal dominant, Autosomal recessive; Spastic paraplegia 30, autosomal recessive, 610357 (3), Autosomal dominant, Autosomal recessive	Kif1a (MGI:108391)	NESCAV syndrome, 614255 (3), Autosomal dominant; Neuropathy, hereditary sensory, type IIC, 614213 (3), Autosomal recessive; Spastic paraplegia 30, autosomal dominant, 610357 (3), Autosomal dominant, Autosomal recessive; Spastic paraplegia 30, autosomal recessive, 610357 (3), Autosomal dominant, Autosomal recessive
chr2	240868824	240880500	2q36-q37	2q37.3	604285	AGXT, SPAT	Alanine-glyoxylate aminotransferase, liver-specific peroxisomal	AGXT	189	ENSG00000172482		Hyperoxaluria, primary, type 1, 259900 (3), Autosomal recessive	Agxt (MGI:1329033)	Hyperoxaluria, primary, type 1, 259900 (3), Autosomal recessive
chr2	241675747	241686815	2q37.3	2q37.3	188345	DTYMK, TYMK, CDC8, CONPM	Deoxythymidylate kinase	DTYMK	1841	ENSG00000168393		Neurodegeneration, childhood-onset, with progressive microcephaly, 619847 (3), Autosomal recessive	Dtymk (MGI:108396)	Neurodegeneration, childhood-onset, with progressive microcephaly, 619847 (3), Autosomal recessive
chr2	241734630	241768811	2q37.3	2q37.3	609186	D2HGDH, D2HGD	D-2-hydroxyglutarate dehydrogenase	D2HGDH	728294	ENSG00000180902		D-2-hydroxyglutaric aciduria, 600721 (3), Autosomal recessive	D2hgdh (MGI:2138209)	D-2-hydroxyglutaric aciduria, 600721 (3), Autosomal recessive
chr3	3126940	3153435	3p25.1	3p26.2	612907	TRNT1, SIFD, RPEM	tRNA nucleotidyltransferase, CCA-adding, 1	TRNT1	51095	ENSG00000072756	pseudogenes on chromosomes 1 and 22	Sideroblastic anemia with B-cell immunodeficiency, periodic fevers, and developmental delay, 616084 (3), Autosomal recessive; Retinitis pigmentosa and erythrocytic microcytosis, 616959 (3), Autosomal recessive	Trnt1 (MGI:1917297)	Sideroblastic anemia with B-cell immunodeficiency, periodic fevers, and developmental delay, 616084 (3), Autosomal recessive; Retinitis pigmentosa and erythrocytic microcytosis, 616959 (3), Autosomal recessive
chr3	3149633	3179717	3p26.2	3p26.2	609262	CRBN, MRT2	Cereblon	CRBN	51185	ENSG00000113851	between D3S3525 and D3S1560	Intellectual developmental disorder, autosomal recessive 2, 607417 (3), Autosomal recessive	Crbn (MGI:1913277)	Intellectual developmental disorder, autosomal recessive 2, 607417 (3), Autosomal recessive
chr3	4034486	4467269	3p26	3p26.1	607939	SUMF1, FGE	Sulfatase-modifying factor-1	SUMF1	285362	ENSG00000144455		Multiple sulfatase deficiency, 272200 (3), Autosomal recessive	Sumf1 (MGI:1889844)	Multiple sulfatase deficiency, 272200 (3), Autosomal recessive
chr3	4493348	4847506	3p26.1	3p26.1	147265	ITPR1, SCA15, SCA16, SCA29	Inositol 1,4,5-triphosphate receptor, type 1	ITPR1	3708	ENSG00000150995		Gillespie syndrome, 206700 (3), Autosomal dominant, Autosomal recessive; Spinocerebellar ataxia 29, congenital nonprogressive, 117360 (3), Autosomal dominant; Spinocerebellar ataxia 15, 606658 (3), Autosomal dominant	Itpr1 (MGI:96623)	Gillespie syndrome, 206700 (3), Autosomal dominant, Autosomal recessive; Spinocerebellar ataxia 29, congenital nonprogressive, 117360 (3), Autosomal dominant; Spinocerebellar ataxia 15, 606658 (3), Autosomal dominant
chr3	6861115	7741533	3p26.1	3p26.1	604101	GRM7, MGLUR7, NEDSHBA	Glutamate receptor, metabotropic, 7	GRM7	2917	ENSG00000196277		Neurodevelopmental disorder with seizures, hypotonia, and brain abnormalities, 618922 (3), Autosomal recessive	Grm7 (MGI:1351344)	Neurodevelopmental disorder with seizures, hypotonia, and brain abnormalities, 618922 (3), Autosomal recessive
chr3	9890610	9894349	3p25.3	3p25.3	616012	JAGN1, SCN6	Jagunal homolog 1	JAGN1	84522	ENSG00000171135		Neutropenia, severe congenital, 6, autosomal recessive, 616022 (3), Autosomal recessive	Jagn1 (MGI:1915017)	Neutropenia, severe congenital, 6, autosomal recessive, 616022 (3), Autosomal recessive
chr3	9917098	9933621	3p25.3-p24.1	3p25.3	610925	IL17RC, IL17RL, CANDF9	Interleukin 17 receptor C	IL17RC	84818	ENSG00000163702		Candidiasis, familial, 9, 616445 (3), Autosomal recessive	Il17rc (MGI:2159336)	Candidiasis, familial, 9, 616445 (3), Autosomal recessive
chr3	10026437	10101932	3p25.3	3p25.3	613984	FANCD2, FANCD, FACD, FAD	Fanconi anemia, complementation group D2	FANCD2	2177	ENSG00000144554		Fanconi anemia, complementation group D2, 227646 (3), Autosomal recessive	Fancd2 (MGI:2448480)	Fanconi anemia, complementation group D2, 227646 (3), Autosomal recessive
chr3	10141778	10153667	3p26-p25	3p25.3	608537	VHL	von Hippel-Lindau tumor suppressor	VHL	7428	ENSG00000134086		Hemangioblastoma, cerebellar, somatic (3); Erythrocytosis, familial, 2, 263400 (3), Autosomal recessive; von Hippel-Lindau syndrome, 193300 (3), Autosomal dominant; Renal cell carcinoma, somatic, 144700 (3); Pheochromocytoma, 171300 (3), Autosomal dominant	Vhl (MGI:103223)	Hemangioblastoma, cerebellar, somatic (3); Erythrocytosis, familial, 2, 263400 (3), Autosomal recessive; von Hippel-Lindau syndrome, 193300 (3), Autosomal dominant; Renal cell carcinoma, somatic, 144700 (3); Pheochromocytoma, 171300 (3), Autosomal dominant
chr3	11272397	11576353	3p25.3	3p25.3	608760	ATG7, APG7L, GSA7, SCAR31	Autophagy related 7	ATG7	10533	ENSG00000197548		Spinocerebellar ataxia, autosomal recessive 31, 619422 (3), Autosomal recessive	Atg7 (MGI:1921494)	Spinocerebellar ataxia, autosomal recessive 31, 619422 (3), Autosomal recessive
chr3	12287368	12434344	3p25	3p25.2	601487	PPARG, PPARG1, PPARG2, CIMT1, GLM1	Peroxisome proliferator activated receptor, gamma	PPARG	5468	ENSG00000132170	PPARG1, PPARG2 from same gene	{Diabetes, type 2}, 125853 (3), Autosomal dominant; Insulin resistance, severe, digenic, 604367 (3), Autosomal dominant; Lipodystrophy, familial partial, type 3, 604367 (3), Autosomal dominant; [Obesity, resistance to] (3); Obesity, severe, 601665 (3), Autosomal dominant, Autosomal recessive, Multifactorial; Carotid intimal medial thickness 1, 609338 (3)	Pparg (MGI:97747)	Insulin resistance, severe, digenic, 604367 (3), Autosomal dominant; Lipodystrophy, familial partial, type 3, 604367 (3), Autosomal dominant; Obesity, severe, 601665 (3), Autosomal dominant, Autosomal recessive, Multifactorial; Carotid intimal medial thickness 1, 609338 (3)
chr3	12480231	12539624	3p25.1	3p25.2	608753	TSEN2, SEN2, PCH2B	tRNA splicing endonuclease, subunit 2	TSEN2	80746	ENSG00000154743		Pontocerebellar hypoplasia type 2B, 612389 (3), Autosomal recessive	Tsen2 (MGI:2141599)	Pontocerebellar hypoplasia type 2B, 612389 (3), Autosomal recessive
chr3	12897043	13283257	3p25.2	3p25.2-p25.1	610166	IQSEC1, KIAA0763, IDDSSBA	IQ motif- and Sec7 domain-containing protein 1	IQSEC1	9922	ENSG00000144711		Intellectual developmental disorder with short stature and behavioral abnormalities, 618687 (3), Autosomal recessive	Iqsec1 (MGI:1196356)	Intellectual developmental disorder with short stature and behavioral abnormalities, 618687 (3), Autosomal recessive
chr3	13816258	13880071	3p25	3p25.1	601570	WNT7A	Wingless-type MMTV integration site family, member 7A	WNT7A	7476	ENSG00000154764		Fuhrmann syndrome, 228930 (3), Autosomal recessive; Ulna and fibula, absence of, with severe limb deficiency, 276820 (3), Autosomal recessive	Wnt7a (MGI:98961)	Fuhrmann syndrome, 228930 (3), Autosomal recessive; Ulna and fibula, absence of, with severe limb deficiency, 276820 (3), Autosomal recessive
chr3	14145147	14178601	3p25	3p25.1	613208	XPC, XPCC	XPC complex subunit, DNA damage recognition and repair factor	XPC	7508	ENSG00000154767		Xeroderma pigmentosum, group C, 278720 (3), Autosomal recessive	Xpc (MGI:103557)	Xeroderma pigmentosum, group C, 278720 (3), Autosomal recessive
chr3	14402576	14489349	3p25-q24	3p25.1	186854	SLC6A6, TAUT, HTRDC	Solute carrier family 6 (neurotransmitter transporter, taurine), member 6	SLC6A6	6533	ENSG00000131389		Hypotaurinemic retinal degeneration and cardiomyopathy, 145350 (3), Autosomal recessive	Slc6a6 (MGI:98488)	Hypotaurinemic retinal degeneration and cardiomyopathy, 145350 (3), Autosomal recessive
chr3	14651762	14672655	3p25.1	3p25.1	616735	CCDC174, HSPC212, IHPM	Coiled-coil domain-containing protein 174	CCDC174	51244	ENSG00000154781		Hypotonia, infantile, with psychomotor retardation, 616816 (3), Autosomal recessive	Ccdc174 (MGI:2444652)	Hypotonia, infantile, with psychomotor retardation, 616816 (3), Autosomal recessive
chr3	15450133	15521706	3p25	3p25.1	603033	COLQ, EAD, CMS5	Collagenic tail of endplate acetylcholinesterase	COLQ	8292	ENSG00000206561		Myasthenic syndrome, congenital, 5, 603034 (3), Autosomal recessive	Colq (MGI:1338761)	Myasthenic syndrome, congenital, 5, 603034 (3), Autosomal recessive
chr3	15601352	15722516	3p25	3p25.1	609019	BTD	Biotinidase	BTD	686	ENSG00000169814		Biotinidase deficiency, 253260 (3), Autosomal recessive	Btd (MGI:1347001)	Biotinidase deficiency, 253260 (3), Autosomal recessive
chr3	20160593	20186886	3p24.3	3p24.3	609168	SGOL1, SGO, SGO1, CAID	Shugoshin-like 1	SGO1	151648	ENSG00000129810		Chronic atrial and intestinal dysrhythmia, 616201 (3), Autosomal recessive	Sgo1 (MGI:1919665)	Chronic atrial and intestinal dysrhythmia, 616201 (3), Autosomal recessive
chr3	24117153	24495708	3p24.3	3p24.2	190160	THRB, ERBA2, THR1, PRTH	Thyroid hormone receptor, beta (avian erythroblastic leukemia viral (v-erb-a) oncogene homolog-2)	THRB	7068	ENSG00000151090		Thyroid hormone resistance, autosomal recessive, 274300 (3), Autosomal recessive; Thyroid hormone resistance, 188570 (3), Autosomal dominant; Thyroid hormone resistance, selective pituitary, 145650 (3), Autosomal dominant	Thrb (MGI:98743)	Thyroid hormone resistance, autosomal recessive, 274300 (3), Autosomal recessive; Thyroid hormone resistance, 188570 (3), Autosomal dominant; Thyroid hormone resistance, selective pituitary, 145650 (3), Autosomal dominant
chr3	24829321	25597932	3p24	3p24.2	180220	RARB, HAP, MCOPS12	Retinoic acid receptor, beta polypeptide	RARB	5915	ENSG00000077092	#NAME?	Microphthalmia, syndromic 12, 615524 (3), Autosomal dominant, Autosomal recessive	Rarb (MGI:97857)	Microphthalmia, syndromic 12, 615524 (3), Autosomal dominant, Autosomal recessive
chr3	25718944	25790039	3p24	3p24.2	610661	NGLY1, PNG1, CDDG, CDG1V	N-glycanase 1	NGLY1	55768	ENSG00000151092		Congenital disorder of deglycosylation 1, 615273 (3), Autosomal recessive	Ngly1 (MGI:1913276)	Congenital disorder of deglycosylation 1, 615273 (3), Autosomal recessive
chr3	27106484	27369383	3p24	3p24.1	618726	NEK10, CILD44	NIMA-related kinase 10	NEK10	152110	ENSG00000163491		Ciliary dyskinesia, primary, 44, 618781 (3), Autosomal recessive	Nek10 (MGI:2685128)	Ciliary dyskinesia, primary, 44, 618781 (3), Autosomal recessive
chr3	31532925	31637616	3p23	3p23	608605	STT3B, SIMP, CDG1X	STT3B, subunit of the oligosaccharyltransferase complex (catalytic)	STT3B	201595	ENSG00000163527		Congenital disorder of glycosylation, type Ix, 615597 (3), Autosomal recessive	Stt3b (MGI:1915542)	Congenital disorder of glycosylation, type Ix, 615597 (3), Autosomal recessive
chr3	32961108	33097146	3p21.33	3p22.3	611458	GLB1, MPS4B	Galactosidase, beta-1	GLB1	2720	ENSG00000170266	3p14.2-p11 excluded	GM1-gangliosidosis, type I, 230500 (3), Autosomal recessive; GM1-gangliosidosis, type III, 230650 (3), Autosomal recessive; Mucopolysaccharidosis type IVB (Morquio), 253010 (3), Autosomal recessive; GM1-gangliosidosis, type II, 230600 (3), Autosomal recessive	Glb1 (MGI:88151)	GM1-gangliosidosis, type I, 230500 (3), Autosomal recessive; GM1-gangliosidosis, type III, 230650 (3), Autosomal recessive; Mucopolysaccharidosis type IVB (Morquio), 253010 (3), Autosomal recessive; GM1-gangliosidosis, type II, 230600 (3), Autosomal recessive
chr3	33114014	33147773	3p22	3p22.3	605497	CRTAP, CASP, OI7	Cartilage-associated protein	CRTAP	10491	ENSG00000170275		Osteogenesis imperfecta, type VII, 610682 (3), Autosomal recessive	Crtap (MGI:1891221)	Osteogenesis imperfecta, type VII, 610682 (3), Autosomal recessive
chr3	36993466	37050846	3p21.3	3p22.2	120436	MLH1, COCA2, HNPCC2, MMRCS1	DNA mismatch repair protein MLH1	MLH1	4292	ENSG00000076242		Colorectal cancer, hereditary nonpolyposis, type 2, 609310 (3); Muir-Torre syndrome, 158320 (3), Autosomal dominant; Mismatch repair cancer syndrome 1, 276300 (3), Autosomal recessive	Mlh1 (MGI:101938)	Colorectal cancer, hereditary nonpolyposis, type 2, 609310 (3); Muir-Torre syndrome, 158320 (3), Autosomal dominant; Mismatch repair cancer syndrome 1, 276300 (3), Autosomal recessive
chr3	38007496	38029642	3p22-p21.3	3p22.2	602142	PLCD1, NDNC3	Phospholipase C, delta-1	PLCD1	5333	ENSG00000187091		Nail disorder, nonsyndromic congenital, 3, (leukonychia), 151600 (3), Autosomal dominant, Autosomal recessive	Plcd1 (MGI:97614)	Nail disorder, nonsyndromic congenital, 3, (leukonychia), 151600 (3), Autosomal dominant, Autosomal recessive
chr3	38138661	38143022	3p22-p21.3	3p22.2	602170	MYD88, MYD88D, IMD68	MYD88 innate immune signal transduction adaptor	MYD88	4615	ENSG00000172936		Macroglobulinemia, Waldenstrom, somatic, 153600 (3); Immunodeficiency 68, 612260 (3), Autosomal recessive	Myd88 (MGI:108005)	Macroglobulinemia, Waldenstrom, somatic, 153600 (3); Immunodeficiency 68, 612260 (3), Autosomal recessive
chr3	38548062	38649687	3p22.2	3p22.2	600163	SCN5A, LQT3, VF1, HB1, SSS1, CMD1E, CDCD2	Sodium channel, voltage-gated, type V, alpha polypeptide	SCN5A	6331	ENSG00000183873		Ventricular fibrillation, familial, 1, 603829 (3); Heart block, progressive, type IA, 113900 (3), Autosomal dominant; Cardiomyopathy, dilated, 1E, 601154 (3), Autosomal dominant; Heart block, nonprogressive, 113900 (3), Autosomal dominant; Long QT syndrome 3, 603830 (3), Autosomal dominant; Sick sinus syndrome 1, 608567 (3), Autosomal recessive; Brugada syndrome 1, 601144 (3), Autosomal dominant;…	Scn5a (MGI:98251)	Ventricular fibrillation, familial, 1, 603829 (3); Heart block, progressive, type IA, 113900 (3), Autosomal dominant; Cardiomyopathy, dilated, 1E, 601154 (3), Autosomal dominant; Heart block, nonprogressive, 113900 (3), Autosomal dominant; Long QT syndrome 3, 603830 (3), Autosomal dominant; Sick sinus syndrome 1, 608567 (3), Autosomal recessive; Brugada syndrome 1, 601144 (3), Autosomal dominant;…
chr3	39107680	39138900	3p21.3	3p22.2	611430	TTC21A, STI2, SPGF37	Tetratricopeptide repeat domain-containing protein 21A	TTC21A	199223	ENSG00000168026		Spermatogenic failure 37, 618429 (3), Autosomal recessive	Ttc21a (MGI:1921302)	Spermatogenic failure 37, 618429 (3), Autosomal recessive
chr3	39383370	39397351	3p22.1	3p22.1	610819	SLC25A38, SIDBA2	Solute carrier family 25, member 38	SLC25A38	54977	ENSG00000144659		Anemia, sideroblastic, 2, pyridoxine-refractory, 205950 (3), Autosomal recessive	Slc25a38 (MGI:2384782)	Anemia, sideroblastic, 2, pyridoxine-refractory, 205950 (3), Autosomal recessive
chr3	42013093	42225890	3p25.3-p24.1	3p22.1	608112	TRAK1, OIP106, KIAA1042, DEE68	Trafficking protein, kinesin-binding 1	TRAK1	22906	ENSG00000182606		Developmental and epileptic encephalopathy 68, 618201 (3), Autosomal recessive	Trak1 (MGI:1914345)	Developmental and epileptic encephalopathy 68, 618201 (3), Autosomal recessive
chr3	42685537	42692544	3p22.1	3p22.1	615340	KLHL40, SYRP, KBTBD5, NEM8	Kelch-like 40	KLHL40	131377	ENSG00000157119		Nemaline myopathy 8, autosomal recessive, 615348 (3), Autosomal recessive	Klhl40 (MGI:1919580)	Nemaline myopathy 8, autosomal recessive, 615348 (3), Autosomal recessive
chr3	43079234	43106079	3p22.1	3p22.1	614828	POMGNT2, GTDC2, C3orf39, AGO61, MDDGA8, MDDGC8	Protein O-mannose beta-1,2-N-acetylglucosaminyltransferase 2	POMGNT2	84892	ENSG00000144647		Muscular dystrophy-dystroglycanopathy (congenital with brain and eye anomalies), type A, 8, 614830 (3), Autosomal recessive; Muscular dystrophy-dystroglycanopathy (limb-girdle) type C, 8, 618135 (3), Autosomal recessive	Pomgnt2 (MGI:2143424)	Muscular dystrophy-dystroglycanopathy (congenital with brain and eye anomalies), type A, 8, 614830 (3), Autosomal recessive; Muscular dystrophy-dystroglycanopathy (limb-girdle) type C, 8, 618135 (3), Autosomal recessive
chr3	43365848	43691594	3p22.1	3p22.1-p21.33	613726	ANO10, TMEM16K, SCAR10	Anoctamin 10	ANO10	55129	ENSG00000160746		Spinocerebellar ataxia, autosomal recessive 10, 613728 (3), Autosomal recessive	Ano10 (MGI:2143103)	Spinocerebellar ataxia, autosomal recessive 10, 613728 (3), Autosomal recessive
chr3	43690870	43734371	3p21	3p21.33	604780	ABHD5, CGI58, IECN2, NCIE2	Abhydrolase domain containing 5, lysophosphatidic acid acyltransferase	ABHD5	51099	ENSG00000011198		Chanarin-Dorfman syndrome, 275630 (3), Autosomal recessive	Abhd5 (MGI:1914719)	Chanarin-Dorfman syndrome, 275630 (3), Autosomal recessive
chr3	45388576	45549407	3p21.3	3p21.31	604544	LARS2, PRLTS4, HLASA	Leucyl-tRNA synthetase, mitochondrial	LARS2	23395	ENSG00000011376		Perrault syndrome 4, 615300 (3), Autosomal recessive; Hydrops, lactic acidosis, and sideroblastic anemia, 617021 (3), Autosomal recessive	Lars2 (MGI:2142973)	Perrault syndrome 4, 615300 (3), Autosomal recessive; Hydrops, lactic acidosis, and sideroblastic anemia, 617021 (3), Autosomal recessive
chr3	45755449	45796536	3p21.3	3p21.31	605616	SLC6A20, XT3	X transporter protein 3	SLC6A20	54716	ENSG00000163817		Iminoglycinuria, digenic, 242600 (3), Digenic recessive, Autosomal recessive; Hyperglycinuria, 138500 (3), Autosomal dominant	Slc6a20a,Slc6a20b (MGI:1336891,MGI:2143217)	Iminoglycinuria, digenic, 242600 (3), Digenic recessive, Autosomal recessive; Hyperglycinuria, 138500 (3), Autosomal dominant
chr3	45823316	45915724	3p21.3	3p21.31	606568	LZTFL1, BBS17	Leucine zipper transcription factor-like 1	LZTFL1	54585	ENSG00000163818		Bardet-Biedl syndrome 17, 615994 (3), Autosomal recessive	Lztfl1 (MGI:1934860)	Bardet-Biedl syndrome 17, 615994 (3), Autosomal recessive
chr3	45917903	45995824	3p21.3	3p21.31	607182	FYCO1, CATC2, CTRCT18	FYVE and coiled-coil domain containing 1	FYCO1	79443	ENSG00000163820		Cataract 18, autosomal recessive, 610019 (3), Autosomal recessive	Fyco1 (MGI:107277)	Cataract 18, autosomal recessive, 610019 (3), Autosomal recessive
chr3	46693778	46710886	3p21	3p21.31	607237	TMIE, DFNB6	Transmembrane inner ear-expressed gene	TMIE	259236	ENSG00000181585		Deafness, autosomal recessive 6, 600971 (3), Autosomal recessive	Tmie (MGI:2159400)	Deafness, autosomal recessive 6, 600971 (3), Autosomal recessive
chr3	46857872	46863444	3p	3p21.31	160790	MYL3, CMH8	Myosin, light polypeptide-3, alkali; ventricular, skeletal, slow	MYL3	4634	ENSG00000160808		Cardiomyopathy, hypertrophic, 8, 608751 (3), Autosomal dominant, Autosomal recessive	Myl3 (MGI:97268)	Cardiomyopathy, hypertrophic, 8, 608751 (3), Autosomal dominant, Autosomal recessive
chr3	46877721	46903799	3p22-p21.1	3p21.31	168468	PTH1R, PTHR1, PTHR, PFE, EKNS	Parathyroid hormone 1 receptor	PTH1R	5745	ENSG00000160801		Metaphyseal chondrodysplasia, Murk Jansen type, 156400 (3), Autosomal dominant; Eiken syndrome, 600002 (3), Autosomal recessive; Failure of tooth eruption, primary, 125350 (3), Autosomal dominant; Chondrodysplasia, Blomstrand type, 215045 (3), Autosomal recessive	Pth1r (MGI:97801)	Metaphyseal chondrodysplasia, Murk Jansen type, 156400 (3), Autosomal dominant; Eiken syndrome, 600002 (3), Autosomal recessive; Failure of tooth eruption, primary, 125350 (3), Autosomal dominant; Chondrodysplasia, Blomstrand type, 215045 (3), Autosomal recessive
chr3	46979666	47009701	3p22.1-p21.1	3p21.31	614169	NBEAL2, KIAA0540, GPS, BDPLT4	Neurobeachin-like 2	NBEAL2	23218	ENSG00000160796		Gray platelet syndrome, 139090 (3), Autosomal recessive	Nbeal2 (MGI:2448554)	Gray platelet syndrome, 139090 (3), Autosomal recessive
chr3	47381021	47413435	3p21.3	3p21.31	606584	PTPN23, KIAA1471, HDPTP, NEDBASS	Protein-tyrosine phosphatase, nonreceptor-type, 23	PTPN23	25930	ENSG00000076201		Neurodevelopmental disorder and structural brain anomalies with or without seizures and spasticity, 618890 (3), Autosomal recessive	Ptpn23 (MGI:2144837)	Neurodevelopmental disorder and structural brain anomalies with or without seizures and spasticity, 618890 (3), Autosomal recessive
chr3	48465830	48467645	3p21.3-p21.2	3p21.31	606609	TREX1, AGS1, CRV, HERNS, RVCLS	3' repair exonuclease 1	TREX1	11277	ENSG00000213689		Vasculopathy, retinal, with cerebral leukoencephalopathy and systemic manifestations, 192315 (3), Autosomal dominant; Aicardi-Goutieres syndrome 1, dominant and recessive, 225750 (3), Autosomal dominant, Autosomal recessive; {Systemic lupus erythematosus, susceptibility to}, 152700 (3), Autosomal dominant; Chilblain lupus, 610448 (3), Autosomal dominant	Trex1 (MGI:1328317)	Vasculopathy, retinal, with cerebral leukoencephalopathy and systemic manifestations, 192315 (3), Autosomal dominant; Aicardi-Goutieres syndrome 1, dominant and recessive, 225750 (3), Autosomal dominant, Autosomal recessive; Chilblain lupus, 610448 (3), Autosomal dominant
chr3	48564073	48595329	3p21.3	3p21.31	120120	COL7A1, NDNC8	Collagen VII, alpha-1 polypeptide	COL7A1	1294	ENSG00000114270		EBD, localisata variant (3); Epidermolysis bullosa, pretibial, 131850 (3), Autosomal dominant, Autosomal recessive; Transient bullous of the newborn, 131705 (3), Autosomal dominant, Autosomal recessive; EBD, Bart type, 132000 (3), Autosomal dominant; Epidermolysis bullosa dystrophica, AD, 131750 (3), Autosomal dominant; Epidermolysis bullosa pruriginosa, 604129 (3), Autosomal dominant, Autosomal …	Col7a1 (MGI:88462)	EBD, localisata variant (3); Epidermolysis bullosa, pretibial, 131850 (3), Autosomal dominant, Autosomal recessive; Transient bullous of the newborn, 131705 (3), Autosomal dominant, Autosomal recessive; EBD, Bart type, 132000 (3), Autosomal dominant; Epidermolysis bullosa dystrophica, AD, 131750 (3), Autosomal dominant; Epidermolysis bullosa pruriginosa, 604129 (3), Autosomal dominant, Autosomal …
chr3	48856926	48898882	3p21.31	3p21.31	613698	SLC25A20, CACT, CAC	Solute carrier family 25 (carnitine/acylcarnitine translocase), member 20 (carnitine-acylcarnitine translocase)	SLC25A20	788	ENSG00000178537	pseudogene on 6p12	Carnitine-acylcarnitine translocase deficiency, 212138 (3), Autosomal recessive	Slc25a20 (MGI:1928738)	Carnitine-acylcarnitine translocase deficiency, 212138 (3), Autosomal recessive
chr3	48989908	49007153	3p21.31	3p21.31	614584	P4HTM, PH4, HIDEA	Prolyl 4-hydroxylase, transmembrane	P4HTM	54681	ENSG00000178467		Hypotonia, hypoventilation, impaired intellectual development, dysautonomia, epilepsy, and eye abnormalities, 618493 (3), Autosomal recessive	P4htm (MGI:1921693)	Hypotonia, hypoventilation, impaired intellectual development, dysautonomia, epilepsy, and eye abnormalities, 618493 (3), Autosomal recessive
chr3	49020452	49023495	3p21.31	3p21.31	612911	NDUFAF3, MC1DN18	NADH-ubiquinone oxidoreductase complex assembly factor 3	NDUFAF3	25915	ENSG00000178057		Mitochondrial complex I deficiency, nuclear type 18, 618240 (3), Autosomal recessive	Ndufaf3 (MGI:1913956)	Mitochondrial complex I deficiency, nuclear type 18, 618240 (3), Autosomal recessive
chr3	49095932	49104757	3p21	3p21.31	603727	QARS1, QARS, GLNRS, MSCCA	Glutaminyl-tRNA synthetase 1	QARS1	5859	ENSG00000172053		Microcephaly, progressive, seizures, and cerebral and cerebellar atrophy, 615760 (3), Autosomal recessive	Qars (MGI:1915851)	Microcephaly, progressive, seizures, and cerebral and cerebellar atrophy, 615760 (3), Autosomal recessive
chr3	49121114	49133050	3p21	3p21.31	150325	LAMB2, LAMS, NPHS5, PIERS	Laminin, beta-2 (laminin S)	LAMB2	3913	ENSG00000172037		Nephrotic syndrome, type 5, with or without ocular abnormalities, 614199 (3); Pierson syndrome, 609049 (3), Autosomal recessive	Lamb2 (MGI:99916)	Nephrotic syndrome, type 5, with or without ocular abnormalities, 614199 (3); Pierson syndrome, 609049 (3), Autosomal recessive
chr3	49416778	49422473	3p21.2-p21.1	3p21.31	238310	AMT, NKH, GCE	Aminomethyltransferase (glycine cleavage system protein T)	AMT	275	ENSG00000145020		Glycine encephalopathy, 605899 (3), Autosomal recessive	Amt (MGI:3646700)	Glycine encephalopathy, 605899 (3), Autosomal recessive
chr3	49468948	49535615	3p21	3p21.31	128239	DAG1, DAG, MDDGC9, MDDGA9, LGMDR16	Dystrophin-associated glycoprotein-1	DAG1	1605	ENSG00000173402		Muscular dystrophy-dystroglycanopathy (congenital with brain and eye anomalies), type A, 9, 616538 (3), Autosomal recessive; Muscular dystrophy-dystroglycanopathy (limb-girdle), type C, 9, 613818 (3), Autosomal recessive	Dag1 (MGI:101864)	Muscular dystrophy-dystroglycanopathy (congenital with brain and eye anomalies), type A, 9, 616538 (3), Autosomal recessive; Muscular dystrophy-dystroglycanopathy (limb-girdle), type C, 9, 613818 (3), Autosomal recessive
chr3	49719916	49723951	3p21.31	3p21.31	615320	GMPPB, KIAA1851, MDDGA14, MDDGB14, MDDGC14, LGMDR19	GDP-mannose pyrophosphorylase B	GMPPB	29925	ENSG00000173540		Muscular dystrophy-dystroglycanopathy (limb-girdle), type C, 14, 615352 (3), Autosomal recessive; Muscular dystrophy-dystroglycanopathy (congenital with mental retardation), type B, 14, 615351 (3), Autosomal recessive; Muscular dystrophy-dystroglycanopathy (congenital with brain and eye anomalies), type A, 14, 615350 (3), Autosomal recessive	Gmppb (MGI:2660880)	Muscular dystrophy-dystroglycanopathy (limb-girdle), type C, 14, 615352 (3), Autosomal recessive; Muscular dystrophy-dystroglycanopathy (congenital with mental retardation), type B, 14, 615351 (3), Autosomal recessive; Muscular dystrophy-dystroglycanopathy (congenital with brain and eye anomalies), type A, 14, 615350 (3), Autosomal recessive
chr3	49828601	49856564	3p21.31	3p21.31	605958	TRAIP, TRIP, RNF206, SCKL9	TRAF-interacting protein	TRAIP	10293	ENSG00000183763		Seckel syndrome 9, 616777 (3), Autosomal recessive	Traip (MGI:1096377)	Seckel syndrome 9, 616777 (3), Autosomal recessive
chr3	50191610	50197696	3p21	3p21.31	139330	GNAT1, CSNBAD3, CSNB1G	Guanine nucleotide-binding protein (G protein), alpha-transducing (transducin) activity polypeptide-1	GNAT1	2779	ENSG00000114349		Night blindness, congenital stationary, autosomal dominant 3, 610444 (3), Autosomal dominant; Night blindness, congenital stationary, type 1G, 616389 (3), Autosomal recessive	Gnat1 (MGI:95778)	Night blindness, congenital stationary, autosomal dominant 3, 610444 (3), Autosomal dominant; Night blindness, congenital stationary, type 1G, 616389 (3), Autosomal recessive
chr3	50205271	50221486	3p21.3	3p21.31	604437	SLC38A3, SN1, G17, DEE102	Solute carrier family 38, member 3	SLC38A3	10991	ENSG00000188338		Developmental and epileptic encephalopathy 102, 619881 (3), Autosomal recessive	Slc38a3 (MGI:1923507)	Developmental and epileptic encephalopathy 102, 619881 (3), Autosomal recessive
chr3	50299893	50312381	3p21.3-p21.2	3p21.31	607071	HYAL1, MPS9	Hyaluronoglucosaminidase 1	HYAL1	3373	ENSG00000114378		Mucopolysaccharidosis type IX, 601492 (3), Autosomal recessive	Hyal1 (MGI:96298)	Mucopolysaccharidosis type IX, 601492 (3), Autosomal recessive
chr3	50341112	50345732	3p21.3	3p21.31	607070	ZMYND10, BLU	Zinc finger MYND domain-containing protein 10	ZMYND10	51364	ENSG00000004838		Ciliary dyskinesia, primary, 22, 615444 (3), Autosomal recessive	Zmynd10 (MGI:2387863)	Ciliary dyskinesia, primary, 22, 615444 (3), Autosomal recessive
chr3	50362613	50504244	3p21.3	3p21.31	607082	CACNA2D2, KIAA0558, CASVDD	Calcium channel, voltage-dependent, alpha-2/delta subunit 2	CACNA2D2	9254	ENSG00000007402		Cerebellar atrophy with seizures and variable developmental delay, 618501 (3), Autosomal recessive	Cacna2d2 (MGI:1929813)	Cerebellar atrophy with seizures and variable developmental delay, 618501 (3), Autosomal recessive
chr3	50674927	51384198	3p14	3p21.2	603123	DOCK3, NEDIDHA	Dedicator of cytokinesis 3	DOCK3	1795	ENSG00000088538		Neurodevelopmental disorder with impaired intellectual development, hypotonia, and ataxia, 618292 (3), Autosomal recessive	Dock3 (MGI:2429763)	Neurodevelopmental disorder with impaired intellectual development, hypotonia, and ataxia, 618292 (3), Autosomal recessive
chr3	51983535	51989197	3p21.1	3p21.2	104620	ACY1, ACY1D	Aminoacylase-1	ACY1	95	ENSG00000243989		Aminoacylase 1 deficiency, 609924 (3), Autosomal recessive	Acy1 (MGI:87913)	Aminoacylase 1 deficiency, 609924 (3), Autosomal recessive
chr3	52075226	52154423	3p21.2	3p21.2	614783	POC1A, PIX2, SOFT	POC1 centriolar protein A	POC1A	25886	ENSG00000164087		Short stature, onychodysplasia, facial dysmorphism, and hypotrichosis, 614813 (3), Autosomal recessive	Poc1a (MGI:1917485)	Short stature, onychodysplasia, facial dysmorphism, and hypotrichosis, 614813 (3), Autosomal recessive
chr3	52287828	52295257	3p21	3p21.2	610516	GLYCTK, GLYCTK1	Glycerate kinase	GLYCTK	132158	ENSG00000168237		D-glyceric aciduria, 220120 (3), Autosomal recessive	Glyctk (MGI:2444085)	D-glyceric aciduria, 220120 (3), Autosomal recessive
chr3	52310920	52400492	3p21.3	3p21.1	603332	DNAH1, HL11, DNAHC1, HDHC7, SPGF18, CILD37	Dynein, axonemal, heavy chain-1	DNAH1	25981	ENSG00000114841	mutation identified in 1 CILD37 family	Spermatogenic failure 18, 617576 (3), Autosomal recessive; ?Ciliary dyskinesia, primary, 37, 617577 (3), Autosomal recessive	Dnah1 (MGI:107721)	Spermatogenic failure 18, 617576 (3), Autosomal recessive
chr3	53066853	53130435	3p21.1	3p21.1	611908	RFT1, CDG1N	RFT1 homolog	RFT1	91869	ENSG00000163933		Congenital disorder of glycosylation, type In, 612015 (3), Autosomal recessive	Rft1 (MGI:3607791)	Congenital disorder of glycosylation, type In, 612015 (3), Autosomal recessive
chr3	53161209	53192717	3p	3p21.1	176977	PRKCD, CVID9, ALPS3	Protein kinase C, delta	PRKCD	5580	ENSG00000163932	mutation identified in 1 family	Autoimmune lymphoproliferative syndrome, type III, 615559 (3), Autosomal recessive	Prkcd (MGI:97598)	Autoimmune lymphoproliferative syndrome, type III, 615559 (3), Autosomal recessive
chr3	53224712	53256022	3p14.3	3p21.1	606781	TKT, SDDHD	Transketolase	TKT	7086	ENSG00000163931		Short stature, developmental delay, and congenital heart defects, 617044 (3), Autosomal recessive	Tkt (MGI:105992)	Short stature, developmental delay, and congenital heart defects, 617044 (3), Autosomal recessive
chr3	53494611	53813733	3p21.1	3p21.1	114206	CACNA1D, CACNL1A2, CCHL1A2, SANDD, PASNA	Calcium channel, voltage-dependent, L type, alpha 1D subunit	CACNA1D	776	ENSG00000157388		Primary aldosteronism, seizures, and neurologic abnormalities, 615474 (3), Autosomal dominant; Sinoatrial node dysfunction and deafness, 614896 (3), Autosomal recessive	Cacna1d (MGI:88293)	Primary aldosteronism, seizures, and neurologic abnormalities, 615474 (3), Autosomal dominant; Sinoatrial node dysfunction and deafness, 614896 (3), Autosomal recessive
chr3	57089982	57170317	3p14.3-p14.2	3p14.3	606807	IL17RD, SEF, HH18	Interleukin 17, receptor D (Sef, zebrafish, homolog of)	IL17RD	54756	ENSG00000144730		Hypogonadotropic hypogonadism 18 with or without anosmia, 615267 (3), Autosomal dominant, Autosomal recessive, Digenic dominant	Il17rd (MGI:2159727)	Hypogonadotropic hypogonadism 18 with or without anosmia, 615267 (3), Autosomal dominant, Autosomal recessive, Digenic dominant
chr3	57197838	57227615	3p21.2-p21.1	3p14.3	601802	HESX1, RPX, CPHD5	Homeobox gene expressed in ES cells	HESX1	8820	ENSG00000163666		Pituitary hormone deficiency, combined, 5, 182230 (3), Autosomal dominant, Autosomal recessive; Septooptic dysplasia, 182230 (3), Autosomal dominant, Autosomal recessive; Growth hormone deficiency with pituitary anomalies, 182230 (3), Autosomal dominant, Autosomal recessive	Hesx1 (MGI:96071)	Pituitary hormone deficiency, combined, 5, 182230 (3), Autosomal dominant, Autosomal recessive; Septooptic dysplasia, 182230 (3), Autosomal dominant, Autosomal recessive; Growth hormone deficiency with pituitary anomalies, 182230 (3), Autosomal dominant, Autosomal recessive
chr3	58008422	58172251	3p14.3	3p14.3	603381	FLNB, SCT, AOI, LRS1	Filamin B	FLNB	2317	ENSG00000136068		Larsen syndrome, 150250 (3), Autosomal dominant; Atelosteogenesis, type I, 108720 (3), Autosomal dominant; Atelosteogenesis, type III, 108721 (3), Autosomal dominant; Spondylocarpotarsal synostosis syndrome, 272460 (3), Autosomal recessive; Boomerang dysplasia, 112310 (3), Autosomal dominant	Flnb (MGI:2446089)	Larsen syndrome, 150250 (3), Autosomal dominant; Atelosteogenesis, type I, 108720 (3), Autosomal dominant; Atelosteogenesis, type III, 108721 (3), Autosomal dominant; Spondylocarpotarsal synostosis syndrome, 272460 (3), Autosomal recessive; Boomerang dysplasia, 112310 (3), Autosomal dominant
chr3	58192257	58210972	3p21.1-p14.3	3p14.3	602244	DNASE1L3, SLEB16	Deoxyribonuclease I-like 3	DNASE1L3	1776	ENSG00000163687		Systemic lupus erythematosus 16, 614420 (3), Autosomal recessive	Dnase1l3 (MGI:1314633)	Systemic lupus erythematosus 16, 614420 (3), Autosomal recessive
chr3	58427630	58433832	3p13-q23	3p14.3	179060	PDHB, PDHBD	Pyruvate dehydrogenase E1, subunit beta	PDHB	5162	ENSG00000168291		Pyruvate dehydrogenase E1-beta deficiency, 614111 (3), Autosomal recessive	Pdhb (MGI:1915513)	Pyruvate dehydrogenase E1-beta deficiency, 614111 (3), Autosomal recessive
chr3	58505136	58537190	3p14.3	3p14.3	601641	ACOX2, BRCACOX, CBAS6	Acyl-Coenzyme A oxidase 2, branched chain	ACOX2	8309	ENSG00000168306		Bile acid synthesis defect, congenital, 6, 617308 (3), Autosomal recessive	Acox2 (MGI:1934852)	Bile acid synthesis defect, congenital, 6, 617308 (3), Autosomal recessive
chr3	66133610	66378927	3p14.3	3p14.1	611037	SLC25A26, SAMC, COXPD28	Solute carrier family 25 (mitochondrial carrier, phosphate carrier), member 26	SLC25A26	115286	ENSG00000144741		Combined oxidative phosphorylation deficiency 28, 616794 (3), Autosomal recessive	Slc25a26 (MGI:1914832)	Combined oxidative phosphorylation deficiency 28, 616794 (3), Autosomal recessive
chr3	68975225	69013684	3p14.1	3p14.1	614789	EOGT, EOGT1, C3orf64, AOS4	EGF domain-specific O-linked N-acetylglucosamine transferase	EOGT	285203	ENSG00000163378		Adams-Oliver syndrome 4, 615297 (3), Autosomal recessive	Eogt (MGI:2141669)	Adams-Oliver syndrome 4, 615297 (3), Autosomal recessive
chr3	69106065	69122595	3p14.1	3p14.1	616112	LMOD3, NEM10	Leiomodin 3	LMOD3	56203	ENSG00000163380		Nemaline myopathy 10, 616165 (3), Autosomal recessive	Lmod3 (MGI:2444169)	Nemaline myopathy 10, 616165 (3), Autosomal recessive
chr3	69739464	69968332	3p14.1-p12.3	3p13	156845	MITF, WS2A, CMM8, COMMAD	Microphthalmia-associated transcription factor	MITF	4286	ENSG00000187098		Waardenburg syndrome, type 2A, 193510 (3), Autosomal dominant; {Melanoma, cutaneous malignant, susceptibility to, 8}, 614456 (3); Tietz albinism-deafness syndrome, 103500 (3), Autosomal dominant; Waardenburg syndrome/ocular albinism, digenic, 103470 (3); COMMAD syndrome, 617306 (3), Autosomal recessive	Mitf (MGI:104554)	Waardenburg syndrome, type 2A, 193510 (3), Autosomal dominant; Tietz albinism-deafness syndrome, 103500 (3), Autosomal dominant; Waardenburg syndrome/ocular albinism, digenic, 103470 (3); COMMAD syndrome, 617306 (3), Autosomal recessive
chr3	72725272	72848445	3p13	3p13	613663	SHQ1, DYT35, NEDDS	SHQ1, H/ACA ribonucleoprotein assembly factor	SHQ1	55164	ENSG00000144736	mutation identified in 1 DYT35 family	Neurodevelopmental disorder with dystonia and seizures, 619922 (3), Autosomal recessive; ?Dystonia 35, childhood-onset, 619921 (3), Autosomal recessive	Shq1 (MGI:1919421)	Neurodevelopmental disorder with dystonia and seizures, 619922 (3), Autosomal recessive
chr3	81489703	81761645	3p12	3p12.2	607839	GBE1, GSD4, APBD	Glycogen branching enzyme	GBE1	2632	ENSG00000114480		Glycogen storage disease IV, 232500 (3), Autosomal recessive; Polyglucosan body disease, adult form, 263570 (3), Autosomal recessive	Gbe1 (MGI:1921435)	Glycogen storage disease IV, 232500 (3), Autosomal recessive; Polyglucosan body disease, adult form, 263570 (3), Autosomal recessive
chr3	87259404	87276584	3p11	3p11.2	173110	POU1F1, PIT1, CPHD1	POU domain, class 1, transcription factor 1 (Pit1, growth hormone factor 1)	POU1F1	5449	ENSG00000064835		Pituitary hormone deficiency, combined or isolated, 1, 613038 (3), Autosomal dominant, Autosomal recessive	Pou1f1 (MGI:97588)	Pituitary hormone deficiency, combined or isolated, 1, 613038 (3), Autosomal dominant, Autosomal recessive
chr3	93873051	93973896	3q11.2	3q11.1	176880	PROS1, THPH5, THPH6	Protein S, alpha	PROS1	5627	ENSG00000184500	pseudogene PROSP contiguous on chr.3	Thrombophilia 5 due to protein S deficiency, autosomal recessive, 614514 (3), Autosomal recessive; Thrombophilia 5 due to protein S deficiency, autosomal dominant, 612336 (3), Autosomal dominant	Pros1 (MGI:1095733)	Thrombophilia 5 due to protein S deficiency, autosomal recessive, 614514 (3), Autosomal recessive; Thrombophilia 5 due to protein S deficiency, autosomal dominant, 612336 (3), Autosomal dominant
chr3	93980155	94055678	3q11.2	3q11.1-q11.2	608922	ARL13B, ARL2L1, JBTS8	ADP ribosylation factor-like GTPase 13B	ARL13B	200894	ENSG00000169379		Joubert syndrome 8, 612291 (3), Autosomal recessive	Arl13b (MGI:1915396)	Joubert syndrome 8, 612291 (3), Autosomal recessive
chr3	94063061	94131832	3q11.2	3q11.2	617491	NSUN3, COXPD48	NOP2/SUN RNA methyltransferase family, member 3	NSUN3	63899	ENSG00000178694		Combined oxidative phosphorylation deficiency 48, 619012 (3), Autosomal recessive	Nsun3 (MGI:2146565)	Combined oxidative phosphorylation deficiency 48, 619012 (3), Autosomal recessive
chr3	97764521	97801242	3p12-q13	3q11.2	608845	ARL6, BBS3, RP55	ADP ribosylation factor-like GTPase 6	ARL6	84100	ENSG00000113966		Retinitis pigmentosa 55, 613575 (3), Autosomal recessive; {Bardet-Biedl syndrome 1, modifier of}, 209900 (3), Digenic recessive, Autosomal recessive; Bardet-Biedl syndrome 3, 600151 (3), Autosomal recessive	Arl6 (MGI:1927136)	Retinitis pigmentosa 55, 613575 (3), Autosomal recessive; Bardet-Biedl syndrome 3, 600151 (3), Autosomal recessive
chr3	98570488	98593611	3q12	3q11.2	612732	CPOX, HARPO	Coproporphyrinogen oxidase	CPOX	1371	ENSG00000080819		Coproporphyria, 121300 (3), Autosomal dominant, Autosomal recessive; Harderoporphyria, 618892 (3), Autosomal recessive	Cpox (MGI:104841)	Coproporphyria, 121300 (3), Autosomal dominant, Autosomal recessive; Harderoporphyria, 618892 (3), Autosomal recessive
chr3	100260992	100325238	3q12.1-q12.2	3q12.1-q12.2	617687	TBC1D23, PCH11	TBC1 domain family, member 23	TBC1D23	55773	ENSG00000036054		Pontocerebellar hypoplasia, type 11, 617695 (3), Autosomal recessive	Tbc1d23 (MGI:1914831)	Pontocerebellar hypoplasia, type 11, 617695 (3), Autosomal recessive
chr3	101222546	101320575	3q11.2	3q12.3	607056	IMPG2, IPM200, RP56, VMD5	Interphotoreceptor matrix proteoglycan 2	IMPG2	50939	ENSG00000081148		Retinitis pigmentosa 56, 613581 (3), Autosomal recessive; Macular dystrophy, vitelliform, 5, 616152 (3), Autosomal dominant	Impg2 (MGI:3044955)	Retinitis pigmentosa 56, 613581 (3), Autosomal recessive; Macular dystrophy, vitelliform, 5, 616152 (3), Autosomal dominant
chr3	101561868	101566446	3q12.3	3q12.3	615423	TRMT10C, RG9MTD1, MRPP1, COXPD30	tRNA methyltransferase 10C, mitochondrial RNase P subunit	TRMT10C	54931	ENSG00000174173		Combined oxidative phosphorylation deficiency 30, 616974 (3), Autosomal recessive	Trmt10c (MGI:1196261)	Combined oxidative phosphorylation deficiency 30, 616974 (3), Autosomal recessive
chr3	101648889	101677132	3q12.3	3q12.3	618181	ZBTB11, MRT69	Zinc finger- and BTB domain-containing protein 11	ZBTB11	27107	ENSG00000066422		Intellectual developmental disorder, autosomal recessive 69, 618383 (3), Autosomal recessive	Zbtb11 (MGI:2443876)	Intellectual developmental disorder, autosomal recessive 69, 618383 (3), Autosomal recessive
chr3	113002444	113019671	3q13.2	3q13.2	617089	NEPRO, C3orf17, ANXD3	Nucleolus and neural progenitor protein	NEPRO	25871	ENSG00000163608		Anauxetic dysplasia 3, 618853 (3), Autosomal recessive	Nepro (MGI:2384836)	Anauxetic dysplasia 3, 618853 (3), Autosomal recessive
chr3	113286930	113441514	3q13.2	3q13.2	617559	CFAP44, WDR52, SPGF20	Cilia- and flagella-associated protein 44	CFAP44	55779	ENSG00000206530		Spermatogenic failure 20, 617593 (3), Autosomal recessive	Cfap44 (MGI:1277238)	Spermatogenic failure 20, 617593 (3), Autosomal recessive
chr3	113747035	113812056	3p13	3q13.31	607027	ATP6V1A, HO68, ARCL2D, DEE93	ATPase, H+ transporting, V1 subunit A	ATP6V1A	523	ENSG00000114573		Cutis laxa, autosomal recessive, type IID, 617403 (3), Autosomal recessive; Developmental and epileptic encephalopathy 93, 618012 (3), Autosomal dominant	Atp6v1a (MGI:1201780)	Cutis laxa, autosomal recessive, type IID, 617403 (3), Autosomal recessive; Developmental and epileptic encephalopathy 93, 618012 (3), Autosomal dominant
chr3	119498547	119525090	3q13.33	3q13.33	615534	TIMMDC1, C3orf1, MC1DN31	Translocase of inner mitochondrial membrane domain-containing protein 1	TIMMDC1	51300	ENSG00000113845		Mitochondrial complex I deficiency, nuclear type 31, 618251 (3), Autosomal recessive	Timmdc1 (MGI:1922139)	Mitochondrial complex I deficiency, nuclear type 31, 618251 (3), Autosomal recessive
chr3	119703022	119767102	3q13.33	3q13.33	609910	CFAP91, MAATS1, AAT1, C3orf15, SPGF51	Cilia- and flagella-associated protein 91	CFAP91	89876	ENSG00000183833		Spermatogenic failure 51, 619177 (3), Autosomal recessive	Cfap91 (MGI:2443598)	Spermatogenic failure 51, 619177 (3), Autosomal recessive
chr3	120628172	120682239	3q13.33	3q13.33	607474	HGD, AKU	Homogentisate 1,2-dioxygenase (homogentisate oxidase)	HGD	3081	ENSG00000113924		Alkaptonuria, 203500 (3), Autosomal recessive	Hgd (MGI:96078)	Alkaptonuria, 203500 (3), Autosomal recessive
chr3	121769761	121835060	3q13.33	3q13.33	609237	IQCB1, NPHP5, KIAA0036	IQ motif-containing protein B1	IQCB1	9657	ENSG00000173226		Senior-Loken syndrome 5, 609254 (3), Autosomal recessive	Iqcb1 (MGI:2443764)	Senior-Loken syndrome 5, 609254 (3), Autosomal recessive
chr3	121987323	122061655	3q21.1	3q13.33	609739	ILDR1, DFNB42	Immunoglobulin-like domain-containing receptor 1	ILDR1	286676	ENSG00000145103		Deafness, autosomal recessive 42, 609646 (3), Autosomal recessive	Ildr1 (MGI:2146574)	Deafness, autosomal recessive 42, 609646 (3), Autosomal recessive
chr3	122183668	122291629	3q21.1	3q13.33-q21.1	601199	CASR, HHC1, PCAR1, FIH, EIG8, HYPOC1	Calcium-sensing receptor	CASR	846	ENSG00000036828	15cM from RHO	Hypocalcemia, autosomal dominant, with Bartter syndrome, 601198 (3), Autosomal dominant; {Epilepsy idiopathic generalized, susceptibility to, 8}, 612899 (3); Hyperparathyroidism, neonatal, 239200 (3), Autosomal dominant, Autosomal recessive; Hypocalcemia, autosomal dominant, 601198 (3), Autosomal dominant; Hypocalciuric hypercalcemia, type I, 145980 (3), Autosomal dominant	Casr (MGI:1351351)	Hypocalcemia, autosomal dominant, with Bartter syndrome, 601198 (3), Autosomal dominant; Hyperparathyroidism, neonatal, 239200 (3), Autosomal dominant, Autosomal recessive; Hypocalcemia, autosomal dominant, 601198 (3), Autosomal dominant; Hypocalciuric hypercalcemia, type I, 145980 (3), Autosomal dominant
chr3	122325248	122341969	3q21	3q21.1	184600	CSTA, STFA, STF1, AREI, PSS4	Cystatin A (stefin A)	CSTA	1475	ENSG00000121552		Peeling skin syndrome 4, 607936 (3), Autosomal recessive	Csta1,Csta2,Csta3,Cstdc3,Cstdc4,Cstdc5,Cstdc6,Stfa1,Stfa2,Stfa2l1,Stfa3 (MGI:106196,MGI:106197,MGI:106198,MGI:1924020,MGI:3524930,MGI:3524944,MGI:3644688,MGI:3645124,MGI:3648404,MGI:3696881,MGI:3696883)	Peeling skin syndrome 4, 607936 (3), Autosomal recessive
chr3	123282296	123449090	3q13.2-q21	3q21.1	600293	ADCY5, FDFM, DSKOD	Adenylate cyclase-5	ADCY5	111	ENSG00000173175		Dyskinesia with orofacial involvement, autosomal dominant, 606703 (3), Autosomal dominant; Neurodevelopmental disorder with hyperkinetic movements and dyskinesia, 619651 (3), Autosomal recessive; Dyskinesia with orofacial involvement, autosomal recessive, 619647 (3), Autosomal recessive	Adcy5 (MGI:99673)	Dyskinesia with orofacial involvement, autosomal dominant, 606703 (3), Autosomal dominant; Neurodevelopmental disorder with hyperkinetic movements and dyskinesia, 619651 (3), Autosomal recessive; Dyskinesia with orofacial involvement, autosomal recessive, 619647 (3), Autosomal recessive
chr3	123610049	123884332	3q21	3q21.1	600922	MYLK, MLCK, AAT7, MMIHS1	Myosin-light-polypeptide kinase	MYLK	4638	ENSG00000065534	pseudogene on 3p13	Megacystis-microcolon-intestinal hypoperistalsis syndrome 1, 249210 (3), Autosomal recessive; Aortic aneurysm, familial thoracic 7, 613780 (3), Autosomal dominant	Mylk (MGI:894806)	Megacystis-microcolon-intestinal hypoperistalsis syndrome 1, 249210 (3), Autosomal recessive; Aortic aneurysm, familial thoracic 7, 613780 (3), Autosomal dominant
chr3	124730452	124749273	3q13	3q21.2	613891	UMPS, OPRT	Uridine monophosphate synthetase (orotate phosphoribosyl transferase and orotidine-5'-decarboxylase)	UMPS	7372	ENSG00000114491		Orotic aciduria, 258900 (3), Autosomal recessive	Umps (MGI:1298388)	Orotic aciduria, 258900 (3), Autosomal recessive
chr3	126983115	127037389	3q21-qter	3q21.3	601055	PLXNA1, NOVP, NOV, PLXN1, DWOPNED	Plexin A1 (NOV transmembrane protein)	PLXNA1	5361	ENSG00000114554		Dworschak-Punetha neurodevelopmental syndrome, 619955 (3), Autosomal recessive	Plxna1 (MGI:107685)	Dworschak-Punetha neurodevelopmental syndrome, 619955 (3), Autosomal recessive
chr3	128879620	128913114	3q26	3q21.3	611103	ACAD9, MC1DN20	Acyl-CoA dehydrogenase family, member 9	ACAD9	28976	ENSG00000177646		Mitochondrial complex I deficiency, nuclear type 20, 611126 (3), Autosomal recessive	Acad9 (MGI:1914272)	Mitochondrial complex I deficiency, nuclear type 20, 611126 (3), Autosomal recessive
chr3	129054845	129062406	3q21	3q21.3	173515	GP9	Glycoprotein IX, platelet	GP9	2815	ENSG00000169704		Bernard-Soulier syndrome, type C, 231200 (3), Autosomal recessive	Gp9 (MGI:1860137)	Bernard-Soulier syndrome, type C, 231200 (3), Autosomal recessive
chr3	129430947	129439948	3q21-q22	3q21.3	603574	MBD4, MED1, TPDS2	Methyl-CpG-binding domain protein 4	MBD4	8930	ENSG00000129071		{Uveal melanoma, susceptibility to, 1}, 606660 (3), Autosomal dominant; Tumor predisposition syndrome 2, 619975 (3), Autosomal recessive	Mbd4 (MGI:1333850)	Tumor predisposition syndrome 2, 619975 (3), Autosomal recessive
chr3	129440224	129520507	3q21	3q21.3-q22.1	606045	IFT122, WDR10, CED1	Intraflagellar transport 122	IFT122	55764	ENSG00000163913		Cranioectodermal dysplasia 1, 218330 (3), Autosomal recessive	Ift122 (MGI:1932386)	Cranioectodermal dysplasia 1, 218330 (3), Autosomal recessive
chr3	129528639	129535344	3q21-q24	3q22.1	180380	RHO, RP4, OPN2, CSNBAD1	Rhodopsin (opsin 2)	RHO	6010	ENSG00000163914		Night blindness, congenital stationary, autosomal dominant 1, 610445 (3), Autosomal dominant; Retinitis pigmentosa 4, autosomal dominant or recessive, 613731 (3), Autosomal dominant, Autosomal recessive; Retinitis punctata albescens, 136880 (3), Autosomal dominant, Autosomal recessive	Rho (MGI:97914)	Night blindness, congenital stationary, autosomal dominant 1, 610445 (3), Autosomal dominant; Retinitis pigmentosa 4, autosomal dominant or recessive, 613731 (3), Autosomal dominant, Autosomal recessive; Retinitis punctata albescens, 136880 (3), Autosomal dominant, Autosomal recessive
chr3	131462212	131502971	3q22.1	3q22.1	607118	MRPL3, MRL3, COXPD9	Mitochondrial ribosomal protein L3	MRPL3	11222	ENSG00000114686		Combined oxidative phosphorylation deficiency 9, 614582 (3), Autosomal recessive	Mrpl3 (MGI:2137204)	Combined oxidative phosphorylation deficiency 9, 614582 (3), Autosomal recessive
chr3	132654430	132679794	3q22	3q22.1	610552	UBA5, UBE1DC1, DEE44, SCAR24	Ubiquitin-like modifier activating enzyme 5	UBA5	79876	ENSG00000081307	mutation identified in 1 SCAR24 family	?Spinocerebellar ataxia, autosomal recessive 24, 617133 (3), Autosomal recessive; Developmental and epileptic encephalopathy 44, 617132 (3), Autosomal recessive	Uba5 (MGI:1913913)	Developmental and epileptic encephalopathy 44, 617132 (3), Autosomal recessive
chr3	132680609	132722409	3q22	3q22.1	608002	NPHP3, NPH3, RHPD1, MKS7	Nephrocystin 3	NPHP3	27031	ENSG00000113971		Nephronophthisis 3, 604387 (3), Autosomal recessive; Renal-hepatic-pancreatic dysplasia 1, 208540 (3), Autosomal recessive; Meckel syndrome 7, 267010 (3), Autosomal recessive	Nphp3 (MGI:1921275)	Nephronophthisis 3, 604387 (3), Autosomal recessive; Renal-hepatic-pancreatic dysplasia 1, 208540 (3), Autosomal recessive; Meckel syndrome 7, 267010 (3), Autosomal recessive
chr3	133661998	133796641	3q21	3q22.1	190000	TF, TFQTL1	Transferrin	TF	7018	ENSG00000091513		Atransferrinemia, 209300 (3), Autosomal recessive	Trf (MGI:98821)	Atransferrinemia, 209300 (3), Autosomal recessive
chr3	133932701	134029925	3q21	3q22.1-q22.2	601460	SLCO2A1, OATP2A1, PGT, SLC21A2, PHOAR2, PHOAD	Solute carrier organic anion transporter family, member 2A1	SLCO2A1	6578	ENSG00000174640		Hypertrophic osteoarthropathy, primary, autosomal dominant, 167100 (3), Autosomal dominant; Hypertrophic osteoarthropathy, primary, autosomal recessive 2, 614441 (3), Autosomal recessive	Slco2a1 (MGI:1346021)	Hypertrophic osteoarthropathy, primary, autosomal dominant, 167100 (3), Autosomal dominant; Hypertrophic osteoarthropathy, primary, autosomal recessive 2, 614441 (3), Autosomal recessive
chr3	134599923	134651022	3q22.2	3q22.2	605739	KY, MFM7	Kyphoscoliosis peptidase	KY	339855	ENSG00000174611		Myopathy, myofibrillar, 7, 617114 (3), Autosomal recessive	Ky (MGI:96709)	Myopathy, myofibrillar, 7, 617114 (3), Autosomal recessive
chr3	136250340	136330169	3q21-q22	3q22.3	232050	PCCB	Propionyl Coenzyme A carboxylase, beta polypeptide	PCCB	5096	ENSG00000114054	pccB complementation group	Propionicacidemia, 606054 (3), Autosomal recessive	Pccb (MGI:1914154)	Propionicacidemia, 606054 (3), Autosomal recessive
chr3	138061990	138115608	3q22.3	3q22.3	617570	DZIP1L, DZIP2, PKD5	DAZ-interacting zinc finger protein 1-like	DZIP1L	199221	ENSG00000158163		Polycystic kidney disease 5, 617610 (3), Autosomal recessive	Dzip1l (MGI:1919757)	Polycystic kidney disease 5, 617610 (3), Autosomal recessive
chr3	138944224	138947137	3q23	3q22.3	605597	FOXL2, BPES, BPES1, PFRK, POF3	Forkhead transcription factor FOXL2	FOXL2	668	ENSG00000183770		Blepharophimosis, epicanthus inversus, and ptosis, type 2, 110100 (3), Autosomal dominant, Autosomal recessive; Blepharophimosis, epicanthus inversus, and ptosis, type 1, 110100 (3), Autosomal dominant, Autosomal recessive; Premature ovarian failure 3, 608996 (3), Autosomal dominant	Foxl2 (MGI:1349428)	Blepharophimosis, epicanthus inversus, and ptosis, type 2, 110100 (3), Autosomal dominant, Autosomal recessive; Blepharophimosis, epicanthus inversus, and ptosis, type 1, 110100 (3), Autosomal dominant, Autosomal recessive; Premature ovarian failure 3, 608996 (3), Autosomal dominant
chr3	139343994	139357140	3q23	3q23	605810	MRPS22, C3orf5, COXPD5, ODG7	Mitochondrial ribosomal protein S22	MRPS22	56945	ENSG00000175110		Ovarian dysgenesis 7, 618117 (3), Autosomal recessive; Combined oxidative phosphorylation deficiency 5, 611719 (3), Autosomal recessive	Mrps22 (MGI:1928137)	Ovarian dysgenesis 7, 618117 (3), Autosomal recessive; Combined oxidative phosphorylation deficiency 5, 611719 (3), Autosomal recessive
chr3	142449235	142578733	3q22-q24	3q23	601215	ATR, FRP1, SCKL1, FCTCS	ATR serine/threonine kinase	ATR	545	ENSG00000175054	mutation identified in 1 FCTCS family	Seckel syndrome 1, 210600 (3), Autosomal recessive; ?Cutaneous telangiectasia and cancer syndrome, familial, 614564 (3), Autosomal dominant	Atr (MGI:108028)	Seckel syndrome 1, 210600 (3), Autosomal recessive
chr3	146069440	146161184	3q23-q24	3q24	601865	PLOD2, LH2, TLH, BRKS2	Procollagen-lysine, 2-oxoglutarate 5-dioxygenase (lysine hydroxylase) 2	PLOD2	5352	ENSG00000152952		Bruck syndrome 2, 609220 (3), Autosomal recessive	Plod2 (MGI:1347007)	Bruck syndrome 2, 609220 (3), Autosomal recessive
chr3	148697903	148743003	3q21-q25	3q24	106165	AGTR1, AGTR1A, AT2R1	Angiotensin receptor 1	AGTR1	185	ENSG00000144891		{Hypertension, essential}, 145500 (3), Multifactorial; Renal tubular dysgenesis, 267430 (3), Autosomal recessive	Agtr1a,Agtr1b (MGI:87964,MGI:87965)	Renal tubular dysgenesis, 267430 (3), Autosomal recessive
chr3	148991540	149031775	3q24-q25.1	3q24	603942	GYG1, GSD15	Glycogenin 1	GYG1	2992	ENSG00000163754	mutation identified in 1 GSD15 patient	?Glycogen storage disease XV, 613507 (3), Autosomal recessive; Polyglucosan body myopathy 2, 616199 (3), Autosomal recessive	Gyg (MGI:1351614)	Polyglucosan body myopathy 2, 616199 (3), Autosomal recessive
chr3	149129638	149173732	3q24	3q24	606118	HPS3	HPS3 biogenesis of lysosomal organelles complex 2 subunit 1	HPS3	84343	ENSG00000163755		Hermansky-Pudlak syndrome 3, 614072 (3), Autosomal recessive	Hps3 (MGI:2153839)	Hermansky-Pudlak syndrome 3, 614072 (3), Autosomal recessive
chr3	149162414	149221829	3q23-q24	3q24-q25.1	117700	CP	Ceruloplasmin	CP	1356	ENSG00000047457	~15cM from TF	Cerebellar ataxia, 604290 (3), Autosomal recessive; [Hypoceruloplasminemia, hereditary], 604290 (3), Autosomal recessive; Hemosiderosis, systemic, due to aceruloplasminemia, 604290 (3), Autosomal recessive	Cp (MGI:88476)	Cerebellar ataxia, 604290 (3), Autosomal recessive; Hemosiderosis, systemic, due to aceruloplasminemia, 604290 (3), Autosomal recessive
chr3	150926163	150972999	3q21-q25	3q25.1	606397	CLRN1, USH3A, USH3, RP61	Clarin 1	CLRN1	7401	ENSG00000163646	frequent in Finland; ?digenic interaction with MYO7A	Usher syndrome, type 3A, 276902 (3), Autosomal recessive; Retinitis pigmentosa 61, 614180 (3)	Clrn1 (MGI:2388124)	Usher syndrome, type 3A, 276902 (3), Autosomal recessive; Retinitis pigmentosa 61, 614180 (3)
chr3	151336843	151384753	3q24-q25	3q25.1	600515	P2RY12, P2Y12, BDPLT8	Purinergic receptor P2Y, G protein-coupled, 12	P2RY12	64805	ENSG00000169313		Bleeding disorder, platelet-type, 8, 609821 (3), Autosomal recessive	P2ry12 (MGI:1918089)	Bleeding disorder, platelet-type, 8, 609821 (3), Autosomal recessive
chr3	155024202	155183729	3q21-q27	3q25.2	120520	MME, CD10, CALLA, NEP, CMT2T, SCA43	Membrane metallo-endopeptidase (common acute lymphocytic leukemia antigen)	MME	4311	ENSG00000196549	mutation identified in 1 SCA43 family	?Spinocerebellar ataxia 43, 617018 (3), Autosomal dominant; Charcot-Marie-Tooth disease, axonal, type 2T, 617017 (3), Autosomal dominant, Autosomal recessive	Mme (MGI:97004)	Charcot-Marie-Tooth disease, axonal, type 2T, 617017 (3), Autosomal dominant, Autosomal recessive
chr3	155450934	155745071	3q25.31	3q25.31	612835	PLCH1, PLCL3, KIAA1069, HPE14	Phospholipase C, eta-1	PLCH1	23007	ENSG00000114805		Holoprosencephaly 14, 619895 (3), Autosomal recessive	Plch1 (MGI:2683547)	Holoprosencephaly 14, 619895 (3), Autosomal recessive
chr3	155821024	155854427	3q25.31	3q25.31	603690	SLC33A1, ACATN, AT1, SPG42, CCHLND	Solute carrier family 33 (acetyl-CoA transporter), member 1	SLC33A1	9197	ENSG00000169359		Spastic paraplegia 42, autosomal dominant, 612539 (3), Autosomal dominant; Congenital cataracts, hearing loss, and neurodegeneration, 614482 (3), Autosomal recessive	Slc33a1 (MGI:1332247)	Spastic paraplegia 42, autosomal dominant, 612539 (3), Autosomal dominant; Congenital cataracts, hearing loss, and neurodegeneration, 614482 (3), Autosomal recessive
chr3	158110089	158545730	3q25.32	3q25.32	613352	RSRC1, SRRP53, MRT70	Arginine/serine-rich coiled-coil protein 1	RSRC1	51319	ENSG00000174891		Intellectual developmental disorder, autosomal recessive 70, 618402 (3), Autosomal recessive	Rsrc1 (MGI:1914130)	Intellectual developmental disorder, autosomal recessive 70, 618402 (3), Autosomal recessive
chr3	158644527	158695581	3q25.32	3q25.32	606639	GFM1, EFG1, GFM, COXPD1	Mitochondrial elongation factor G1	GFM1	85476	ENSG00000168827		Combined oxidative phosphorylation deficiency 1, 609060 (3), Autosomal recessive	Gfm1 (MGI:107339)	Combined oxidative phosphorylation deficiency 1, 609060 (3), Autosomal recessive
chr3	160256986	160399225	3q25.33	3q25.33	611177	IFT80, KIAA1374, WDR56, SRTD2, ATD2	Intraflagellar transport 80	IFT80	57560	ENSG00000068885		Short-rib thoracic dysplasia 2 with or without polydactyly, 611263 (3), Autosomal recessive	Ift80 (MGI:1915509)	Short-rib thoracic dysplasia 2 with or without polydactyly, 611263 (3), Autosomal recessive
chr3	164978898	165157921	3q25-q26	3q26.1	609845	SI	Sucrase-isomaltase	SI	6476	ENSG00000090402		Sucrase-isomaltase deficiency, congenital, 222900 (3), Autosomal recessive	Sis (MGI:1917233)	Sucrase-isomaltase deficiency, congenital, 222900 (3), Autosomal recessive
chr3	165772904	165837423	3q26.1-q26.2	3q26.1	177400	BCHE, CHE1, BCHED	Butyrylcholinesterase	BCHE	590	ENSG00000114200	distal to CP, TF	Butyrylcholinesterase deficiency, 617936 (3), Autosomal recessive; {Apnea, postanesthetic, susceptibility to, due to BCHE deficiency}, 617936 (3), Autosomal recessive	Bche (MGI:894278)	Butyrylcholinesterase deficiency, 617936 (3), Autosomal recessive
chr3	170459548	170586075	3q26.2	3q26.2	615720	SLC7A14, KIAA1613, RP68	Solute carrier family 7, member 14	SLC7A14	57709	ENSG00000013293		Retinitis pigmentosa 68, 615725 (3), Autosomal recessive	Slc7a14 (MGI:3040688)	Retinitis pigmentosa 68, 615725 (3), Autosomal recessive
chr3	170996347	171026720	3q26.1-q26.3	3q26.2	138160	SLC2A2, GLUT2	Solute carrier family 2 (facilitated glucose transporter), member 2	SLC2A2	6514	ENSG00000163581		Fanconi-Bickel syndrome, 227810 (3), Autosomal recessive; {Diabetes mellitus, noninsulin-dependent}, 125853 (3), Autosomal dominant	Slc2a2 (MGI:1095438)	Fanconi-Bickel syndrome, 227810 (3), Autosomal recessive
chr3	171058414	171460408	3q26.2-q26.3	3q26.2-q26.31	610005	TNIK, KIAA0551, MRT54	TRAF2-and NCK-interacting kinase	TNIK	23043	ENSG00000154310		Intellectual developmental disorder, autosomal recessive 54, 617028 (3), Autosomal recessive	Tnik (MGI:1916264)	Intellectual developmental disorder, autosomal recessive 54, 617028 (3), Autosomal recessive
chr3	171600404	171810483	3q26	3q26.31	602382	PLD1, CVDD	Phospholipase D1, phosphatidylcholine-specific	PLD1	5337	ENSG00000075651		Cardiac valvular defect, developmental, 212093 (3), Autosomal recessive	Pld1 (MGI:109585)	Cardiac valvular defect, developmental, 212093 (3), Autosomal recessive
chr3	172443291	172448456	3q26.3	3q26.31	601898	GHSR, GHDP	Growth hormone secretagogue receptor	GHSR	2693	ENSG00000121853		Growth hormone deficiency, isolated partial, 615925 (3), Autosomal dominant, Autosomal recessive	Ghsr (MGI:2441906)	Growth hormone deficiency, isolated partial, 615925 (3), Autosomal dominant, Autosomal recessive
chr3	180614008	180679489	3q26.33	3q26.33	613798	CCDC39	Coiled-coil domain-containing protein 39	CCDC39	339829	ENSG00000284862		Ciliary dyskinesia, primary, 14, 613807 (3), Autosomal recessive	Ccdc39 (MGI:1289263)	Ciliary dyskinesia, primary, 14, 613807 (3), Autosomal recessive
chr3	180983709	180989838	3q26.3	3q26.33	608977	DNAJC19, TIM14	DnaJ (Hsp40) homolog, subfamily C, member 19 (translocase of inner mitochondrial membrane 14, yeast, homolog of)	DNAJC19	131118	ENSG00000205981		3-methylglutaconic aciduria, type V, 610198 (3), Autosomal recessive	Dnajc19,Dnajc19-ps (MGI:1914963,MGI:3709029)	3-methylglutaconic aciduria, type V, 610198 (3), Autosomal recessive
chr3	183015218	183116196	3q25-q27	3q27.1	609010	MCCC1, MCCA	3-Methylcrotonyl-CoA carboxylase 1	MCCC1	56922	ENSG00000078070		3-Methylcrotonyl-CoA carboxylase 1 deficiency, 210200 (3), Autosomal recessive	Mccc1 (MGI:1919289)	3-Methylcrotonyl-CoA carboxylase 1 deficiency, 210200 (3), Autosomal recessive
chr3	184135358	184145311	3q27	3q27.1	603945	EIF2B5, LVWM, CACH, CLE	Eukaryotic translation initiation factor 2B, subunit 5	EIF2B5	8893	ENSG00000145191		Ovarioleukodystrophy, 603896 (3), Autosomal recessive; Leukoencephalopathy with vanishing white matter, 603896 (3), Autosomal recessive	Eif2b5 (MGI:2446176)	Ovarioleukodystrophy, 603896 (3), Autosomal recessive; Leukoencephalopathy with vanishing white matter, 603896 (3), Autosomal recessive
chr3	184242301	184249525	3q27	3q27.1	608750	ALG3, NOT56L, CDGS4, CDG1D	ALG3 alpha-1,3-mannosyltransferase	ALG3	10195	ENSG00000214160		Congenital disorder of glycosylation, type Id, 601110 (3), Autosomal recessive	Alg3 (MGI:1098592)	Congenital disorder of glycosylation, type Id, 601110 (3), Autosomal recessive
chr3	184346185	184361605	3q26	3q27.1	600570	CLCN2, EGMA, ECA2, EGI11, EJM8, LKPAT, HALD2	Chloride channel-2	CLCN2	1181	ENSG00000114859		Leukoencephalopathy with ataxia, 615651 (3), Autosomal recessive; Hyperaldosteronism, familial, type II, 605635 (3), Autosomal dominant; {Epilepsy, juvenile myoclonic, susceptibility to, 8}, 607628 (3), Autosomal dominant; {Epilepsy, juvenile absence, susceptibility to, 2}, 607628 (3), Autosomal dominant; {Epilepsy, idiopathic generalized, susceptibility to, 11}, 607628 (3), Autosomal dominant	Clcn2 (MGI:105061)	Leukoencephalopathy with ataxia, 615651 (3), Autosomal recessive; Hyperaldosteronism, familial, type II, 605635 (3), Autosomal dominant
chr3	185506262	185552588	3q27-q28	3q27.2	607365	LIPH, LAH2, ARWH2, HYPT7	Lipase H	LIPH	200879	ENSG00000163898		Hypotrichosis 7, 604379 (3), Autosomal recessive; Woolly hair, autosomal recessive 2 with or without hypotrichosis, 604379 (3), Autosomal recessive	Liph (MGI:2388029)	Hypotrichosis 7, 604379 (3), Autosomal recessive; Woolly hair, autosomal recessive 2 with or without hypotrichosis, 604379 (3), Autosomal recessive
chr3	187217282	187291737	3q27-q28	3q27.3	600521	MASP1, CRARF, 3MC1	Mannan-binding lectin serine protease-1 (C4/C2 activating component of Ra-reactive factor)	MASP1	5648	ENSG00000127241		3MC syndrome 1, 257920 (3), Autosomal recessive	Masp1 (MGI:88492)	3MC syndrome 1, 257920 (3), Autosomal recessive
chr3	189956728	190122278	3q29	3q28	610341	P3H2, LEPREL1, MCVD	Prolyl 3-hydroxylase 2	P3H2	55214	ENSG00000090530		Myopia, high, with cataract and vitreoretinal degeneration, 614292 (3), Autosomal recessive	P3h2 (MGI:2146663)	Myopia, high, with cataract and vitreoretinal degeneration, 614292 (3), Autosomal recessive
chr3	190290361	190412138	3q27	3q28	603959	CLDN16, PCLN1, HOMG3	Claudin 16 (paracellin 1)	CLDN16	10686	ENSG00000113946		Hypomagnesemia 3, renal, 248250 (3), Autosomal recessive	Cldn16 (MGI:2148742)	Hypomagnesemia 3, renal, 248250 (3), Autosomal recessive
chr3	190305707	190322446	3q28-q29	3q28	603718	CLDN1, SEMP1, ILVASC	Claudin 1	CLDN1	9076	ENSG00000163347		Ichthyosis, leukocyte vacuoles, alopecia, and sclerosing cholangitis, 607626 (3), Autosomal recessive	Cldn1 (MGI:1276109)	Ichthyosis, leukocyte vacuoles, alopecia, and sclerosing cholangitis, 607626 (3), Autosomal recessive
chr3	193593208	193697811	3q28-q29	3q29	605290	OPA1, NTG, NPG, BERHS, MTDPS14	OPA1 mitochondrial dynamin-like GTPase	OPA1	4976	ENSG00000198836	mutation identified in 1 MTDPS14 family	Optic atrophy plus syndrome, 125250 (3), Autosomal dominant; {Glaucoma, normal tension, susceptibility to}, 606657 (3); Optic atrophy 1, 165500 (3), Autosomal dominant; Behr syndrome, 210000 (3), Autosomal recessive; ?Mitochondrial DNA depletion syndrome 14 (encephalocardiomyopathic type), 616896 (3), Autosomal recessive	Opa1 (MGI:1921393)	Optic atrophy plus syndrome, 125250 (3), Autosomal dominant; Optic atrophy 1, 165500 (3), Autosomal dominant; Behr syndrome, 210000 (3), Autosomal recessive
chr3	194402677	194494334	3q26.32	3q29	610232	ATP13A3, AFURS1, PPH5	ATPase 13A3	ATP13A3	79572	ENSG00000133657		Pulmonary hypertension, primary, 5, 265400 (3), Autosomal recessive	Atp13a3 (MGI:2685387)	Pulmonary hypertension, primary, 5, 265400 (3), Autosomal recessive
chr3	196049284	196082090	3q29	3q29	190010	TFRC, TFR, CD71, IMD46	Transferrin receptor	TFRC	7037	ENSG00000072274		Immunodeficiency 46, 616740 (3), Autosomal recessive	Tfrc (MGI:98822)	Immunodeficiency 46, 616740 (3), Autosomal recessive
chr3	196234368	196287726	3q29	3q29	123695	PCYT1A, CTPCT, PCYT1, SMDCRD	Phosphate cytidylyltransferase 1, choline, alpha isoform	PCYT1A	5130	ENSG00000161217		Spondylometaphyseal dysplasia with cone-rod dystrophy, 608940 (3), Autosomal recessive	Pcyt1a (MGI:88557)	Spondylometaphyseal dysplasia with cone-rod dystrophy, 608940 (3), Autosomal recessive
chr3	196291219	196318240	3q29	3q29	617353	DYNLT2B, TCTEX1D2, SRTD17	Dynein light chain Tctex-type 2B	DYNLT2B	255758	ENSG00000213123		Short-rib thoracic dysplasia 17 with or without polydactyly, 617405 (3), Autosomal recessive	Dynlt2b (MGI:1913311)	Short-rib thoracic dysplasia 17 with or without polydactyly, 617405 (3), Autosomal recessive
chr3	196468783	196503768	3q29	3q29	612688	RNF168, RIDL	RING finger protein 168	RNF168	165918	ENSG00000163961		RIDDLE syndrome, 611943 (3), Autosomal recessive	Rnf168 (MGI:1917488)	RIDDLE syndrome, 611943 (3), Autosomal recessive
chr3	196639694	196662004	3q29	3q29	615322	NRROS, LRRC33, SENEBAC	Negative regulator of oxygen species	NRROS	375387	ENSG00000174004		Seizures, early-onset, with neurodegeneration and brain calcification, 618875 (3), Autosomal recessive	Nrros (MGI:2445095)	Seizures, early-onset, with neurodegeneration and brain calcification, 618875 (3), Autosomal recessive
chr3	196706277	196712250	3q29	3q29	615586	CEP19, C3orf34, MOSPGF	Centrosomal protein, 19kD	CEP19	84984	ENSG00000174007	mutation identified in 1 family	Morbid obesity and spermatogenic failure, 615703 (3), Autosomal recessive	Cep19 (MGI:1914244)	Morbid obesity and spermatogenic failure, 615703 (3), Autosomal recessive
chr3	197668867	197749820	3q29	3q29	613516	RUBCN, RUBICON, KIAA0226, SCAR15	RUN domain and cysteine-rich domain containing, Beclin 1-interacting protein	RUBCN	9711	ENSG00000145016		Spinocerebellar ataxia, autosomal recessive 15, 615705 (3), Autosomal recessive	Rubcn (MGI:1915160)	Spinocerebellar ataxia, autosomal recessive 15, 615705 (3), Autosomal recessive
chr4	499210	540200	4p16.3	4p16.3	616918	PIGG, GPI7, NEDHSCA, EMM	Phosphatidylinositol glycan anchor biosynthesis class G protein	PIGG	54872	ENSG00000174227		[Blood group, EMM system], 619812 (3), Autosomal recessive; Neurodevelopmental disorder with or without hypotonia, seizures, and cerebellar atrophy, 616917 (3), Autosomal recessive	Pigg (MGI:3576484)	Neurodevelopmental disorder with or without hypotonia, seizures, and cerebellar atrophy, 616917 (3), Autosomal recessive
chr4	625573	670782	4p16.3	4p16.3	180072	PDE6B, PDEB, RP40, CSNBAD2	Phosphodiesterase-6B, cGMP-specific, rod, beta	PDE6B	5158	ENSG00000133256		Retinitis pigmentosa-40, 613801 (3), Autosomal recessive; Night blindness, congenital stationary, autosomal dominant 2, 163500 (3), Autosomal dominant	Pde6b (MGI:97525)	Retinitis pigmentosa-40, 613801 (3), Autosomal recessive; Night blindness, congenital stationary, autosomal dominant 2, 163500 (3), Autosomal dominant
chr4	784957	826129	4p16.3	4p16.3	605032	CPLX1, CPX1, DEE63	Complexin 1	CPLX1	10815	ENSG00000168993		Developmental and epileptic encephalopathy 63, 617976 (3), Autosomal recessive	Cplx1 (MGI:104727)	Developmental and epileptic encephalopathy 63, 617976 (3), Autosomal recessive
chr4	986997	1008351	4p16.3	4p16.3	252800	IDUA, IDA	Iduronidase, alpha-L-	IDUA	3425	ENSG00000127415		Mucopolysaccharidosis Is, 607016 (3), Autosomal recessive; Mucopolysaccharidosis Ih/s, 607015 (3), Autosomal recessive; Mucopolysaccharidosis Ih, 607014 (3), Autosomal recessive	Idua (MGI:96418)	Mucopolysaccharidosis Is, 607016 (3), Autosomal recessive; Mucopolysaccharidosis Ih/s, 607015 (3), Autosomal recessive; Mucopolysaccharidosis Ih, 607014 (3), Autosomal recessive
chr4	1342011	1395989	4p16.3	4p16.3	614632	UVSSA, KIAA1530, UVSS3	UV-stimulated scaffold protein A	UVSSA	57654	ENSG00000163945		UV-sensitive syndrome 3, 614640 (3), Autosomal recessive	Uvssa (MGI:1918351)	UV-sensitive syndrome 3, 614640 (3), Autosomal recessive
chr4	1793293	1808867	4p16.3	4p16.3	134934	FGFR3, ACH	Fibroblast growth factor receptor-3	FGFR3	2261	ENSG00000068078		Muenke syndrome, 602849 (3), Autosomal dominant; SADDAN, 616482 (3), Autosomal dominant; Hypochondroplasia, 146000 (3), Autosomal dominant; LADD syndrome, 149730 (3), Autosomal dominant; Thanatophoric dysplasia, type II, 187601 (3), Autosomal dominant; Nevus, epidermal, somatic, 162900 (3); CATSHL syndrome, 610474 (3), Autosomal dominant, Autosomal recessive; Thanatophoric dysplasia, type I, 1876…	Fgfr3 (MGI:95524)	Muenke syndrome, 602849 (3), Autosomal dominant; SADDAN, 616482 (3), Autosomal dominant; Hypochondroplasia, 146000 (3), Autosomal dominant; LADD syndrome, 149730 (3), Autosomal dominant; Thanatophoric dysplasia, type II, 187601 (3), Autosomal dominant; Nevus, epidermal, somatic, 162900 (3); CATSHL syndrome, 610474 (3), Autosomal dominant, Autosomal recessive; Thanatophoric dysplasia, type I, 1876…
chr4	3074681	3243960	4p16.3	4p16.3	613004	HTT, HD, IT15, LOMARS	Huntingtin	HTT	3064	ENSG00000197386	distal to D4S10	Lopes-Maciel-Rodan syndrome, 617435 (3), Autosomal recessive; Huntington disease, 143100 (3), Autosomal dominant	Htt (MGI:96067)	Lopes-Maciel-Rodan syndrome, 617435 (3), Autosomal recessive; Huntington disease, 143100 (3), Autosomal dominant
chr4	3463306	3501482	4p16.2	4p16.3	610285	DOK7, C4orf25, CMS10, FADS3	Downstream of tyrosine kinase 7	DOK7	285489	ENSG00000175920	mutation identified in 1 FADS3 family	Fetal akinesia deformation sequence 3, 618389 (3), Autosomal recessive; Myasthenic syndrome, congenital, 10, 254300 (3), Autosomal recessive	Dok7 (MGI:3584043)	Fetal akinesia deformation sequence 3, 618389 (3), Autosomal recessive; Myasthenic syndrome, congenital, 10, 254300 (3), Autosomal recessive
chr4	3503612	3532422	4p16.3	4p16.3	104225	LRPAP1, A2MRAP, MYP23	Low density lipoprotein-related protein-associated protein 1 (alpha-2-macroglobulin receptor-associated protein 1)	LRPAP1	4043	ENSG00000163956		Myopia 23, autosomal recessive, 615431 (3), Autosomal recessive	Lrpap1 (MGI:96829)	Myopia 23, autosomal recessive, 615431 (3), Autosomal recessive
chr4	5529011	5709548	4p16	4p16.2	607261	EVC2, LBN, WAD	EvC ciliary complex subunit 2 (limbin)	EVC2	132884	ENSG00000173040		Ellis-van Creveld syndrome, 225500 (3), Autosomal recessive; Weyers acrofacial dysostosis, 193530 (3), Autosomal dominant	Evc2 (MGI:1915775)	Ellis-van Creveld syndrome, 225500 (3), Autosomal recessive; Weyers acrofacial dysostosis, 193530 (3), Autosomal dominant
chr4	5711201	5829057	4p16	4p16.2	604831	EVC	EvC ciliary complex subunit 1	EVC	2121	ENSG00000072840	mutation identified in 1 WAD patient	Ellis-van Creveld syndrome, 225500 (3), Autosomal recessive; ?Weyers acrofacial dysostosis, 193530 (3), Autosomal dominant	Evc (MGI:1890596)	Ellis-van Creveld syndrome, 225500 (3), Autosomal recessive
chr4	6269850	6303265	4p16.1	4p16.1	606201	WFS1, WFRS, WFS, DFNA6, DFNA14, DFNA38, WFSL, CTRCT41	Wolframin ER transmembrane glycoprotein	WFS1	7466	ENSG00000109501	mutation identified in 1 CTRCT41 family	Deafness, autosomal dominant 6/14/38, 600965 (3), Autosomal dominant; ?Cataract 41, 116400 (3), Autosomal dominant; Wolfram-like syndrome, autosomal dominant, 614296 (3), Autosomal dominant; {Diabetes mellitus, noninsulin-dependent, association with}, 125853 (3), Autosomal dominant; Wolfram syndrome 1, 222300 (3), Autosomal recessive	Wfs1 (MGI:1328355)	Deafness, autosomal dominant 6/14/38, 600965 (3), Autosomal dominant; Wolfram-like syndrome, autosomal dominant, 614296 (3), Autosomal dominant; Wolfram syndrome 1, 222300 (3), Autosomal recessive
chr4	8846076	8871839	4p16.1	4p16.1	142992	HMX1, H6	Homeobox (H6 family) 1	HMX1	3166	ENSG00000215612		Oculoauricular syndrome, 612109 (3), Autosomal recessive	Hmx1 (MGI:107178)	Oculoauricular syndrome, 612109 (3), Autosomal recessive
chr4	9771025	10040270	4p16-p15.3	4p16.1	606142	SLC2A9, GLUT9, UAQTL2	Solute carrier family 2 (facilitated glucose transporter), member 9	SLC2A9	56606	ENSG00000109667		{Uric acid concentration, serum, QTL 2}, 612076 (3), Autosomal dominant, Autosomal recessive; Hypouricemia, renal, 2, 612076 (3), Autosomal dominant, Autosomal recessive	Slc2a9 (MGI:2152844)	Hypouricemia, renal, 2, 612076 (3), Autosomal dominant, Autosomal recessive
chr4	10074339	10116799	4p16.1	4p16.1	604734	WDR1, PFITS	WD repeat-containing protein 1	WDR1	9948	ENSG00000071127		Periodic fever, immunodeficiency, and thrombocytopenia syndrome, 150550 (3), Autosomal recessive	Wdr1 (MGI:1337100)	Periodic fever, immunodeficiency, and thrombocytopenia syndrome, 150550 (3), Autosomal recessive
chr4	13367724	13484340	4p15.33	4p15.33	612994	RAB28, CORD18	Ras-associated protein 28	RAB28	9364	ENSG00000157869		Cone-rod dystrophy 18, 615374 (3), Autosomal recessive	Rab28 (MGI:1917285)	Cone-rod dystrophy 18, 615374 (3), Autosomal recessive
chr4	13540830	13547744	4p16.1	4p15.33	602183	NKX3-2, BAPX1, SMMD	NK3 homeobox 1	NKX3-2	579	ENSG00000109705		Spondylo-megaepiphyseal-metaphyseal dysplasia, 613330 (3), Autosomal recessive	Nkx3-2 (MGI:108015)	Spondylo-megaepiphyseal-metaphyseal dysplasia, 613330 (3), Autosomal recessive
chr4	15469865	15601557	4p15.3	4p15.32	612013	CC2D2A, KIAA1345, MKS6, COACH2, RP93	Coiled-coil and C2 domains-containing protein 2A	CC2D2A	57545	ENSG00000048342		COACH syndrome 2, 619111 (3), Autosomal recessive; Retinitis pigmentosa 93, 619845 (3), Autosomal recessive; Meckel syndrome 6, 612284 (3), Autosomal recessive; Joubert syndrome 9, 612285 (3), Autosomal recessive	Cc2d2a (MGI:1924487)	COACH syndrome 2, 619111 (3), Autosomal recessive; Retinitis pigmentosa 93, 619845 (3), Autosomal recessive; Meckel syndrome 6, 612284 (3), Autosomal recessive; Joubert syndrome 9, 612285 (3), Autosomal recessive
chr4	15968228	16084023	4p15.3	4p15.32	604365	PROM1, PROML1, AC133, RP41, CORD12, CD133, MCDR2, STGD4	Prominin 1	PROM1	8842	ENSG00000007062		Macular dystrophy, retinal, 2, 608051 (3), Autosomal dominant; Retinitis pigmentosa 41, 612095 (3), Autosomal recessive; Stargardt disease 4, 603786 (3), Autosomal dominant; Cone-rod dystrophy 12, 612657 (3), Autosomal dominant, Autosomal recessive	Prom1 (MGI:1100886)	Macular dystrophy, retinal, 2, 608051 (3), Autosomal dominant; Retinitis pigmentosa 41, 612095 (3), Autosomal recessive; Stargardt disease 4, 603786 (3), Autosomal dominant; Cone-rod dystrophy 12, 612657 (3), Autosomal dominant, Autosomal recessive
chr4	16160505	16227390	4p15.32	4p15.32	612758	TAPT1, CMVFR, OCLSBG	Transmembrane anterior posterior transformation 1	TAPT1	202018	ENSG00000169762		Osteochondrodysplasia, complex lethal, Symoens-Barnes-Gistelinck type, 616897 (3), Autosomal recessive	Tapt1 (MGI:2683537)	Osteochondrodysplasia, complex lethal, Symoens-Barnes-Gistelinck type, 616897 (3), Autosomal recessive
chr4	17486395	17512090	4p15.31	4p15.32	612676	QDPR, DHPR	Quinoid dihydropteridine reductase	QDPR	5860	ENSG00000151552		Hyperphenylalaninemia, BH4-deficient, C, 261630 (3), Autosomal recessive	Qdpr (MGI:97836)	Hyperphenylalaninemia, BH4-deficient, C, 261630 (3), Autosomal recessive
chr4	25120014	25160582	4p15.2	4p15.2	613009	SEPSECS, SLA, LP, PCH2D	O-phosphoserine tRNA-selenocysteine tRNA synthase	SEPSECS	51091	ENSG00000109618		Pontocerebellar hypoplasia type 2D, 613811 (3), Autosomal recessive	Sepsecs (MGI:1098791)	Pontocerebellar hypoplasia type 2D, 613811 (3), Autosomal recessive
chr4	25655851	25678748	4p15.31-p15.2	4p15.2	604217	SLC34A2, PULAM	Solute carrier family 34 (sodium/phosphate cotransporter), member 2	SLC34A2	10568	ENSG00000157765		Pulmonary alveolar microlithiasis, 265100 (3), Autosomal recessive	Slc34a2 (MGI:1342284)	Pulmonary alveolar microlithiasis, 265100 (3), Autosomal recessive
chr4	39182529	39285810	4p14-p11	4p14	608151	WDR19, SRTD5, ATD5, NPHP13, CED4, SPGF72	WD repeat-containing protein 19	WDR19	57728	ENSG00000157796	mutation identified in 1 CED4 family and 1 SRTD5 family	Nephronophthisis 13, 614377 (3), Autosomal recessive; Cranioectodermal dysplasia 4, 614378 (3), Autosomal recessive; Senior-Loken syndrome 8, 616307 (3), Autosomal recessive; Short-rib thoracic dysplasia 5 with or without polydactyly, 614376 (3), Autosomal recessive; ?Spermatogenic failure 72, 619867 (3), Autosomal recessive	Wdr19 (MGI:2443231)	Nephronophthisis 13, 614377 (3), Autosomal recessive; Cranioectodermal dysplasia 4, 614378 (3), Autosomal recessive; Senior-Loken syndrome 8, 616307 (3), Autosomal recessive; Short-rib thoracic dysplasia 5 with or without polydactyly, 614376 (3), Autosomal recessive
chr4	39287456	39366362	4p14-p13	4p14	102579	RFC1, RECC1, CANVAS	Replication factor C1, 145kD (activator 1, 145kD)	RFC1	5981	ENSG00000035928		Cerebellar ataxia, neuropathy, and vestibular areflexia syndrome, 614575 (3), Autosomal recessive	Rfc1 (MGI:97891)	Cerebellar ataxia, neuropathy, and vestibular areflexia syndrome, 614575 (3), Autosomal recessive
chr4	39459056	39479506	4p14	4p14	607031	LIAS, PDHLD, HGCLAS	Lipoic acid synthase	LIAS	11019	ENSG00000121897		Hyperglycinemia, lactic acidosis, and seizures, 614462 (3), Autosomal recessive	Lias (MGI:1934604)	Hyperglycinemia, lactic acidosis, and seizures, 614462 (3), Autosomal recessive
chr4	39498755	39527439	4p15.1	4p14	603370	UGDH, UDPGDH, DEE84	UDP-glucose dehydrogenase	UGDH	7358	ENSG00000109814		Developmental and epileptic encephalopathy 84, 618792 (3), Autosomal recessive	Ugdh (MGI:1306785)	Developmental and epileptic encephalopathy 84, 618792 (3), Autosomal recessive
chr4	41256928	41268455	4p14	4p13	191342	UCHL1, PARK5, SPG79, NDGOA	Ubiquitin C-terminal esterase L1	UCHL1	7345	ENSG00000154277	mutation identified in 1 PARK5 family	Spastic paraplegia 79, autosomal recessive, 615491 (3), Autosomal recessive; {?Parkinson disease 5, susceptibility to}, 613643 (3), Autosomal dominant	Uchl1 (MGI:103149)	Spastic paraplegia 79, autosomal recessive, 615491 (3), Autosomal recessive
chr4	41990530	42090461	4p13	4p13	604604	SLC30A9, C4orf1, HUEL, BILAPES	Solute carrier family 30 (zinc transporter), member 9	SLC30A9	10463	ENSG00000014824		Birk-Landau-Perez syndrome, 617595 (3), Autosomal recessive	Slc30a9 (MGI:1923690)	Birk-Landau-Perez syndrome, 617595 (3), Autosomal recessive
chr4	42892713	43030658	4p13	4p13	613283	GRXCR1	Glutaredoxin, cysteine-rich, 1	GRXCR1	389207	ENSG00000215203		Deafness, autosomal recessive 25, 613285 (3), Autosomal recessive	Grxcr1 (MGI:3577767)	Deafness, autosomal recessive 25, 613285 (3), Autosomal recessive
chr4	52020706	52038299	4q12	4q12	600900	SGCB, LGMDR4	Sarcoglycan, beta (43kD dystrophin-associated glycoprotein)	SGCB	6443	ENSG00000163069		Muscular dystrophy, limb-girdle, autosomal recessive 4, 604286 (3), Autosomal recessive	Sgcb (MGI:1346523)	Muscular dystrophy, limb-girdle, autosomal recessive 4, 604286 (3), Autosomal recessive
chr4	54100163	54102498	4q12	4q12	616253	GSX2, GSH2, DMJDS2	GS homeobox 2	GSX2	170825	ENSG00000180613		Diencephalic-mesencephalic junction dysplasia syndrome 2, 618646 (3), Autosomal recessive	Gsx2 (MGI:95843)	Diencephalic-mesencephalic junction dysplasia syndrome 2, 618646 (3), Autosomal recessive
chr4	55346242	55373100	4q12	4q12	611715	SRD5A3, SRD5A2L, CDG1Q, KRIZI	Steroid 5-alpha-reductase 3	SRD5A3	79644	ENSG00000128039		Kahrizi syndrome, 612713 (3), Autosomal recessive; Congenital disorder of glycosylation, type Iq, 612379 (3), Autosomal recessive	Srd5a3 (MGI:1930252)	Kahrizi syndrome, 612713 (3), Autosomal recessive; Congenital disorder of glycosylation, type Iq, 612379 (3), Autosomal recessive
chr4	55395957	55453397	4q12	4q12	614726	TMEM165, FT27, CDG2K	Transmembrane protein 165	TMEM165	55858	ENSG00000134851		Congenital disorder of glycosylation, type IIk, 614727 (3), Autosomal recessive	Tmem165 (MGI:894407)	Congenital disorder of glycosylation, type IIk, 614727 (3), Autosomal recessive
chr4	55948945	56033361	4q12	4q12	611423	CEP135, KIAA0635, MCPH8	Centrosomal protein, 135kD	CEP135	9662	ENSG00000174799		Microcephaly 8, primary, autosomal recessive, 614673 (3), Autosomal recessive	Cep135 (MGI:2681869)	Microcephaly 8, primary, autosomal recessive, 614673 (3), Autosomal recessive
chr4	57030773	57110385	4q12	4q12	602867	IGFBP7, MAC25, RAMSVPS	Insulin-like growth factor-binding protein-7	IGFBP7	3490	ENSG00000163453		Retinal arterial macroaneurysm with supravalvular pulmonic stenosis, 614224 (3), Autosomal recessive	Igfbp7 (MGI:1352480)	Retinal arterial macroaneurysm with supravalvular pulmonic stenosis, 614224 (3), Autosomal recessive
chr4	64276298	64409460	4q13.1	4q13.1	617242	TECRL, TERL, SRD5A2L2, GPSN2L, CPVT3	Trans-2,3-enoyl-CoA reductase-like protein	TECRL	253017	ENSG00000205678		Ventricular tachycardia, catecholaminergic polymorphic, 3, 614021 (3), Autosomal recessive	Tecrl (MGI:2444966)	Ventricular tachycardia, catecholaminergic polymorphic, 3, 614021 (3), Autosomal recessive
chr4	67737118	67754388	4q21.2	4q13.2	138850	GNRHR, LHRHR, HH7	Gonadotropin-releasing hormone receptor	GNRHR	2798	ENSG00000109163	placed at 4q12 or 4q13 by some	Hypogonadotropic hypogonadism 7 without anosmia, 146110 (3), Autosomal recessive	Gnrhr (MGI:95790)	Hypogonadotropic hypogonadism 7 without anosmia, 146110 (3), Autosomal recessive
chr4	70592256	70607288	4q21	4q13.3	601259	AMBN, AI1F	Ameloblastin	AMBN	258	ENSG00000178522	mutation identified in 1 AI1F family	Amelogenesis imperfecta, type IF, 616270 (3), Autosomal recessive	Ambn (MGI:104655)	Amelogenesis imperfecta, type IF, 616270 (3), Autosomal recessive
chr4	70628744	70646824	4q21	4q13.3	606585	ENAM, AIH2, AI1C	Enamelin	ENAM	10117	ENSG00000132464		Amelogenesis imperfecta, type IC, 204650 (3), Autosomal recessive; Amelogenesis imperfecta, type IB, 104500 (3), Autosomal dominant	Enam (MGI:1333772)	Amelogenesis imperfecta, type IC, 204650 (3), Autosomal recessive; Amelogenesis imperfecta, type IB, 104500 (3), Autosomal dominant
chr4	71062660	71572083	4q21	4q13.3	603345	SLC4A4, NBC1, KNBC	Solute carrier family 4, sodium bicarbonate cotransporter, member 4	SLC4A4	8671	ENSG00000080493		Renal tubular acidosis, proximal, with ocular abnormalities, 604278 (3), Autosomal recessive	Slc4a4 (MGI:1927555)	Renal tubular acidosis, proximal, with ocular abnormalities, 604278 (3), Autosomal recessive
chr4	72280969	72569221	4q21	4q13.3	605011	ADAMTS3, HKLLS3	ADAM metallopeptidase with thrombospondin type 1 motif, 3	ADAMTS3	9508	ENSG00000156140		Hennekam lymphangiectasia-lymphedema syndrome 3, 618154 (3), Autosomal recessive	Adamts3 (MGI:3045353)	Hennekam lymphangiectasia-lymphedema syndrome 3, 618154 (3), Autosomal recessive
chr4	73404287	73421482	4q11-q13	4q13.3	103600	ALB, ANALBA, FDAH, FDAHT	Albumin	ALB	213	ENSG00000163631	mutation identified in 1 FDAHT family	?[Dysalbuminemic hypertriiodothyroninemia], 615999 (3), Autosomal dominant, Autosomal recessive; Analbuminemia, 616000 (3), Autosomal recessive; [Dysalbuminemic hyperthyroxinemia], 615999 (3), Autosomal dominant, Autosomal recessive	Alb (MGI:87991)	Analbuminemia, 616000 (3), Autosomal recessive
chr4	73436221	73456174	4q11-q13	4q13.3	104150	AFP, HPAFP, AFPD	Alpha-fetoprotein	AFP	174	ENSG00000081051	order: 5'-ALB-3'--5'-AFP-3'	[Hereditary persistence of alpha-fetoprotein], 615970 (3), Autosomal dominant; Alpha-fetoprotein deficiency, 615969 (3), Autosomal recessive	Afp (MGI:87951)	Alpha-fetoprotein deficiency, 615969 (3), Autosomal recessive
chr4	75556066	75565893	4q21.1	4q21.1	614829	ODAPH, C4orf26	Odontogenesis-associated phosphoprotein	ODAPH	152816	ENSG00000174792		Amelogenesis imperfecta, type IIA4, 614832 (3), Autosomal recessive	Odaph (MGI:2685891)	Amelogenesis imperfecta, type IIA4, 614832 (3), Autosomal recessive
chr4	76158737	76234532	4q13-q21	4q21.1	602257	SCARB2, CD36L2, LIMPII, AMRF, EPM4	Scavenger receptor class B, member 2	SCARB2	950	ENSG00000138760		Epilepsy, progressive myoclonic 4, with or without renal failure, 254900 (3), Autosomal recessive	Scarb2 (MGI:1196458)	Epilepsy, progressive myoclonic 4, with or without renal failure, 254900 (3), Autosomal recessive
chr4	78057323	78544269	4q21	4q21.21	607830	FRAS1, FRASRS1	Fraser extracellular matrix complex subunit 1	FRAS1	80144	ENSG00000138759		Fraser syndrome 1, 219000 (3), Autosomal recessive	Fras1 (MGI:2385368)	Fraser syndrome 1, 219000 (3), Autosomal recessive
chr4	79901146	80073472	4q21	4q21.21	608041	ANTXR2, CMG2, HFS	Anthrax toxin receptor 2	ANTXR2	118429	ENSG00000163297		Hyaline fibromatosis syndrome, 228600 (3), Autosomal recessive	Antxr2 (MGI:1919164)	Hyaline fibromatosis syndrome, 228600 (3), Autosomal recessive
chr4	80266588	80291017	4q21	4q21.21	165190	FGF5, TCMGLY	Fibroblast growth factor-5	FGF5	2250	ENSG00000138675		Trichomegaly, 190330 (3), Autosomal recessive	Fgf5 (MGI:95519)	Trichomegaly, 190330 (3), Autosomal recessive
chr4	81087370	81217836	4q13.1-q21.1	4q21.21	601591	PRKG2, PRKGR2, AMD4, SMDP	Protein kinase, cGMP-dependent, type II	PRKG2	5593	ENSG00000138669	mutation identified in 1 SMDP family	Spondylometaphyseal dysplasia, Pagnamenta type, 619638 (3), Autosomal recessive; Acromesomelic dysplasia 4, 619636 (3), Autosomal recessive	Prkg2 (MGI:108173)	Spondylometaphyseal dysplasia, Pagnamenta type, 619638 (3), Autosomal recessive; Acromesomelic dysplasia 4, 619636 (3), Autosomal recessive
chr4	83263824	83285134	4q21-q22	4q21.23	609825	COQ2, COQ10D1, MSA1	Coenzyme Q2, polyprenyltransferase	COQ2	27235	ENSG00000173085		{Multiple system atrophy, susceptibility to}, 146500 (3), Autosomal dominant, Autosomal recessive; Coenzyme Q10 deficiency, primary, 1, 607426 (3), Autosomal recessive	Coq2 (MGI:1919133)	Coenzyme Q10 deficiency, primary, 1, 607426 (3), Autosomal recessive
chr4	87650280	87664357	4q21	4q22.1	600980	DMP1, ARHR, ARHP	Dentin matrix acidic phosphoprotein	DMP1	1758	ENSG00000152592		Hypophosphatemic rickets, AR, 241520 (3), Autosomal recessive	Dmp1 (MGI:94910)	Hypophosphatemic rickets, AR, 241520 (3), Autosomal recessive
chr4	88520998	88523776	4q22.1	4q22.1	610662	PIGY, HPMRS6	Phosphatidylinositol glycan, class Y	PIGY	84992	ENSG00000255072		Hyperphosphatasia with mental retardation syndrome 6, 616809 (3), Autosomal recessive	Pigyl (MGI:1913518)	Hyperphosphatasia with mental retardation syndrome 6, 616809 (3), Autosomal recessive
chr4	92303966	93810456	4q22	4q22.1-q22.2	602368	GRID2, SCAR18	Glutamate receptor, ionotropic, delta-2	GRID2	2895	ENSG00000152208		Spinocerebellar ataxia, autosomal recessive 18, 616204 (3), Autosomal recessive	Grid2 (MGI:95813)	Spinocerebellar ataxia, autosomal recessive 18, 616204 (3), Autosomal recessive
chr4	94757955	95158450	4q23-q24	4q22.3	603248	BMPR1B, ALK6, AMD3, BDA2, BDA1D	Bone morphogenetic protein receptor, type IB	BMPR1B	658	ENSG00000138696		Acromesomelic dysplasia 3, 609441 (3), Autosomal recessive; Brachydactyly, type A2, 112600 (3), Autosomal dominant; Brachydactyly, type A1, D, 616849 (3), Autosomal dominant	Bmpr1b (MGI:107191)	Acromesomelic dysplasia 3, 609441 (3), Autosomal recessive; Brachydactyly, type A2, 112600 (3), Autosomal dominant; Brachydactyly, type A1, D, 616849 (3), Autosomal dominant
chr4	95840093	95841464	4q22-q23	4q22.3	179061	PDHA2, SPGF70	Pyruvate dehydrogenase E1, subunit alpha 2, testis specific	PDHA2	5161	ENSG00000163114		Spermatogenic failure 70, 619828 (3), Autosomal recessive	Pdha2 (MGI:97533)	Spermatogenic failure 70, 619828 (3), Autosomal recessive
chr4	99546711	99564039	4q23	4q23	616013	TRMT10A, RG9MTD2, MSSGM1	tRNA methyltransferase 10A	TRMT10A	93587	ENSG00000145331		Microcephaly, short stature, and impaired glucose metabolism 1, 616033 (3), Autosomal recessive	Trmt10a (MGI:1920421)	Microcephaly, short stature, and impaired glucose metabolism 1, 616033 (3), Autosomal recessive
chr4	99564130	99623997	4q22-q24	4q23	157147	MTTP	Microsomal triglyceride transfer protein, 88kD	MTTP	4547	ENSG00000138823		{Metabolic syndrome, protection against}, 605552 (3), Autosomal dominant; Abetalipoproteinemia, 200100 (3), Autosomal recessive	Mttp (MGI:106926)	Abetalipoproteinemia, 200100 (3), Autosomal recessive
chr4	102251041	102345482	4q22-q24	4q24	608732	SLC39A8, BIGM103, CDG2N	Solute carrier family 39 (zinc transporter), member 8	SLC39A8	64116	ENSG00000138821		Congenital disorder of glycosylation, type IIn, 616721 (3), Autosomal recessive	Slc39a8 (MGI:1914797)	Congenital disorder of glycosylation, type IIn, 616721 (3), Autosomal recessive
chr4	102630770	102760968	4q22-q25	4q24	609489	MANBA, MANB1	Mannosidase, beta A, lysosomal	MANBA	4126	ENSG00000109323	linked in mouse to Adl-3	Mannosidosis, beta, 248510 (3), Autosomal recessive	Manba (MGI:88175)	Mannosidosis, beta, 248510 (3), Autosomal recessive
chr4	102868992	102892807	4q22-q24	4q24	611507	CISD2, WFS2, ZCD2, ERIS	CDGSH iron sulfur domain protein 2	CISD2	493856	ENSG00000145354		Wolfram syndrome 2, 604928 (3), Autosomal recessive	Cisd2 (MGI:1914256)	Wolfram syndrome 2, 604928 (3), Autosomal recessive
chr4	103586031	103719985	4q25	4q24	162332	TACR3, NK3R, HH11	Tachykinin receptor 3	TACR3	6870	ENSG00000169836		Hypogonadotropic hypogonadism 11 with or without anosmia, 614840 (3), Autosomal recessive	Tacr3 (MGI:892968)	Hypogonadotropic hypogonadism 11 with or without anosmia, 614840 (3), Autosomal recessive
chr4	105145875	105279803	4q24	4q24	612839	TET2, KIAA1546, MDS, IMD75	tet methylcytosine dioxygenase 2	TET2	54790	ENSG00000168769		Myelodysplastic syndrome, somatic, 614286 (3); Immunodeficiency 75, 619126 (3), Autosomal recessive	Tet2 (MGI:2443298)	Myelodysplastic syndrome, somatic, 614286 (3); Immunodeficiency 75, 619126 (3), Autosomal recessive
chr4	105369077	105474070	4q25	4q24	609988	PPA2, SCFI, SCFAI	Pyrophosphatase, inorganic, 2	PPA2	27068	ENSG00000138777	mutation identified in 1 SCFAI family	?Sudden cardiac failure, alcohol-induced, 617223 (3), Autosomal recessive; Sudden cardiac failure, infantile, 617222 (3), Autosomal recessive	Ppa2 (MGI:1922026)	Sudden cardiac failure, infantile, 617222 (3), Autosomal recessive
chr4	106041599	106316683	4q24	4q24	616899	TBCK, IHPRF3	TBC1 domain-containing kinase	TBCK	93627	ENSG00000145348		Hypotonia, infantile, with psychomotor retardation and characteristic facies 3, 616900 (3), Autosomal recessive	Tbck (MGI:2445052)	Hypotonia, infantile, with psychomotor retardation and characteristic facies 3, 616900 (3), Autosomal recessive
chr4	106315544	106349456	4q24	4q24	603605	AIMP1, SCYE1, EMAP2, EMAPII, HLD3	ARS-interacting multifunctional protein 1	AIMP1	9255	ENSG00000164022		Leukodystrophy, hypomyelinating, 3, 260600 (3), Autosomal recessive	Aimp1 (MGI:102774)	Leukodystrophy, hypomyelinating, 3, 260600 (3), Autosomal recessive
chr4	107931549	107953461	4q25	4q25	610670	CYP2U1, SPG56	Cytochrome P450, family 2, subfamily U, polypeptide 1	CYP2U1	113612	ENSG00000155016		Spastic paraplegia 56, autosomal recessive, 615030 (3), Autosomal recessive	Cyp2u1 (MGI:1918769)	Spastic paraplegia 56, autosomal recessive, 615030 (3), Autosomal recessive
chr4	107989889	108035171	4q22-q26	4q25	601609	HADHSC, SCHAD, HHF4	L-3-hydroxyacyl-CoA dehydrogenase, short chain	HADH	3033	ENSG00000138796		Hyperinsulinemic hypoglycemia, familial, 4, 609975 (3), Autosomal recessive; 3-hydroxyacyl-CoA dehydrogenase deficiency, 231530 (3), Autosomal recessive	Hadh (MGI:96009)	Hyperinsulinemic hypoglycemia, familial, 4, 609975 (3), Autosomal recessive; 3-hydroxyacyl-CoA dehydrogenase deficiency, 231530 (3), Autosomal recessive
chr4	108808725	109302658	4q25	4q25	610004	COL25A1, CLAC, CFEOM5	Collagen, type XXV, alpha-1 polypeptide	COL25A1	84570	ENSG00000188517		Fibrosis of extraocular muscles, congenital, 5, 616219 (3), Autosomal recessive	Col25a1 (MGI:1924268)	Fibrosis of extraocular muscles, congenital, 5, 616219 (3), Autosomal recessive
chr4	109730982	109801999	4q25	4q25	217030	CFI, FI, AHUS3, ARMD13	Complement factor I	CFI	3426	ENSG00000205403	40kb distal to EGF	{Hemolytic uremic syndrome, atypical, susceptibility to, 3}, 612923 (3), Autosomal dominant; {Macular degeneration, age-related, 13, susceptibility to}, 615439 (3), Autosomal dominant; Complement factor I deficiency, 610984 (3), Autosomal recessive	Cfi (MGI:105937)	Complement factor I deficiency, 610984 (3), Autosomal recessive
chr4	109848107	109872315	4q25	4q25	615004	LRIT3, FIGLER4, CSNB1F	Leucine-rich repeat, immunoglobulin-like, and transmembrane domains-containing protein 3	LRIT3	345193	ENSG00000183423		Night blindness, congenital stationary (complete), 1F, autosomal recessive, 615058 (3), Autosomal recessive	Lrit3 (MGI:2685267)	Night blindness, congenital stationary (complete), 1F, autosomal recessive, 615058 (3), Autosomal recessive
chr4	112637143	112657586	4q25	4q25	612026	LARP7, PIP7S, ALAZS	La ribonucleoprotein 7, transcriptional regulator	LARP7	51574	ENSG00000174720		Alazami syndrome, 615071 (3), Autosomal recessive	Gm12666,Larp7 (MGI:107634,MGI:3650864)	Alazami syndrome, 615071 (3), Autosomal recessive
chr4	118280038	118353003	4q25-q26	4q26	606709	PRSS12, BSSP3, MRT1	Protease, serine, 12	PRSS12	8492	ENSG00000164099		Intellectual developmental disorder, autosomal recessive 1, 249500 (3), Autosomal recessive	Prss12 (MGI:1100881)	Intellectual developmental disorder, autosomal recessive 1, 249500 (3), Autosomal recessive
chr4	118722823	118836126	4q26	4q26	607186	SEC24D, KIAA0755, CLCRP2	SEC24-related gene family, member D	SEC24D	9871	ENSG00000150961		Cole-Carpenter syndrome 2, 616294 (3), Autosomal recessive	Sec24d (MGI:1916858)	Cole-Carpenter syndrome 2, 616294 (3), Autosomal recessive
chr4	119212601	119295518	4q26	4q26	617431	USP53, KIAA1350, PFIC7	Ubiquitin-specific peptidase 53	USP53	54532	ENSG00000145390		Cholestasis, progressive familial intrahepatic, 7, with or without hearing loss, 619658 (3), Autosomal recessive	Usp53 (MGI:2139607)	Cholestasis, progressive familial intrahepatic, 7, with or without hearing loss, 619658 (3), Autosomal recessive
chr4	120684291	120922726	4q27	4q27	614161	PRDM5, BCS2	PR domain-containing protein 5	PRDM5	11107	ENSG00000138738		Brittle cornea syndrome 2, 614170 (3), Autosomal recessive	Prdm5 (MGI:1918029)	Brittle cornea syndrome 2, 614170 (3), Autosomal recessive
chr4	121801323	121817021	4q27	4q27	606180	EXOSC9, PMSCL1, PCH1D	Exosome component 9	EXOSC9	5393	ENSG00000123737		Pontocerebellar hypoplasia, type 1D, 618065 (3), Autosomal recessive	Exosc9 (MGI:1355319)	Pontocerebellar hypoplasia, type 1D, 618065 (3), Autosomal recessive
chr4	121824329	121870474	4q27	4q27	607590	BBS7	BBS7 gene	BBS7	55212	ENSG00000138686		Bardet-Biedl syndrome 7, 615984 (3), Autosomal recessive	Bbs7 (MGI:1918742)	Bardet-Biedl syndrome 7, 615984 (3), Autosomal recessive
chr4	122152331	122362752	4q27	4q27	611565	KIAA1109, ALKKUCS	KIAA1109 gene	BLTP1	84162	ENSG00000138688		Alkuraya-Kucinskas syndrome, 617822 (3), Autosomal recessive	Bltp1 (MGI:2444631)	Alkuraya-Kucinskas syndrome, 617822 (3), Autosomal recessive
chr4	122700442	122744939	4q27	4q27	610683	BBS12, FLJ35630, C4orf24	BBS12 gene	BBS12	166379	ENSG00000181004	1Mb centromeric to BBS	Bardet-Biedl syndrome 12, 615989 (3), Autosomal recessive	Bbs12 (MGI:2686651)	Bardet-Biedl syndrome 12, 615989 (3), Autosomal recessive
chr4	122923078	123319433	4q28.1	4q28.1	613940	SPATA5, SPAF, NEDHSB	Spermatogenesis-associated protein 5	SPATA5	166378	ENSG00000145375		Neurodevelopmental disorder with hearing loss, seizures, and brain abnormalities, 616577 (3), Autosomal recessive	Spata5 (MGI:1927170)	Neurodevelopmental disorder with hearing loss, seizures, and brain abnormalities, 616577 (3), Autosomal recessive
chr4	125314955	125492932	4q28.1	4q28.1	612411	FAT4, VMLDS2, HKLLS2	FAT atypical cadherin 4	FAT4	79633	ENSG00000196159		Van Maldergem syndrome 2, 615546 (3), Autosomal recessive; Hennekam lymphangiectasia-lymphedema syndrome 2, 616006 (3), Autosomal recessive	Fat4 (MGI:3045256)	Van Maldergem syndrome 2, 615546 (3), Autosomal recessive; Hennekam lymphangiectasia-lymphedema syndrome 2, 616006 (3), Autosomal recessive
chr4	127880893	127899224	4q27-q28	4q28.1	605031	PLK4, STK18, SAK, MCCRP2	Polo-like kinase 4 (serine/threonine protein kinase-18)	PLK4	10733	ENSG00000142731		Microcephaly and chorioretinopathy, autosomal recessive, 2, 616171 (3), Autosomal recessive	Plk4 (MGI:101783)	Microcephaly and chorioretinopathy, autosomal recessive, 2, 616171 (3), Autosomal recessive
chr4	127917732	127965963	4q28.1-q28.2	4q28.2	611124	MFSD8, MGC33302, CLN7, CCMD	Major facilitator superfamily domain-containing protein 8	MFSD8	256471	ENSG00000164073		Macular dystrophy with central cone involvement, 616170 (3), Autosomal recessive; Ceroid lipofuscinosis, neuronal, 7, 610951 (3), Autosomal recessive	Mfsd8 (MGI:1919425)	Macular dystrophy with central cone involvement, 616170 (3), Autosomal recessive; Ceroid lipofuscinosis, neuronal, 7, 610951 (3), Autosomal recessive
chr4	139438376	139476609	4q31.1	4q31.1	605950	RAB33B, SMC2	Ras-associated protein RAB33B	RAB33B	83452	ENSG00000172007		Smith-McCort dysplasia 2, 615222 (3), Autosomal recessive	Rab33b (MGI:1330805)	Smith-McCort dysplasia 2, 615222 (3), Autosomal recessive
chr4	145619385	145660033	4q31.1-q31.2	4q31.21	607481	MMAA	Metabolism of cobalamin associated A	MMAA	166785	ENSG00000151611		Methylmalonic aciduria, vitamin B12-responsive, cblA type, 251100 (3), Autosomal recessive	Mmaa (MGI:1923805)	Methylmalonic aciduria, vitamin B12-responsive, cblA type, 251100 (3), Autosomal recessive
chr4	146253981	146521940	4q31.2	4q31.22	611459	SLC10A7, SSASKS	Solute carrier family 10 (sodium/bile acid cotransporter family), member 7	SLC10A7	84068	ENSG00000120519		Short stature, amelogenesis imperfecta, and skeletal dysplasia with scoliosis, 618363 (3), Autosomal recessive	Slc10a7 (MGI:1924025)	Short stature, amelogenesis imperfecta, and skeletal dysplasia with scoliosis, 618363 (3), Autosomal recessive
chr4	146706617	146945864	4q31.22	4q31.22	618735	TTC29, SPGF42	Tetratricopeptide repeat domain-containing protein 29	TTC29	83894	ENSG00000137473		Spermatogenic failure 42, 618745 (3), Autosomal recessive	Ttc29 (MGI:1920551)	Spermatogenic failure 42, 618745 (3), Autosomal recessive
chr4	150264435	151015727	4q31.3	4q31.3	606453	LRBA, LBA, CDC4L, CVID8	Lipopolysaccharide-responsive, beige-like anchor protein	LRBA	987	ENSG00000198589		Immunodeficiency, common variable, 8, with autoimmunity, 614700 (3), Autosomal recessive	Lrba (MGI:1933162)	Immunodeficiency, common variable, 8, with autoimmunity, 614700 (3), Autosomal recessive
chr4	150582151	150584693	4q31.3	4q31.3	604357	MAB21L2, MCSKS14	mab-21 like 2	MAB21L2	10586	ENSG00000181541		Microphthalmia/coloboma and skeletal dysplasia syndrome, 615877 (3), Autosomal dominant, Autosomal recessive	Mab21l2 (MGI:1346022)	Microphthalmia/coloboma and skeletal dysplasia syndrome, 615877 (3), Autosomal dominant, Autosomal recessive
chr4	153152163	153339317	4q31.3	4q31.3	614141	TRIM2, KIAA0517, CMT2R	Tripartite motif-containing protein 2	TRIM2	23321	ENSG00000109654		Charcot-Marie-Tooth disease, type 2R, 615490 (3), Autosomal recessive	Trim2 (MGI:1933163)	Charcot-Marie-Tooth disease, type 2R, 615490 (3), Autosomal recessive
chr4	154562980	154572807	4q28	4q31.3	134830	FGB	Fibrinogen, beta polypeptide	FGB	2244	ENSG00000171564	4q31 by A; proximal to GYPB/GYPA	Hypofibrinogenemia, congenital, 202400 (3), Autosomal recessive; Dysfibrinogenemia, congenital, 616004 (3); Afibrinogenemia, congenital, 202400 (3), Autosomal recessive	Fgb (MGI:99501)	Hypofibrinogenemia, congenital, 202400 (3), Autosomal recessive; Dysfibrinogenemia, congenital, 616004 (3); Afibrinogenemia, congenital, 202400 (3), Autosomal recessive
chr4	154583126	154590742	4q28	4q31.3	134820	FGA	Fibrinogen, alpha polypeptide	FGA	2243	ENSG00000171560		Hypodysfibrinogenemia, congenital, 616004 (3); Dysfibrinogenemia, congenital, 616004 (3); Amyloidosis, familial visceral, 105200 (3), Autosomal dominant; Afibrinogenemia, congenital, 202400 (3), Autosomal recessive	Fga (MGI:1316726)	Hypodysfibrinogenemia, congenital, 616004 (3); Dysfibrinogenemia, congenital, 616004 (3); Amyloidosis, familial visceral, 105200 (3), Autosomal dominant; Afibrinogenemia, congenital, 202400 (3), Autosomal recessive
chr4	154604136	154612656	4q28	4q32.1	134850	FGG	Fibrinogen, gamma polypeptide	FGG	2266	ENSG00000171557	linked to MN	Dysfibrinogenemia, congenital, 616004 (3); Hypodysfibrinogenemia, 616004 (3); Hypofibrinogenemia, congenital, 202400 (3), Autosomal recessive; Afibrinogenemia, congenital, 202400 (3), Autosomal recessive	Fgg (MGI:95526)	Dysfibrinogenemia, congenital, 616004 (3); Hypodysfibrinogenemia, 616004 (3); Hypofibrinogenemia, congenital, 202400 (3), Autosomal recessive; Afibrinogenemia, congenital, 202400 (3), Autosomal recessive
chr4	154740838	154753120	4q31	4q32.1	604863	LRAT, LCA14	Lecithin retinol acyltransferase	LRAT	9227	ENSG00000121207		Leber congenital amaurosis 14, 613341 (3), Autosomal recessive; Retinal dystrophy, early-onset severe, 613341 (3), Autosomal recessive; Retinitis pigmentosa, juvenile, 613341 (3), Autosomal recessive	Lrat (MGI:1891259)	Leber congenital amaurosis 14, 613341 (3), Autosomal recessive; Retinal dystrophy, early-onset severe, 613341 (3), Autosomal recessive; Retinitis pigmentosa, juvenile, 613341 (3), Autosomal recessive
chr4	155666848	155737059	4q32	4q32.1	139396	GUCY1A3, GUC1A3, GUCSA3, MYMY6	Guanylate cyclase 1, soluble, alpha 3	GUCY1A1	2982	ENSG00000164116		Moyamoya 6 with achalasia, 615750 (3), Autosomal recessive	Gucy1a1 (MGI:1926562)	Moyamoya 6 with achalasia, 615750 (3), Autosomal recessive
chr4	157076150	157172090	4q31.3	4q32.1	138492	GLRB, HKPX2	Glycine receptor, beta subunit	GLRB	2743	ENSG00000109738		Hyperekplexia 2, 614619 (3), Autosomal recessive	Glrb (MGI:95751)	Hyperekplexia 2, 614619 (3), Autosomal recessive
chr4	158672296	158709623	4q32-qter	4q32.1	231675	ETFDH, MADD	Electron transfer flavoprotein:ubiquinone oxidoreductase	ETFDH	2110	ENSG00000171503		Glutaric acidemia IIC, 231680 (3), Autosomal recessive	Etfdh (MGI:106100)	Glutaric acidemia IIC, 231680 (3), Autosomal recessive
chr4	165327669	165343164	4q32-q34	4q32.3	607545	MSMO1, SC4MOL, ERG25, MCCPD	Methylsterol monooxygenase 1	MSMO1	6307	ENSG00000052802		Microcephaly, congenital cataract, and psoriasiform dermatitis, 616834 (3), Autosomal recessive	Msmo1 (MGI:1913484)	Microcephaly, congenital cataract, and psoriasiform dermatitis, 616834 (3), Autosomal recessive
chr4	165379008	165498547	4q32.3	4q32.3	114855	CPE, BDVS	Carboxypeptidase E	CPE	1363	ENSG00000109472		BDV syndrome, 619326 (3), Autosomal recessive	Cpe (MGI:101932)	BDV syndrome, 619326 (3), Autosomal recessive
chr4	169392809	169612583	4q33	4q33	604588	NEK1, SRTD6, SRPS2A, ALS24	NIMA-related kinase 1	NEK1	4750	ENSG00000137601	1 patient showed heterozygous NEK2 and DYNC2H1 mutations	Short-rib thoracic dysplasia 6 with or without polydactyly, 263520 (3), Digenic recessive, Autosomal recessive; {Amyotrophic lateral sclerosis, susceptibility to, 24}, 617892 (3), Autosomal dominant	Nek1 (MGI:97303)	Short-rib thoracic dysplasia 6 with or without polydactyly, 263520 (3), Digenic recessive, Autosomal recessive
chr4	169620578	169723673	4q33	4q33	600580	CLCN3, NEDHYBA, NEDSBA	Chloride channel-3	CLCN3	1182	ENSG00000109572	mutation identified in 1 NEDSBA family	Neurodevelopmental disorder with seizures and brain abnormalities, 619517 (3), Autosomal recessive; Neurodevelopmental disorder with hypotonia and brain abnormalities, 619512 (3), Autosomal dominant	Clcn3 (MGI:103555)	Neurodevelopmental disorder with seizures and brain abnormalities, 619517 (3), Autosomal recessive; Neurodevelopmental disorder with hypotonia and brain abnormalities, 619512 (3), Autosomal dominant
chr4	174490175	174522893	4q34-q35	4q34.1	601688	HPGD, PGDH1, PHOAR1	Hydroxyprostaglandin dehydrogenase 15-(NAD)	HPGD	3248	ENSG00000164120	mutation identified in 1 DIGC family	?Digital clubbing, isolated congenital, 119900 (3), Autosomal recessive; Hypertrophic osteoarthropathy, primary, autosomal recessive 1, 259100 (3), Autosomal recessive; Cranioosteoarthropathy, 259100 (3), Autosomal recessive	Hpgd (MGI:108085)	Hypertrophic osteoarthropathy, primary, autosomal recessive 1, 259100 (3), Autosomal recessive; Cranioosteoarthropathy, 259100 (3), Autosomal recessive
chr4	177430774	177442437	4q32-q33	4q34.3	613228	AGA	Aspartylglucosaminidase	AGA	175	ENSG00000038002		Aspartylglucosaminuria, 208400 (3), Autosomal recessive	Aga (MGI:104873)	Aspartylglucosaminuria, 208400 (3), Autosomal recessive
chr4	181447613	182803024	4q35.1	4q34.3-q35.1	610083	TENM3, ODZ3, TNM3, KIAA1455, MCOPCB9, MCOPS15	Teneurin transmembrane protein 3	TENM3	55714	ENSG00000218336	mutation identified in 1 MCOPCB9 family	Microphthalmia, syndromic 15, 615145 (3), Autosomal recessive; ?Microphthalmia, isolated, with coloboma 9, 615145 (3), Autosomal recessive	Tenm3 (MGI:1345183)	Microphthalmia, syndromic 15, 615145 (3), Autosomal recessive
chr4	183659293	183713589	4q35.1	4q35.1	614138	TRAPPC11, C4orf41, LGMDR18	Trafficking protein particle complex, subunit 11	TRAPPC11	60684	ENSG00000168538		Muscular dystrophy, limb-girdle, autosomal recessive 18, 615356 (3), Autosomal recessive	Trappc11 (MGI:2444585)	Muscular dystrophy, limb-girdle, autosomal recessive 18, 615356 (3), Autosomal recessive
chr4	185143266	185150382	4q35	4q35.1	103220	SLC25A4, ANT1, T1, PEO3, PEO2, MTDPS12A, PEOA2	Solute carrier family 25 (mitochondrial carrier) member 4 (adenine nucleotide translocator-1, skeletal muscle)	SLC25A4	291	ENSG00000151729		Mitochondrial DNA depletion syndrome 12B (cardiomyopathic type) AR, 615418 (3), Autosomal recessive; Progressive external ophthalmoplegia with mitochondrial DNA deletions, autosomal dominant 2, 609283 (3), Autosomal dominant; Mitochondrial DNA depletion syndrome 12A (cardiomyopathic type) AD, 617184 (3), Autosomal dominant	Slc25a4 (MGI:1353495)	Mitochondrial DNA depletion syndrome 12B (cardiomyopathic type) AR, 615418 (3), Autosomal recessive; Progressive external ophthalmoplegia with mitochondrial DNA deletions, autosomal dominant 2, 609283 (3), Autosomal dominant; Mitochondrial DNA depletion syndrome 12A (cardiomyopathic type) AD, 617184 (3), Autosomal dominant
chr4	185399537	185425964	4q35.1	4q35.1	611482	UFSP2, C4orf20, BHD, SEMDDR, DEE106	UFM1-specific peptidase 2	UFSP2	55325	ENSG00000109775	mutation identified in 1 BHD family	?Hip dysplasia, Beukes type, 142669 (3), Autosomal dominant; Spondyloepimetaphyseal dysplasia, Di Rocco type, 617974 (3), Autosomal dominant; Developmental and epileptic encephalopathy 106, 620028 (3), Autosomal recessive	Ufsp2 (MGI:1913679)	Spondyloepimetaphyseal dysplasia, Di Rocco type, 617974 (3), Autosomal dominant; Developmental and epileptic encephalopathy 106, 620028 (3), Autosomal recessive
chr4	186191567	186213463	4q35.1	4q35.1-q35.2	608614	CYP4V2, BCD	Cytochrome P450, family 4, subfamily V, polypeptide 2	CYP4V2	285440	ENSG00000145476		Bietti crystalline corneoretinal dystrophy, 210370 (3), Autosomal recessive	Cyp4v3 (MGI:2142763)	Bietti crystalline corneoretinal dystrophy, 210370 (3), Autosomal recessive
chr4	186210853	186258471	4q35	4q35.2	229000	KLKB1, KLK3, PKKD	Kallikrein B plasma 1 (Fletcher factor)	KLKB1	3818	ENSG00000164344	similar to F11	Fletcher factor (prekallikrein) deficiency, 612423 (3), Autosomal recessive	Klkb1 (MGI:102849)	Fletcher factor (prekallikrein) deficiency, 612423 (3), Autosomal recessive
chr4	186266189	186289681	4q35	4q35.2	264900	F11	Coagulation factor XI (plasma thromboplastin antecedent)	F11	2160	ENSG00000088926	not closely linked to MNS	Factor XI deficiency, autosomal dominant, 612416 (3); Factor XI deficiency, autosomal recessive, 612416 (3)	F11 (MGI:99481)	Factor XI deficiency, autosomal dominant, 612416 (3); Factor XI deficiency, autosomal recessive, 612416 (3)
chr5	218320	268746	5p15	5p15.33	600857	SDHA, SDH1, SDHF, CMD1GG, PGL5, MC2DN1, NDAXOA	Succinate dehydrogenase complex, subunit A, flavoprotein	SDHA	6389	ENSG00000073578	copy on 3q29	Cardiomyopathy, dilated, 1GG, 613642 (3), Autosomal recessive; Mitochondrial complex II deficiency, nuclear type 1, 252011 (3), Autosomal recessive; Neurodegeneration with ataxia and late-onset optic atrophy, 619259 (3), Autosomal dominant; Paragangliomas 5, 614165 (3), Autosomal dominant	Sdha (MGI:1914195)	Cardiomyopathy, dilated, 1GG, 613642 (3), Autosomal recessive; Mitochondrial complex II deficiency, nuclear type 1, 252011 (3), Autosomal recessive; Neurodegeneration with ataxia and late-onset optic atrophy, 619259 (3), Autosomal dominant; Paragangliomas 5, 614165 (3), Autosomal dominant
chr5	470456	524449	5p15.3	5p15.33	182307	SLC9A3, NHE3, DIAR8	Solute carrier family 9 (sodium/hydrogen exchanger), member 3	SLC9A3	6550	ENSG00000066230	pseudogene on chr.10	Diarrhea 8, secretory sodium, congenital, 616868 (3), Autosomal recessive	Slc9a3 (MGI:105064)	Diarrhea 8, secretory sodium, congenital, 616868 (3), Autosomal recessive
chr5	892884	919348	5p15.33	5p15.33	604507	TRIP13, 16E1BP, MVA3, OOMD9	Thyroid hormone receptor interactor 13	TRIP13	9319	ENSG00000071539		Oocyte maturation defect 9, 619011 (3), Autosomal recessive; Mosaic variegated aneuploidy syndrome 3, 617598 (3), Autosomal recessive	Trip13 (MGI:1916966)	Oocyte maturation defect 9, 619011 (3), Autosomal recessive; Mosaic variegated aneuploidy syndrome 3, 617598 (3), Autosomal recessive
chr5	1201595	1225111	5p15.33	5p15.33	608893	SLC6A19, HND	Solute carrier family 6 (neurotransmitter transporter), member 19	SLC6A19	340024	ENSG00000174358		Iminoglycinuria, digenic, 242600 (3), Digenic recessive, Autosomal recessive; Hartnup disorder, 234500 (3), Autosomal recessive; Hyperglycinuria, 138500 (3), Autosomal dominant	Slc6a19 (MGI:1921588)	Iminoglycinuria, digenic, 242600 (3), Digenic recessive, Autosomal recessive; Hartnup disorder, 234500 (3), Autosomal recessive; Hyperglycinuria, 138500 (3), Autosomal dominant
chr5	1253167	1295068	5p15.33	5p15.33	187270	TERT, TCS1, EST2, DKCA2, DKCB4, PFBMFT1, CMM9	Telomerase reverse transcriptase	TERT	7015	ENSG00000164362	deleted in cri du chat	Dyskeratosis congenita, autosomal dominant 2, 613989 (3), Autosomal dominant, Autosomal recessive; Dyskeratosis congenita, autosomal recessive 4, 613989 (3), Autosomal dominant, Autosomal recessive; {Melanoma, cutaneous malignant, 9}, 615134 (3); Pulmonary fibrosis and/or bone marrow failure, telomere-related, 1, 614742 (3), Autosomal dominant; {Leukemia, acute myeloid}, 601626 (3), Autosomal dom…	Tert (MGI:1202709)	Dyskeratosis congenita, autosomal dominant 2, 613989 (3), Autosomal dominant, Autosomal recessive; Dyskeratosis congenita, autosomal recessive 4, 613989 (3), Autosomal dominant, Autosomal recessive; Pulmonary fibrosis and/or bone marrow failure, telomere-related, 1, 614742 (3), Autosomal dominant
chr5	1392794	1445440	5p15.3	5p15.33	126455	SLC6A3, DAT1, PKDYS1	Solute carrier family 6 (neurotransmitter transporter, dopamine), member 3	SLC6A3	6531	ENSG00000142319		Parkinsonism-dystonia, infantile, 1, 613135 (3), Autosomal recessive; {Nicotine dependence, protection against}, 188890 (3)	Slc6a3 (MGI:94862)	Parkinsonism-dystonia, infantile, 1, 613135 (3), Autosomal recessive
chr5	1801407	1816048	5pter-p15.33	5p15.33	603848	NDUFS6, MC1DN9	NADH-ubiquinone oxidoreductase subunit S6	NDUFS6	4726	ENSG00000145494		Mitochondrial complex I deficiency, nuclear type 9, 618232 (3), Autosomal recessive	Ndufs6,Ndufs6b (MGI:107932,MGI:3648526)	Mitochondrial complex I deficiency, nuclear type 9, 618232 (3), Autosomal recessive
chr5	6599239	6633044	5p15.31	5p15.31	610916	NSUN2, TRM4, SAKI, MISU, MRT5	NOP2/SUN RNA methyltransferase family, member 2	NSUN2	54888	ENSG00000037474		Intellectual developmental disorder, autosomal recessive 5, 611091 (3), Autosomal recessive	Nsun2 (MGI:107252)	Intellectual developmental disorder, autosomal recessive 5, 611091 (3), Autosomal recessive
chr5	7850859	7901113	5p15.3-p15.2	5p15.31	602568	MTRR	Methionine synthase reductase	MTRR	4552	ENSG00000124275		Homocystinuria-megaloblastic anemia, cbl E type, 236270 (3), Autosomal recessive; {Neural tube defects, folate-sensitive, susceptibility to}, 601634 (3), Autosomal recessive	Mtrr (MGI:1891037)	Homocystinuria-megaloblastic anemia, cbl E type, 236270 (3), Autosomal recessive
chr5	10249921	10266412	5p15.2	5p15.2	610150	CCT5, KIAA0098, CCTE	chaperonin containing TCP1, subunit 5 (epsilon)	CCT5	22948	ENSG00000150753		Neuropathy, hereditary sensory, with spastic paraplegia, 256840 (3), Autosomal recessive	Cct5 (MGI:107185)	Neuropathy, hereditary sensory, with spastic paraplegia, 256840 (3), Autosomal recessive
chr5	13690328	14011818	5p15-p14	5p15.2	603335	DNAH5, HL1, PCD, CILD3	Dynein, axonemal, heavy chain 5	DNAH5	1767	ENSG00000039139		Ciliary dyskinesia, primary, 3, with or without situs inversus, 608644 (3), Autosomal recessive	Dnah5 (MGI:107718)	Ciliary dyskinesia, primary, 3, with or without situs inversus, 608644 (3), Autosomal recessive
chr5	14664718	14716525	5p15.2	5p15.2	615712	OTULIN, FAM105B, GUM, AIPDS, IMD107	OTU deubiquitinase with linear linkage specificity	OTULIN	90268	ENSG00000154124		Autoinflammation, panniculitis, and dermatosis syndrome, 617099 (3), Autosomal recessive; {Immunodeficiency 107, susceptibility to invasive staphylococcus aureus infection}, 619986 (3), Autosomal dominant	Otulin (MGI:3577015)	Autoinflammation, panniculitis, and dermatosis syndrome, 617099 (3), Autosomal recessive
chr5	16473053	16616997	5p15.1	5p15.1	613114	RETREG1, FAM134B, HSAN2B	Reticulophagy regulator 1	RETREG1	54463	ENSG00000154153		Neuropathy, hereditary sensory and autonomic, type IIB, 613115 (3), Autosomal recessive	Retreg1 (MGI:1913520)	Neuropathy, hereditary sensory and autonomic, type IIB, 613115 (3), Autosomal recessive
chr5	32690872	32791720	5p14-p12	5p13.3	108962	NPR3, ANPRC, BOMOS	Natriuretic peptide receptor C	NPR3	4883	ENSG00000113389		Boudin-Mortier syndrome, 619543 (3), Autosomal recessive	Npr3 (MGI:97373)	Boudin-Mortier syndrome, 619543 (3), Autosomal recessive
chr5	33440696	33468091	5p13-cen	5p13.3	187790	TARS1, TARS, TTD7	Threonyl-tRNA synthetase 1	TARS1	6897	ENSG00000113407	linked to LARS	Trichothiodystrophy 7, nonphotosensitive, 618546 (3), Autosomal recessive	Tars (MGI:106314)	Trichothiodystrophy 7, nonphotosensitive, 618546 (3), Autosomal recessive
chr5	33944623	33984693	5p13.3	5p13.2	606202	SLC45A2, MATP, AIM1, SHEP5, OCA4	Solute carrier family 45, member 2	SLC45A2	51151	ENSG00000164175		[Skin/hair/eye pigmentation 5, dark/light eyes], 227240 (3), Autosomal recessive; [Skin/hair/eye pigmentation 5, black/nonblack hair], 227240 (3), Autosomal recessive; Albinism, oculocutaneous, type IV, 606574 (3), Autosomal recessive; [Skin/hair/eye pigmentation 5, dark/fair skin], 227240 (3), Autosomal recessive	Slc45a2 (MGI:2153040)	Albinism, oculocutaneous, type IV, 606574 (3), Autosomal recessive
chr5	33986165	34008050	5p13.2-q11.1	5p13.2	604489	AMACR, CBAS4, AMACRD	Alpha-methylacyl-CoA racemase	AMACR	23600	ENSG00000242110		Alpha-methylacyl-CoA racemase deficiency, 614307 (3), Autosomal recessive; Bile acid synthesis defect, congenital, 4, 214950 (3), Autosomal recessive	Amacr (MGI:1098273)	Alpha-methylacyl-CoA racemase deficiency, 614307 (3), Autosomal recessive; Bile acid synthesis defect, congenital, 4, 214950 (3), Autosomal recessive
chr5	34929559	34958964	5p13.2	5p13.2	617048	DNAJC21, DNAJA5, BMFS3	DNAJ/HSP40 homolog, subfamily C, member 21	DNAJC21	134218	ENSG00000168724		Bone marrow failure syndrome 3, 617052 (3), Autosomal recessive	Dnajc21 (MGI:1925371)	Bone marrow failure syndrome 3, 617052 (3), Autosomal recessive
chr5	35048756	35230487	5p13.2	5p13.2	176761	PRLR, MFAB, HPRL	Prolactin receptor	PRLR	5618	ENSG00000113494		Multiple fibroadenomas of the breast, 615554 (3), Autosomal dominant; Hyperprolactinemia, 615555 (3), Autosomal dominant, Autosomal recessive	Prlr (MGI:97763)	Multiple fibroadenomas of the breast, 615554 (3), Autosomal dominant; Hyperprolactinemia, 615555 (3), Autosomal dominant, Autosomal recessive
chr5	35617863	35814611	5p13.2	5p13.2	610172	SPEF2, KPL2, KIAA1770, SPGF43	Sperm flagellar protein 2	SPEF2	79925	ENSG00000152582		Spermatogenic failure 43, 618751 (3), Autosomal recessive	Spef2 (MGI:2443727)	Spermatogenic failure 43, 618751 (3), Autosomal recessive
chr5	35856891	35879603	5p13	5p13.2	146661	IL7R, IL7RA, CD127, IMD104	Interleukin-7 receptor	IL7R	3575	ENSG00000168685		Immunodeficiency 104, severe combined, 608971 (3), Autosomal recessive	Il7r (MGI:96562)	Immunodeficiency 104, severe combined, 608971 (3), Autosomal recessive
chr5	36192589	36242279	5p13.2	5p13.2	615787	NADK2, C5orf33, DECRD	NAD kinase 2, mitochondrial	NADK2	133686	ENSG00000152620		2,4-dienoyl-CoA reductase deficiency, 616034 (3), Autosomal recessive	Nadk2 (MGI:1915896)	2,4-dienoyl-CoA reductase deficiency, 616034 (3), Autosomal recessive
chr5	37075669	37249376	5p13.2	5p13.2	614571	CPLANE1, C5orf42, JBTS17, OFD6	Ciliogenesis and planar polarity effector 1	CPLANE1	65250	ENSG00000197603		Orofaciodigital syndrome VI, 277170 (3), Autosomal recessive; Joubert syndrome 17, 614615 (3), Autosomal recessive	Cplane1 (MGI:1920942)	Orofaciodigital syndrome VI, 277170 (3), Autosomal recessive; Joubert syndrome 17, 614615 (3), Autosomal recessive
chr5	38474668	38608403	5p13.1	5p13.1	151443	LIFR, STWS, SWS, SJS2	Leukemia inhibitory factor receptor	LIFR	3977	ENSG00000113594		Stuve-Wiedemann syndrome/Schwartz-Jampel type 2 syndrome, 601559 (3), Autosomal recessive	Lifr (MGI:96788)	Stuve-Wiedemann syndrome/Schwartz-Jampel type 2 syndrome, 601559 (3), Autosomal recessive
chr5	39105252	39274528	5p13.1	5p13.1	602731	FYB1, SLAP130, ADAP, THC3	FYN-binding protein 1	FYB1	2533	ENSG00000082074		Thrombocytopenia 3, 273900 (3), Autosomal recessive	Fyb (MGI:1346327)	Thrombocytopenia 3, 273900 (3), Autosomal recessive
chr5	41142116	41261469	5p13	5p13.1	217050	C6	Complement component-6	C6	729	ENSG00000039537		C6 deficiency, 612446 (3), Autosomal recessive; Combined C6/C7 deficiency (3)	C6 (MGI:88233)	C6 deficiency, 612446 (3), Autosomal recessive; Combined C6/C7 deficiency (3)
chr5	41730065	41870425	5p13	5p13.1	601424	OXCT1, OXCT, SCOT	3-oxoacid CoA transferase 1	OXCT1	5019	ENSG00000083720		Succinyl CoA:3-oxoacid CoA transferase deficiency, 245050 (3), Autosomal recessive	Oxct1 (MGI:1914291)	Succinyl CoA:3-oxoacid CoA transferase deficiency, 245050 (3), Autosomal recessive
chr5	42423439	42721878	5p13-p12	5p13.1-p12	600946	GHR, GHIP	Growth hormone receptor	GHR	2690	ENSG00000112964		Laron dwarfism, 262500 (3), Autosomal recessive; Increased responsiveness to growth hormone, 604271 (3), Autosomal dominant; Growth hormone insensitivity, partial, 604271 (3), Autosomal dominant; {Hypercholesterolemia, familial, modifier of}, 143890 (3), Autosomal dominant, Autosomal recessive	Ghr (MGI:95708)	Laron dwarfism, 262500 (3), Autosomal recessive; Increased responsiveness to growth hormone, 604271 (3), Autosomal dominant; Growth hormone insensitivity, partial, 604271 (3), Autosomal dominant
chr5	43602675	43707396	5p12	5p12	607878	NNT, GCCD4	Nicotinamide nucleotide transhydrogenase	NNT	23530	ENSG00000112992		Glucocorticoid deficiency 4, with or without mineralocorticoid deficiency, 614736 (3), Autosomal recessive	Nnt (MGI:109279)	Glucocorticoid deficiency 4, with or without mineralocorticoid deficiency, 614736 (3), Autosomal recessive
chr5	53095679	53109757	5q11	5q11.2	603708	MOCS2, MPTS, MOCODB	Molybdenum cofactor synthesis-2	MOCS2	4338	ENSG00000164172		Molybdenum cofactor deficiency B, 252160 (3), Autosomal recessive	Mocs2 (MGI:1336894)	Molybdenum cofactor deficiency B, 252160 (3), Autosomal recessive
chr5	53560639	53683338	5q11.1	5q11.2	602694	NDUFS4, AQDQ, MC1DN1	NADH-ubiquinone oxidoreductase subunit S4	NDUFS4	4724	ENSG00000164258		Mitochondrial complex I deficiency, nuclear type 1, 252010 (3), Autosomal recessive	Ndufs4 (MGI:1343135)	Mitochondrial complex I deficiency, nuclear type 1, 252010 (3), Autosomal recessive
chr5	55219564	55227315	5q11.2	5q11.2	614086	MCIDAS, IDAS, CILD42	IDAS	MCIDAS	345643	ENSG00000234602		Ciliary dyskinesia, primary, 42, 618695 (3), Autosomal recessive	Mcidas (MGI:3648807)	Ciliary dyskinesia, primary, 42, 618695 (3), Autosomal recessive
chr5	55231152	55233608	5q11.2	5q11.2	607752	CCNO, UNG2, CILD29	Cyclin O	CCNO	10309	ENSG00000152669		Ciliary dyskinesia, primary, 29, 615872 (3), Autosomal recessive	Ccno (MGI:2145534)	Ciliary dyskinesia, primary, 29, 615872 (3), Autosomal recessive
chr5	55935095	55994963	5q11	5q11.2	600694	IL6ST, HIES4A, HIES4B, STWS2, IMD94	Interleukin 6 cytokine family signal transducer	IL6ST	3572	ENSG00000134352	mutation identified in one IMD94 patient	Stuve-Wiedemann syndrome 2, 619751 (3), Autosomal recessive; Hyper-IgE recurrent infection syndrome 4A, autosomal dominant, 619752 (3), Autosomal dominant; ?Immunodeficiency 94 with autoinflammation and dysmorphic facies, 619750 (3), Autosomal dominant; Hyper-IgE recurrent infection syndrome 4B, autosomal recessive, 618523 (3), Autosomal recessive	Il6st (MGI:96560)	Stuve-Wiedemann syndrome 2, 619751 (3), Autosomal recessive; Hyper-IgE recurrent infection syndrome 4A, autosomal dominant, 619752 (3), Autosomal dominant; Hyper-IgE recurrent infection syndrome 4B, autosomal recessive, 618523 (3), Autosomal recessive
chr5	60866454	60945070	5q12	5q12.1	609412	ERCC8, CKN1, CSA, UVSS2	ERCC excision repair 8, CSA ubiquitin ligase complex subunit	ERCC8	1161	ENSG00000049167		UV-sensitive syndrome 2, 614621 (3), Autosomal recessive; Cockayne syndrome, type A, 216400 (3), Autosomal recessive	Ercc8 (MGI:1919241)	UV-sensitive syndrome 2, 614621 (3), Autosomal recessive; Cockayne syndrome, type A, 216400 (3), Autosomal recessive
chr5	60945205	61153026	5q12.1	5q12.1	609653	NDUFAF2, NDUFA12L, MMTN, B17.2L, MC1DN10	NADH-ubiquinone oxidoreductase complex assembly factor 2	NDUFAF2	91942	ENSG00000164182	pseudogene on chr.2	Mitochondrial complex I deficiency, nuclear type 10, 618233 (3), Autosomal recessive	Ndufaf2 (MGI:1922847)	Mitochondrial complex I deficiency, nuclear type 10, 618233 (3), Autosomal recessive
chr5	64768918	65018763	5q12.3	5q12.3	617170	CWC27, SDCCAG10, RPSKA	CWC27 spliceosome-associated cyclophilin	CWC27	10283	ENSG00000153015		Retinitis pigmentosa with or without skeletal anomalies, 250410 (3), Autosomal recessive	Cwc27 (MGI:1914535)	Retinitis pigmentosa with or without skeletal anomalies, 250410 (3), Autosomal recessive
chr5	69415116	69444330	5q13.1	5q13.2	610572	MARVELD2, MARVD2, TRIC, DFNB49	Marvel domain-containing protein 2 (tricellulin)	MARVELD2	153562	ENSG00000152939		Deafness, autosomal recessive 49, 610153 (3), Autosomal recessive	Marveld2 (MGI:2446166)	Deafness, autosomal recessive 49, 610153 (3), Autosomal recessive
chr5	69492547	69558104	5q13.1	5q13.2	602876	OCLN, BLCPMG, PTORCH1	Occludin	OCLN	100506658	ENSG00000197822		Pseudo-TORCH syndrome 1, 251290 (3), Autosomal recessive	Ocln (MGI:106183)	Pseudo-TORCH syndrome 1, 251290 (3), Autosomal recessive
chr5	70924941	70966375	5q12.2-q13.3	5q13.2	600354	SMN1, SMA1, SMA2, SMA3, SMA4	Survival of motor neuron 1, telomeric	SMN1	6606	ENSG00000172062		Spinal muscular atrophy-2, 253550 (3), Autosomal recessive; Spinal muscular atrophy-4, 271150 (3), Autosomal recessive; Spinal muscular atrophy-3, 253400 (3), Autosomal recessive; Spinal muscular atrophy-1, 253300 (3), Autosomal recessive	Smn1 (MGI:109257)	Spinal muscular atrophy-2, 253550 (3), Autosomal recessive; Spinal muscular atrophy-4, 271150 (3), Autosomal recessive; Spinal muscular atrophy-3, 253400 (3), Autosomal recessive; Spinal muscular atrophy-1, 253300 (3), Autosomal recessive
chr5	71587340	71658706	5q12-q13	5q13.2	609014	MCCC2, MCCB	3-Methylcrotonyl-CoA carboxylase 2	MCCC2	64087	ENSG00000131844		3-Methylcrotonyl-CoA carboxylase 2 deficiency, 210210 (3), Autosomal recessive	Mccc2 (MGI:1925288)	3-Methylcrotonyl-CoA carboxylase 2 deficiency, 210210 (3), Autosomal recessive
chr5	74640023	74721288	5q13	5q13.3	606873	HEXB	Hexosaminidase B, beta polypeptide	HEXB	3074	ENSG00000049860		Sandhoff disease, infantile, juvenile, and adult forms, 268800 (3), Autosomal recessive	Hexb (MGI:96074)	Sandhoff disease, infantile, juvenile, and adult forms, 268800 (3), Autosomal recessive
chr5	74721206	74767117	5q13	5q13.3	606544	GFM2, EFG2, RRF	Mitochondrial elongation factor G2	GFM2	84340	ENSG00000164347		Combined oxidative phosphorylation deficiency 39, 618397 (3), Autosomal recessive	Gfm2 (MGI:2444783)	Combined oxidative phosphorylation deficiency 39, 618397 (3), Autosomal recessive
chr5	78000522	78294698	5q14.1	5q14.1	603401	AP3B1, ADTB3A, HPS2	Adaptor-related protein complex 3, beta 1 subunit (adaptin, beta-3a)	AP3B1	8546	ENSG00000132842		Hermansky-Pudlak syndrome 2, 608233 (3), Autosomal recessive	Ap3b1 (MGI:1333879)	Hermansky-Pudlak syndrome 2, 608233 (3), Autosomal recessive
chr5	78777209	78985958	5q11-q13	5q14.1	611542	ARSB, MPS6	Arylsulfatase B	ARSB	411	ENSG00000113273		Mucopolysaccharidosis type VI (Maroteaux-Lamy), 253200 (3), Autosomal recessive	Arsb (MGI:88075)	Mucopolysaccharidosis type VI (Maroteaux-Lamy), 253200 (3), Autosomal recessive
chr5	78997564	79069674	5q12.2-q12.3	5q14.1	605849	DMGDH, DMGDHD	Dimethylglycine dehydrogenase	DMGDH	29958	ENSG00000132837		Dimethylglycine dehydrogenase deficiency, 605850 (3), Autosomal recessive	Dmgdh (MGI:1921379)	Dimethylglycine dehydrogenase deficiency, 605850 (3), Autosomal recessive
chr5	80626226	80654983	5q11.2-q13.2	5q14.1	126060	DHFR	Dihydrofolate reductase	DHFR	1719	ENSG00000228716		Megaloblastic anemia due to dihydrofolate reductase deficiency, 613839 (3), Autosomal recessive	Dhfr (MGI:94890)	Megaloblastic anemia due to dihydrofolate reductase deficiency, 613839 (3), Autosomal recessive
chr5	80654652	80876815	5q11-q12	5q14.1	600887	MSH3, FAP4	mutS homolog 3	MSH3	4437	ENSG00000113318	5' to DHFR	Familial adenomatous polyposis 4, 617100 (3), Autosomal recessive; Endometrial carcinoma, somatic, 608089 (3)	Msh3 (MGI:109519)	Familial adenomatous polyposis 4, 617100 (3), Autosomal recessive; Endometrial carcinoma, somatic, 608089 (3)
chr5	83077547	83374473	5q13-q14	5q14.2	194363	XRCC4, SSMED	X-ray repair cross complementing 4	XRCC4	7518	ENSG00000152422	between D5S427 and D5S401	Short stature, microcephaly, and endocrine dysfunction, 616541 (3), Autosomal recessive	Xrcc4 (MGI:1333799)	Short stature, microcephaly, and endocrine dysfunction, 616541 (3), Autosomal recessive
chr5	90558797	91164437	5q14.3	5q14.3	602851	ADGRV1, GPR98, MASS1, VLGR1, KIAA0686, FEB4, USH2C	Adhesion G protein-coupled receptor V1	ADGRV1	84059	ENSG00000164199	mutation identified in 1 FEB4 family	Usher syndrome, type 2C, 605472 (3), Autosomal recessive, Digenic dominant; Usher syndrome, type 2C, GPR98/PDZD7 digenic, 605472 (3), Autosomal recessive, Digenic dominant; ?Febrile seizures, familial, 4, 604352 (3), Autosomal dominant	Adgrv1 (MGI:1274784)	Usher syndrome, type 2C, 605472 (3), Autosomal recessive, Digenic dominant; Usher syndrome, type 2C, GPR98/PDZD7 digenic, 605472 (3), Autosomal recessive, Digenic dominant
chr5	94150851	94618604	5q15	5q15	617266	KIAA0825, PAPA10	KIAA0825 gene	KIAA0825	285600	ENSG00000185261		Polydactyly, postaxial, type A10, 618498 (3), Autosomal recessive	2210408I21Rik (MGI:1919621)	Polydactyly, postaxial, type A10, 618498 (3), Autosomal recessive
chr5	95463894	95554977	5q15	5q15	614589	SKIC3, TTC37, KIAA0372	SKI3 subunit of superkiller complex	SKIC3	9652	ENSG00000198677		Trichohepatoenteric syndrome 1, 222470 (3), Autosomal recessive	Ttc37 (MGI:2679923)	Trichohepatoenteric syndrome 1, 222470 (3), Autosomal recessive
chr5	95555101	95605102	5q15	5q15	610011	ARSK, MPS10	Arylsulfatase K	ARSK	153642	ENSG00000164291		Mucopolysaccharidosis, type X, 619698 (3), Autosomal recessive	Arsk (MGI:1924291)	Mucopolysaccharidosis, type X, 619698 (3), Autosomal recessive
chr5	96390333	96433248	5q15-q21	5q15	162150	PCSK1, NEC1, PC1, PC3, BMIQ12	Proprotein convertase subtilisin/kexin type 1	PCSK1	5122	ENSG00000175426		{Obesity, susceptibility to, BMIQ12}, 612362 (3); Endocrinopathy due to proprotein convertase 1/3 deficiency, 600955 (3), Autosomal recessive	Pcsk1 (MGI:97511)	Endocrinopathy due to proprotein convertase 1/3 deficiency, 600955 (3), Autosomal recessive
chr5	96662037	96774683	5q15-q21	5q15	114090	CAST, PLACK	Calpastatin	CAST	831	ENSG00000153113		Peeling skin with leukonychia, acral punctate keratoses, cheilitis, and knuckle pads, 616295 (3), Autosomal recessive	Cast (MGI:1098236)	Peeling skin with leukonychia, acral punctate keratoses, cheilitis, and knuckle pads, 616295 (3), Autosomal recessive
chr5	103120301	103212799	5q21.1	5q21.1	611648	PPIP5K2, HISPPD1, VIP2, KIAA0433, DFNB100	Histidine acid phosphatase domain-containing protein 1	PPIP5K2	23262	ENSG00000145725		Deafness, autosomal recessive 100, 618422 (3), Autosomal recessive	Ppip5k2 (MGI:2142810)	Deafness, autosomal recessive 100, 618422 (3), Autosomal recessive
chr5	110738145	110765157	5q22.1	5q22.1	610826	SLC25A46, HMSN6B, PCH1E	Solute carrier family 25, member 46	SLC25A46	91137	ENSG00000164209		Neuropathy, hereditary motor and sensory, type VIB, 616505 (3), Autosomal recessive; Pontocerebellar hypoplasia, type 1E, 619303 (3), Autosomal recessive	Slc25a46 (MGI:1914703)	Neuropathy, hereditary motor and sensory, type VIB, 616505 (3), Autosomal recessive; Pontocerebellar hypoplasia, type 1E, 619303 (3), Autosomal recessive
chr5	119452497	119542332	5q23.1	5q23.1	601860	HSD17B4, PRLTS1	Hydroxysteroid (17-beta) dehydrogenase 4	HSD17B4	3295	ENSG00000133835		D-bifunctional protein deficiency, 261515 (3), Autosomal recessive; Perrault syndrome 1, 233400 (3), Autosomal recessive	Hsd17b4 (MGI:105089)	D-bifunctional protein deficiency, 261515 (3), Autosomal recessive; Perrault syndrome 1, 233400 (3), Autosomal recessive
chr5	123344892	123423842	5q23.2	5q23.2	613446	CEP120, CCDC100, SRTD13, JBTS31	Centrosomal protein, 120kD	CEP120	153241	ENSG00000168944		Short-rib thoracic dysplasia 13 with or without polydactyly, 616300 (3), Autosomal recessive; Joubert syndrome 31, 617761 (3), Autosomal recessive	Cep120 (MGI:2147298)	Short-rib thoracic dysplasia 13 with or without polydactyly, 616300 (3), Autosomal recessive; Joubert syndrome 31, 617761 (3), Autosomal recessive
chr5	126541841	126595219	5q31	5q23.2	107323	ALDH7A1, ATQ1, EPD, PDE	Aldehyde dehydrogenase 7 family, member A1 (antiquitin 1)	ALDH7A1	501	ENSG00000164904		Epilepsy, pyridoxine-dependent, 266100 (3), Autosomal recessive	Aldh7a1 (MGI:108186)	Epilepsy, pyridoxine-dependent, 266100 (3), Autosomal recessive
chr5	127229300	127461222	5q23.2	5q23.2	612453	MEGF10, KIAA1780, EMARDD	Multiple epidermal growth factor-like domains 10	MEGF10	84466	ENSG00000145794		Myopathy, areflexia, respiratory distress, and dysphagia, early-onset, mild variant, 614399 (3), Autosomal recessive; Myopathy, areflexia, respiratory distress, and dysphagia, early-onset, 614399 (3), Autosomal recessive	Megf10 (MGI:2685177)	Myopathy, areflexia, respiratory distress, and dysphagia, early-onset, mild variant, 614399 (3), Autosomal recessive; Myopathy, areflexia, respiratory distress, and dysphagia, early-onset, 614399 (3), Autosomal recessive
chr5	128083766	128189677	5q23.3	5q23.3	600840	SLC12A2, NKCC1, KILQS	Solute carrier family 12 (sodium/potassium/chloride transporters), member 2	SLC12A2	6558	ENSG00000064651		Kilquist syndrome, 619080 (3), Autosomal recessive; Delpire-McNeill syndrome, 619083 (3), Autosomal dominant; Deafness, autosomal dominant 78, 619081 (3), Autosomal dominant	Slc12a2 (MGI:101924)	Kilquist syndrome, 619080 (3), Autosomal recessive; Delpire-McNeill syndrome, 619083 (3), Autosomal dominant; Deafness, autosomal dominant 78, 619081 (3), Autosomal dominant
chr5	131159027	131165256	5q31.2	5q23.3	601314	HINT1, PRKCNH1, NMAN	Histidine triad nucleotide-binding protein 1 (protein kinase C inhibitor 1)	HINT1	3094	ENSG00000169567		Neuromyotonia and axonal neuropathy, autosomal recessive, 137200 (3), Autosomal recessive	Hint1 (MGI:1321133)	Neuromyotonia and axonal neuropathy, autosomal recessive, 137200 (3), Autosomal recessive
chr5	131170944	131205428	5q23.3	5q23.3-q31.1	615831	LYRM7, MZM1L, MC3DN8	LYR motif-containing protein 7	LYRM7	90624	ENSG00000186687		Mitochondrial complex III deficiency, nuclear type 8, 615838 (3), Autosomal recessive	Lyrm7 (MGI:1922780)	Mitochondrial complex III deficiency, nuclear type 8, 615838 (3), Autosomal recessive
chr5	131641714	131797017	5q23.3	5q31.1	610594	FNIP1, KIAA1961, IMD93	Folliculin-interacting protein 1	FNIP1	96459	ENSG00000217128		Immunodeficiency 93 and hypertrophic cardiomyopathy, 619705 (3), Autosomal recessive	Fnip1 (MGI:2444668)	Immunodeficiency 93 and hypertrophic cardiomyopathy, 619705 (3), Autosomal recessive
chr5	132369710	132395612	5q31.1	5q31.1	603377	SLC22A5, OCTN2, CDSP, SCD	Solute carrier, family 22 (organic cation transporter), member 5	SLC22A5	6584	ENSG00000197375		Carnitine deficiency, systemic primary, 212140 (3), Autosomal recessive	Slc22a21,Slc22a5 (MGI:1329012,MGI:1929481)	Carnitine deficiency, systemic primary, 212140 (3), Autosomal recessive
chr5	132556977	132646349	5q31	5q31.1	604040	RAD50, NBSLD	RAD50 double strand break repair protein	RAD50	10111	ENSG00000113522		Nijmegen breakage syndrome-like disorder, 613078 (3), Autosomal recessive	Rad50 (MGI:109292)	Nijmegen breakage syndrome-like disorder, 613078 (3), Autosomal recessive
chr5	132866642	132868847	5q31.1	5q31.1	612080	UQCRQ, QPC, MC3DN4	Ubiquinol-cytochrome c reductase, complex III subunit VII, 9.5kD	UQCRQ	27089	ENSG00000164405		Mitochondrial complex III deficiency, nuclear type 4, 615159 (3), Autosomal recessive	Uqcrq (MGI:107807)	Mitochondrial complex III deficiency, nuclear type 4, 615159 (3), Autosomal recessive
chr5	134601149	134632828	5q31.1	5q31.1	607690	SAR1B, CMRD, SARA2, ANDD	Sar1a, S. cerevisiae, homolog 2	SAR1B	51128	ENSG00000152700		Chylomicron retention disease, 246700 (3), Autosomal recessive	Sar1b (MGI:1913647)	Chylomicron retention disease, 246700 (3), Autosomal recessive
chr5	134873770	134901635	5q31.1	5q31.1	617778	TXNDC15, C5orf14, BUG, MKS14	Thioredoxin domain-containing protein 15	TXNDC15	79770	ENSG00000113621		Meckel syndrome 14, 619879 (3), Autosomal recessive	Txndc15 (MGI:1916922)	Meckel syndrome 14, 619879 (3), Autosomal recessive
chr5	137617500	137736089	5q31	5q31.2	605775	KLHL3, PHA2D	Kelch-like 3	KLHL3	26249	ENSG00000146021		Pseudohypoaldosteronism, type IID, 614495 (3), Autosomal dominant, Autosomal recessive	Klhl3 (MGI:2445185)	Pseudohypoaldosteronism, type IID, 614495 (3), Autosomal dominant, Autosomal recessive
chr5	138115175	138139428	5q23-q31	5q31.2	603575	NME5, NM23H5, CILD48	NME/NM23 family, member 5	NME5	8382	ENSG00000112981		Ciliary dyskinesia, primary, 48, without situs inversus, 620032 (3), Autosomal recessive	Nme5 (MGI:1922783)	Ciliary dyskinesia, primary, 48, without situs inversus, 620032 (3), Autosomal recessive
chr5	138553756	138575401	5q31.2	5q31.2	600548	HSPA9, HSPA9B, MOT2, GRP75, EVPLS, SIDBA4	Heat-shock 70kD protein-9 (mortalin)	HSPA9	3313	ENSG00000113013		Even-plus syndrome, 616854 (3), Autosomal recessive; Anemia, sideroblastic, 4, 182170 (3), Autosomal dominant	Hspa9 (MGI:96245)	Even-plus syndrome, 616854 (3), Autosomal recessive; Anemia, sideroblastic, 4, 182170 (3), Autosomal dominant
chr5	138946724	139198368	5q31	5q31.2	608005	SIL1, BAP, MSS	SIL1 nucleotide exchange factor	SIL1	64374	ENSG00000120725		Marinesco-Sjogren syndrome, 248800 (3), Autosomal recessive	Sil1 (MGI:1932040)	Marinesco-Sjogren syndrome, 248800 (3), Autosomal recessive
chr5	140645285	140647630	5q31.2	5q31.3	602137	NDUFA2, MC1DN13	NADH-ubiquinone oxidoreductase subunit A2	NDUFA2	4695	ENSG00000131495		Mitochondrial complex I deficiency, nuclear type 13, 618235 (3), Autosomal recessive	Ndufa2 (MGI:1343103)	Mitochondrial complex I deficiency, nuclear type 13, 618235 (3), Autosomal recessive
chr5	140673905	140691370	5q31.3	5q31.3	142810	HARS1, HARS, USH3B, CMT2W	Histidyl-tRNA synthetase 1	HARS1	3035	ENSG00000170445		Charcot-Marie-Tooth disease, axonal, type 2W, 616625 (3), Autosomal dominant; Usher syndrome type 3B, 614504 (3), Autosomal recessive	Hars (MGI:108087)	Charcot-Marie-Tooth disease, axonal, type 2W, 616625 (3), Autosomal dominant; Usher syndrome type 3B, 614504 (3), Autosomal recessive
chr5	140691455	140699305	5q31.3	5q31.3	600783	HARS2, HARSL, HARSR, HO3, PRLTS2	Histidyl-tRNA synthetase 2	HARS2	23438	ENSG00000112855		Perrault syndrome 2, 614926 (3), Autosomal recessive	Hars2 (MGI:1918041)	Perrault syndrome 2, 614926 (3), Autosomal recessive
chr5	141485030	141512975	5q31	5q31.3	606305	PCDHGC4, NEDGS	Protocadherin-gamma, subfamily C, member 4	PCDHGC4	56098	ENSG00000242419		Neurodevelopmental disorder with poor growth and skeletal anomalies, 619880 (3), Autosomal recessive	Pcdhgc4 (MGI:1935203)	Neurodevelopmental disorder with poor growth and skeletal anomalies, 619880 (3), Autosomal recessive
chr5	141515021	141619000	5q31	5q31.3	602121	DIAPH1, DFNA1, LFHL1, SCBMS	Diaphanous-related formin 1	DIAPH1	1729	ENSG00000131504		Deafness, autosomal dominant 1, with or without thrombocytopenia, 124900 (3), Autosomal dominant; Seizures, cortical blindness, microcephaly syndrome, 616632 (3), Autosomal recessive	Diaph1 (MGI:1194490)	Deafness, autosomal dominant 1, with or without thrombocytopenia, 124900 (3), Autosomal dominant; Seizures, cortical blindness, microcephaly syndrome, 616632 (3), Autosomal recessive
chr5	141943581	141958202	5q31	5q31.3	605622	PCDH12, VECAD2, DMJDS1	Protocadherin 12 (cadherin, vascular endothelial, 2)	PCDH12	51294	ENSG00000113555		Diencephalic-mesencephalic junction dysplasia syndrome 1, 251280 (3), Autosomal recessive	Pcdh12 (MGI:1855700)	Diencephalic-mesencephalic junction dysplasia syndrome 1, 251280 (3), Autosomal recessive
chr5	144158162	144170659	5q32	5q31.3	611483	YIPF5, SMAP5, YIP1A, MEDS2	Yip1 domain family, member 5	YIPF5	81555	ENSG00000145817		Microcephaly, epilepsy, and diabetes syndrome 2, 619278 (3), Autosomal recessive	Yipf5 (MGI:1914430)	Microcephaly, epilepsy, and diabetes syndrome 2, 619278 (3), Autosomal recessive
chr5	147824582	147839196	5q32	5q32	167790	SPINK1, PSTI, PCTT, TATI, TCP	Serine protease inhibitor, Kazal type I (pancreatic secretory trypsin inhibitor)	SPINK1	6690	ENSG00000164266		Tropical calcific pancreatitis, 608189 (3), Autosomal dominant, Autosomal recessive; Pancreatitis, hereditary, 167800 (3), Autosomal dominant; {Fibrocalculous pancreatic diabetes, susceptibility to}, 608189 (3), Autosomal dominant, Autosomal recessive	Spink1 (MGI:106202)	Tropical calcific pancreatitis, 608189 (3), Autosomal dominant, Autosomal recessive; Pancreatitis, hereditary, 167800 (3), Autosomal dominant
chr5	148063980	148137382	5q32	5q32	605010	SPINK5, LEKTI	Serine protease inhibitor, Kazal type, 5	SPINK5	11005	ENSG00000133710		Netherton syndrome, 256500 (3), Autosomal recessive	Spink5 (MGI:1919682)	Netherton syndrome, 256500 (3), Autosomal recessive
chr5	148982150	149063062	5q32	5q32	608206	SH3TC2, KIAA1985, MNMN	SH3 domain and tetratricopeptide repeat domain 2	SH3TC2	79628	ENSG00000169247		Charcot-Marie-Tooth disease, type 4C, 601596 (3), Autosomal recessive; Mononeuropathy of the median nerve, mild, 613353 (3), Autosomal dominant	Sh3tc2 (MGI:2444417)	Charcot-Marie-Tooth disease, type 4C, 601596 (3), Autosomal recessive; Mononeuropathy of the median nerve, mild, 613353 (3), Autosomal dominant
chr5	149960758	149987400	5q32-q33.1	5q32	606718	SLC26A2, DTD, DTDST, D5S1708, EDM4	Solute carrier family 26 (sulfate transporter), member 2 (diastrophic dysplasia sulfate transporter)	SLC26A2	1836	ENSG00000155850	distal to APC	Epiphyseal dysplasia, multiple, 4, 226900 (3), Autosomal recessive; De la Chapelle dysplasia, 256050 (3), Autosomal recessive; Diastrophic dysplasia, 222600 (3), Autosomal recessive; Diastrophic dysplasia, broad bone-platyspondylic variant, 222600 (3), Autosomal recessive; Achondrogenesis Ib, 600972 (3), Autosomal recessive; Atelosteogenesis, type II, 256050 (3), Autosomal recessive	Slc26a2 (MGI:892977)	Epiphyseal dysplasia, multiple, 4, 226900 (3), Autosomal recessive; De la Chapelle dysplasia, 256050 (3), Autosomal recessive; Diastrophic dysplasia, 222600 (3), Autosomal recessive; Diastrophic dysplasia, broad bone-platyspondylic variant, 222600 (3), Autosomal recessive; Achondrogenesis Ib, 600972 (3), Autosomal recessive; Atelosteogenesis, type II, 256050 (3), Autosomal recessive
chr5	150053295	150113365	5q32	5q32	164770	CSF1R, FMS, HDLS1, BANDDOS	Colony-stimulating factor-1 receptor; oncogene FMS (McDonough feline sarcoma)	CSF1R	1436	ENSG00000182578	FMS2 is 5' end	Brain abnormalities, neurodegeneration, and dysosteosclerosis, 618476 (3), Autosomal recessive; Leukoencephalopathy, diffuse hereditary, with spheroids 1, 221820 (3), Autosomal dominant	Csf1r (MGI:1339758)	Brain abnormalities, neurodegeneration, and dysosteosclerosis, 618476 (3), Autosomal recessive; Leukoencephalopathy, diffuse hereditary, with spheroids 1, 221820 (3), Autosomal dominant
chr5	150497779	150558211	5q32-q33.3	5q33.1	600853	NDST1, HSST, MRT46	N-deacetylase/N-sulfotransferase (heparan sulfate-N-deacetylase/N-sulfotransferase)	NDST1	3340	ENSG00000070614		Intellectual developmental disorder, autosomal recessive 46, 616116 (3), Autosomal recessive	Ndst1 (MGI:104719)	Intellectual developmental disorder, autosomal recessive 46, 616116 (3), Autosomal recessive
chr5	151253185	151270440	5q31.3-q33.1	5q33.1	613109	GM2A	GM2 ganglioside activator protein	GM2A	2760	ENSG00000196743	pseudogene on chr.3	GM2-gangliosidosis, AB variant, 272750 (3), Autosomal recessive	Gm2a (MGI:95762)	GM2-gangliosidosis, AB variant, 272750 (3), Autosomal recessive
chr5	151314972	151347559	5q33.1	5q33.1	608331	SLC36A2, PAT2	Solute carrier family 36 (proton/amino acid symporter), member 2	SLC36A2	153201	ENSG00000186335		Iminoglycinuria, digenic, 242600 (3), Digenic recessive, Autosomal recessive; Hyperglycinuria, 138500 (3), Autosomal dominant	Slc36a2 (MGI:1891430)	Iminoglycinuria, digenic, 242600 (3), Digenic recessive, Autosomal recessive; Hyperglycinuria, 138500 (3), Autosomal dominant
chr5	151661096	151686915	5q31.3-q32	5q33.1	182120	SPARC, ON, OI17	Osteonectin (secreted protein, acidic, cysteine-rich)	SPARC	6678	ENSG00000113140		Osteogenesis imperfecta, type XVII, 616507 (3), Autosomal recessive	Sparc (MGI:98373)	Osteogenesis imperfecta, type XVII, 616507 (3), Autosomal recessive
chr5	151822513	151924851	5q32	5q33.1	138491	GLRA1, STHE, HKPX1	Glycine receptor, alpha-1 polypeptide	GLRA1	2741	ENSG00000145888		Hyperekplexia 1, 149400 (3), Autosomal dominant, Autosomal recessive	Glra1 (MGI:95747)	Hyperekplexia 1, 149400 (3), Autosomal dominant, Autosomal recessive
chr5	154887411	154938211	5q33.2	5q33.2	607005	GEMIN5, NEDCAM	GEM-associated protein 5	GEMIN5	25929	ENSG00000082516		Neurodevelopmental disorder with cerebellar atrophy and motor dysfunction, 619333 (3), Autosomal recessive	Gemin5 (MGI:2449311)	Neurodevelopmental disorder with cerebellar atrophy and motor dysfunction, 619333 (3), Autosomal recessive
chr5	155727832	156767788	5q33	5q33.2-q33.3	601411	SGCD, SGD, LGMDR6, CMD1L	Sarcoglycan, delta (35kD dystrophin-associated glycoprotein)	SGCD	6444	ENSG00000170624	mutant in Syrian hamster cardiomyopathy	Cardiomyopathy, dilated, 1L, 606685 (3); Muscular dystrophy, limb-girdle, autosomal recessive 6, 601287 (3), Autosomal recessive	Sgcd (MGI:1346525)	Cardiomyopathy, dilated, 1L, 606685 (3); Muscular dystrophy, limb-girdle, autosomal recessive 6, 601287 (3), Autosomal recessive
chr5	157085832	157109044	5q33.2	5q33.3	606652	HAVCR2, TIM3, SPTCL	Hepatitis A virus cellular receptor 2	HAVCR2	84868	ENSG00000135077		T-cell lymphoma, subcutaneous panniculitis-like, 618398 (3), Autosomal recessive	Havcr2 (MGI:2159682)	T-cell lymphoma, subcutaneous panniculitis-like, 618398 (3), Autosomal recessive
chr5	157180840	157255185	5q32	5q33.3	186973	ITK, EMT, LPFS1	T-cell-specific tyrosine kinase; homolog of mouse T-cell itk/tsk tyrosine kinase	ITK	3702	ENSG00000113263		Lymphoproliferative syndrome 1, 613011 (3), Autosomal recessive	Itk (MGI:96621)	Lymphoproliferative syndrome 1, 613011 (3), Autosomal recessive
chr5	157460019	157474722	5q33	5q33.3	609383	NIPAL4, ICHYN, ARCI6	NIPA-like domain-containing 4	NIPAL4	348938	ENSG00000172548		Ichthyosis, congenital, autosomal recessive 6, 612281 (3), Autosomal recessive	Nipal4 (MGI:2444671)	Ichthyosis, congenital, autosomal recessive 6, 612281 (3), Autosomal recessive
chr5	157731420	157741449	5q33.3	5q33.3	618802	THG1L, THG1, ICF45, IHG1, SCAR28	tRNA-histidine guanylyltransferase 1-like protein	THG1L	54974	ENSG00000113272		Spinocerebellar ataxia, autosomal recessive 28, 618800 (3), Autosomal recessive	Thg1l (MGI:1913878)	Spinocerebellar ataxia, autosomal recessive 28, 618800 (3), Autosomal recessive
chr5	159314780	159330487	5q33.3	5q33.3	161561	IL12B, NKSF2, IMD29	Interleukin-12B (natural killer cell stimulatory factor-2, cytotoxic lymphocyte maturation factor-2, p40)	IL12B	3593	ENSG00000113302	between GLR1 and GABRA1	Immunodeficiency 29, mycobacteriosis, 614890 (3), Autosomal recessive	Il12b (MGI:96540)	Immunodeficiency 29, mycobacteriosis, 614890 (3), Autosomal recessive
chr5	168486471	168519301	5q34	5q34	107820	RARS1, RARS, HLD9	Arginyl-tRNA synthetase 1	RARS1	5917	ENSG00000113643		Leukodystrophy, hypomyelinating, 9, 616140 (3), Autosomal recessive	Rars (MGI:1914297)	Leukodystrophy, hypomyelinating, 9, 616140 (3), Autosomal recessive
chr5	169637275	170083382	5q35.1	5q35.1	603122	DOCK2, IMD40	Dedicator of cytokinesis 2	DOCK2	1794	ENSG00000134516		Immunodeficiency 40, 616433 (3), Autosomal recessive	Dock2 (MGI:2149010)	Immunodeficiency 40, 616433 (3), Autosomal recessive
chr5	170105897	170109737	5q34	5q35.1	601093	FOXI1, FKHL10, FREAC6	Forkhead box I1	FOXI1	2299	ENSG00000168269	some patients have digenic mutations with SLC26A4	Enlarged vestibular aqueduct, 600791 (3), Autosomal recessive	Foxi1 (MGI:1096329)	Enlarged vestibular aqueduct, 600791 (3), Autosomal recessive
chr5	172325181	172454525	5q35.1	5q35.1	613293	SH3PXD2B, TKS4, KIAA1295, FTHS	SH3 and PX domains-containing protein 2B	SH3PXD2B	285590	ENSG00000174705		Frank-ter Haar syndrome, 249420 (3), Autosomal recessive	Sh3pxd2b (MGI:2442062)	Frank-ter Haar syndrome, 249420 (3), Autosomal recessive
chr5	177384434	177412021	5q35	5q35.3	182309	SLC34A1, SLC17A2, NPT2, NPHLOP1, FRTS2, HCINF2	Solute carrier family 34 (sodium phosphate cotransporter), member 1	SLC34A1	6569	ENSG00000131183	mutation identified in 1 FRTS2 family	?Fanconi renotubular syndrome 2, 613388 (3), Autosomal recessive; Hypercalcemia, infantile, 2, 616963 (3), Autosomal recessive; Nephrolithiasis/osteoporosis, hypophosphatemic, 1, 612286 (3), Autosomal dominant	Slc34a1 (MGI:1345284)	Hypercalcemia, infantile, 2, 616963 (3), Autosomal recessive; Nephrolithiasis/osteoporosis, hypophosphatemic, 1, 612286 (3), Autosomal dominant
chr5	177402141	177409564	5q33-qter	5q35.3	610619	F12, HAF, HAE3	Coagulation factor XII (Hageman factor)	F12	2161	ENSG00000131187		Angioedema, hereditary, 3, 610618 (3), Autosomal dominant; Factor XII deficiency, 234000 (3), Autosomal recessive	F12 (MGI:1891012)	Angioedema, hereditary, 3, 610618 (3), Autosomal dominant; Factor XII deficiency, 234000 (3), Autosomal recessive
chr5	177600132	177610330	5q35.2-q35.3	5q35.3	604327	B4GALT7, XGALT1, XGPT1, EDSSPD1	Beta-1,4-galactosyltransferase 7	B4GALT7	11285	ENSG00000027847		Ehlers-Danlos syndrome, spondylodysplastic type, 1, 130070 (3), Autosomal recessive	B4galt7 (MGI:2384987)	Ehlers-Danlos syndrome, spondylodysplastic type, 1, 130070 (3), Autosomal recessive
chr5	177992235	177996242	5q	5q35.3	601538	PROP1, CPHD2	Prophet of Pit1, paired-like homeodomain transcription factor	PROP1	5626	ENSG00000175325		Pituitary hormone deficiency, combined, 2, 262600 (3), Autosomal recessive	Prop1 (MGI:109330)	Pituitary hormone deficiency, combined, 2, 262600 (3), Autosomal recessive
chr5	178149463	178153885	5q35.3	5q35.3	606470	NHP2, NOLA2, DKCB2	NHP2 ribonucleoprotein	NHP2	55651	ENSG00000145912		Dyskeratosis congenita, autosomal recessive 2, 613987 (3), Autosomal recessive	Nhp2 (MGI:1098547)	Dyskeratosis congenita, autosomal recessive 2, 613987 (3), Autosomal recessive
chr5	178978327	178995320	5q35	5q35.3	604096	GRM6, MGLUR6, CSNB1B	Glutamate receptor, metabotropic, 6	GRM6	2916	ENSG00000113262		Night blindness, congenital stationary (complete), 1B, autosomal recessive, 257270 (3), Autosomal recessive	Grm6 (MGI:1351343)	Night blindness, congenital stationary (complete), 1B, autosomal recessive, 257270 (3), Autosomal recessive
chr5	179110853	179345461	5q23	5q35.3	604539	ADAMTS2, NPI, EDSDERMS	ADAM metallopeptidase with thrombospondin type 1 motif, 2 (procollagen I N-proteinase)	ADAMTS2	9509	ENSG00000087116		Ehlers-Danlos syndrome, dermatosparaxis type, 225410 (3), Autosomal recessive	Adamts2 (MGI:1347356)	Ehlers-Danlos syndrome, dermatosparaxis type, 225410 (3), Autosomal recessive
chr5	179806393	179838078	5q35	5q35.3	601530	SQSTM1, P62, PDB3, FTDALS3, NADGP, DMRV	Sequestosome 1	SQSTM1	8878	ENSG00000161011		Neurodegeneration with ataxia, dystonia, and gaze palsy, childhood-onset, 617145 (3), Autosomal recessive; Frontotemporal dementia and/or amyotrophic lateral sclerosis 3, 616437 (3), Autosomal dominant; Myopathy, distal, with rimmed vacuoles, 617158 (3), Autosomal dominant; Paget disease of bone 3, 167250 (3), Autosomal dominant	Sqstm1 (MGI:107931)	Neurodegeneration with ataxia, dystonia, and gaze palsy, childhood-onset, 617145 (3), Autosomal recessive; Frontotemporal dementia and/or amyotrophic lateral sclerosis 3, 616437 (3), Autosomal dominant; Myopathy, distal, with rimmed vacuoles, 617158 (3), Autosomal dominant; Paget disease of bone 3, 167250 (3), Autosomal dominant
chr6	485154	693139	6p25.3	6p25.3	615329	EXOC2, SEC5L1, SEC5, NEDFACH	Exocyst complex component 2	EXOC2	55770	ENSG00000112685		Neurodevelopmental disorder with dysmorphic facies and cerebellar hypoplasia, 619306 (3), Autosomal recessive	Exoc2 (MGI:1913732)	Neurodevelopmental disorder with dysmorphic facies and cerebellar hypoplasia, 619306 (3), Autosomal recessive
chr6	3063967	3115187	6p25.2	6p25.2	603453	RIPK1, RIP1, RIP, IMD57, AIEFL	Receptor-interacting serine/threonine kinase 1	RIPK1	8737	ENSG00000137275		Immunodeficiency 57 with autoinflammation, 618108 (3), Autosomal recessive; Autoinflammation with episodic fever and lymphadenopathy, 618852 (3), Autosomal dominant	Ripk1 (MGI:108212)	Immunodeficiency 57 with autoinflammation, 618108 (3), Autosomal recessive; Autoinflammation with episodic fever and lymphadenopathy, 618852 (3), Autosomal dominant
chr6	5249934	5771583	6p25.1	6p25.1	611592	FARS2, FARS1, COXPD14, SPG77	Phenylalanyl-tRNA synthetase 2, mitochondrial	FARS2	10667	ENSG00000145982		Combined oxidative phosphorylation deficiency 14, 614946 (3), Autosomal recessive; Spastic paraplegia 77, autosomal recessive, 617046 (3), Autosomal recessive	Fars2 (MGI:1917205)	Combined oxidative phosphorylation deficiency 14, 614946 (3), Autosomal recessive; Spastic paraplegia 77, autosomal recessive, 617046 (3), Autosomal recessive
chr6	6144084	6320662	6p25-p24	6p25.1	134570	F13A1, F13A	Coagulation factor XIII, A polypeptide	F13A1	2162	ENSG00000124491		Factor XIIIA deficiency, 613225 (3), Autosomal recessive; {Myocardial infarction, protection against}, 608446 (3); {Venous thrombosis, protection against}, 188050 (3), Autosomal dominant	F13a1 (MGI:1921395)	Factor XIIIA deficiency, 613225 (3), Autosomal recessive
chr6	7541671	7586714	6p24	6p24.3	125647	DSP, KPPS2, PPKS2, DCWHKTA	Desmoplakin	DSP	1832	ENSG00000096696	splice variants result in DP I and DP II	Arrhythmogenic right ventricular dysplasia 8, 607450 (3), Autosomal dominant; Skin fragility-woolly hair syndrome, 607655 (3), Autosomal recessive; Epidermolysis bullosa, lethal acantholytic, 609638 (3), Autosomal recessive; Keratosis palmoplantaris striata II, 612908 (3), Autosomal dominant; Dilated cardiomyopathy with woolly hair, keratoderma, and tooth agenesis, 615821 (3), Autosomal dominant;…	Dsp (MGI:109611)	Arrhythmogenic right ventricular dysplasia 8, 607450 (3), Autosomal dominant; Skin fragility-woolly hair syndrome, 607655 (3), Autosomal recessive; Epidermolysis bullosa, lethal acantholytic, 609638 (3), Autosomal recessive; Keratosis palmoplantaris striata II, 612908 (3), Autosomal dominant; Dilated cardiomyopathy with woolly hair, keratoderma, and tooth agenesis, 615821 (3), Autosomal dominant;…
chr6	8013567	8064414	6p24.3	6p24.3	607289	BLOC1S5, BLOS5, MUTED, HPS11	Biogenesis of lysosome-related organelles complex 1, subunit 5	BLOC1S5	63915	ENSG00000188428		Hermansky-Pudlak syndrome 11, 619172 (3), Autosomal recessive	Bloc1s5 (MGI:2178598)	Hermansky-Pudlak syndrome 11, 619172 (3), Autosomal recessive
chr6	10521351	10629368	6p24-p23	6p24.3-p24.2	600429	GCNT2, Ii, CTRCT13	Glucosaminyl (N-acetyl) transferase 2, I-branching enzyme	GCNT2	2651	ENSG00000111846	previously assigned to 9q21	[Blood group, Ii], 110800 (3), Autosomal dominant; Adult i phenotype without cataract, 110800 (3), Autosomal dominant; Cataract 13 with adult i phenotype, 116700 (3), Autosomal recessive	Gcnt2 (MGI:1100870)	Adult i phenotype without cataract, 110800 (3), Autosomal dominant; Cataract 13 with adult i phenotype, 116700 (3), Autosomal recessive
chr6	10762723	10838539	6p24.2	6p24.2	154235	MAK, RP62	Male germ cell-associated kinase	MAK	4117	ENSG00000111837		Retinitis pigmentosa 62, 614181 (3), Autosomal recessive	Mak (MGI:96913)	Retinitis pigmentosa 62, 614181 (3), Autosomal recessive
chr6	10873223	10882041	6p24.2	6p24.2	603716	GCM2, GCMB, HRPT4, FIH2	Glial cells missing transcription factor 2	GCM2	9247	ENSG00000124827		Hypoparathyroidism, familial isolated 2, 618883 (3), Autosomal dominant, Autosomal recessive; Hyperparathyroidism 4, 617343 (3), Autosomal dominant	Gcm2 (MGI:1861438)	Hypoparathyroidism, familial isolated 2, 618883 (3), Autosomal dominant, Autosomal recessive; Hyperparathyroidism 4, 617343 (3), Autosomal dominant
chr6	12256484	12297194	6p24-p23	6p24.1	131240	EDN1, ARCND3, QME, HDLCQ7	Endothelin-1	EDN1	1906	ENSG00000078401		{High density lipoprotein cholesterol level QTL 7} (3); Question mark ears, isolated, 612798 (3), Autosomal dominant; Auriculocondylar syndrome 3, 615706 (3), Autosomal recessive	Edn1 (MGI:95283)	Question mark ears, isolated, 612798 (3), Autosomal dominant; Auriculocondylar syndrome 3, 615706 (3), Autosomal recessive
chr6	13304951	13328537	6p24.1	6p24.1	612655	TBC1D7, PIG51, TBC7, MGCPH	TBC1 domain family, member 7	TBC1D7	51256	ENSG00000145979		Macrocephaly/megalencephaly syndrome, autosomal recessive, 248000 (3), Autosomal recessive	Tbc1d7 (MGI:1914296)	Macrocephaly/megalencephaly syndrome, autosomal recessive, 248000 (3), Autosomal recessive
chr6	15522807	15663058	6p22.3	6p22.3	607145	DTNBP1, HPS7	Dystrobrevin-binding protein 1 (dysbindin)	DTNBP1	84062	ENSG00000047579		Hermansky-Pudlak syndrome 7, 614076 (3), Autosomal recessive	Dtnbp1 (MGI:2137586)	Hermansky-Pudlak syndrome 7, 614076 (3), Autosomal recessive
chr6	18120440	18122677	6p22.3	6p22.3	608072	NHLRC1, EPM2A, EPM2B	NHL repeat-containing 1 gene (malin)	NHLRC1	378884	ENSG00000187566		Epilepsy, progressive myoclonic 2B (Lafora), 254780 (3), Autosomal recessive	Nhlrc1 (MGI:2145264)	Epilepsy, progressive myoclonic 2B (Lafora), 254780 (3), Autosomal recessive
chr6	24171755	24383292	6p22.1	6p22.3	605755	DCDC2, RU2, KIAA1154, NPHP19, DFNB66, NSC	Doublecortin domain-containing protein 2	DCDC2	51473	ENSG00000146038	mutation identified in 1 DFNB66 family	Nephronophthisis 19, 616217 (3), Autosomal recessive; ?Deafness, autosomal recessive 66, 610212 (3), Autosomal recessive; Sclerosing cholangitis, neonatal, 617394 (3), Autosomal recessive	Dcdc2a (MGI:2652818)	Nephronophthisis 19, 616217 (3), Autosomal recessive; Sclerosing cholangitis, neonatal, 617394 (3), Autosomal recessive
chr6	24494969	24537207	6p22	6p22.3	610045	ALDH5A1, SSADH	Succinic semialdehyde dehydrogenase	ALDH5A1	7915	ENSG00000112294		Succinic semialdehyde dehydrogenase deficiency, 271980 (3), Autosomal recessive	Aldh5a1 (MGI:2441982)	Succinic semialdehyde dehydrogenase deficiency, 271980 (3), Autosomal recessive
chr6	24649979	24666899	6p22.3-p22.1	6p22.3	605764	TDP2, TTRAP	Tyrosyl-DNA phosphodiesterase 2	TDP2	51567	ENSG00000111802		Spinocerebellar ataxia, autosomal recessive 23, 616949 (3), Autosomal recessive	Tdp2 (MGI:1860486)	Spinocerebellar ataxia, autosomal recessive 23, 616949 (3), Autosomal recessive
chr6	26087429	26098343	6p21.3	6p22.2	613609	HFE, HLA-H, HFE1, MVCD7, TFQTL2	Homeostatic iron regulator	HFE	3077	ENSG00000010704		{Porphyria variegata, susceptibility to}, 176200 (3), Autosomal dominant; {Microvascular complications of diabetes 7}, 612635 (3); Hemochromatosis, 235200 (3), Autosomal recessive; {Alzheimer disease, susceptibility to}, 104300 (3), Autosomal dominant; [Transferrin serum level QTL2], 614193 (3); {Porphyria cutanea tarda, susceptibility to}, 176100 (3), Autosomal dominant, Autosomal recessive	Hfe (MGI:109191)	Hemochromatosis, 235200 (3), Autosomal recessive
chr6	29672392	29681152	6p22.1	6p22.1	612192	ZFP57, TNDM1	Zinc finger protein 57, mouse, homolog of	ZFP57	346171	ENSG00000204644		Diabetes mellitus, transient neonatal 1, 601410 (3), Autosomal dominant, Autosomal recessive	Zfp57 (MGI:99204)	Diabetes mellitus, transient neonatal 1, 601410 (3), Autosomal dominant, Autosomal recessive
chr6	30914238	30926459	6p21.3	6p21.33	612802	VARS2, KIAA1885, COXPD20	Valyl-tRNA synthetase 2	VARS2	57176	ENSG00000137411		Combined oxidative phosphorylation deficiency 20, 615917 (3), Autosomal recessive	Vars2 (MGI:1916165)	Combined oxidative phosphorylation deficiency 20, 615917 (3), Autosomal recessive
chr6	31115087	31120446	6p21.3	6p21.33	602593	CDSN, HTSS1, HYPT2, PSS1	Corneodesmosin	CDSN	1041	ENSG00000204539		Hypotrichosis 2, 146520 (3), Autosomal dominant; Peeling skin syndrome 1, 270300 (3), Autosomal recessive	Cdsn (MGI:3505689)	Hypotrichosis 2, 146520 (3), Autosomal dominant; Peeling skin syndrome 1, 270300 (3), Autosomal recessive
chr6	31686955	31703324	6p21.3	6p21.33	142620	ABHD16A, BAT5, D6S82E, SPG86	Abhydrolase domain-containing 16A, phospholipase	ABHD16A	7920	ENSG00000204427		Spastic paraplegia 86, autosomal recessive, 619735 (3), Autosomal recessive	Abhd16a (MGI:99476)	Spastic paraplegia 86, autosomal recessive, 619735 (3), Autosomal recessive
chr6	31740005	31762676	6p21.33	6p21.33	603382	MSH5, POF13, SPGF74	mutS homolog 5	MSH5	4439	ENSG00000204410	mutation identified in POF13 family	?Premature ovarian failure 13, 617442 (3), Autosomal recessive; Spermatogenic failure 74, 619937 (3), Autosomal recessive	Msh5 (MGI:1329021)	Spermatogenic failure 74, 619937 (3), Autosomal recessive
chr6	31777518	31795752	6p21.3	6p21.33	192150	VARS1, VARS, G7A, VARS2, NDMSCA	Valyl-tRNA synthetase 1	VARS1	7407	ENSG00000204394		Neurodevelopmental disorder with microcephaly, seizures, and cortical atrophy, 617802 (3), Autosomal recessive	Vars (MGI:90675)	Neurodevelopmental disorder with microcephaly, seizures, and cortical atrophy, 617802 (3), Autosomal recessive
chr6	31857659	31862821	6p21.3	6p21.33	608272	NEU1, NEU, SIAL1	Neuraminidase 1 (lysosomal sialidase; sialidase 1)	NEU1	4758	ENSG00000204386		Sialidosis, type II, 256550 (3), Autosomal recessive; Sialidosis, type I, 256550 (3), Autosomal recessive	Neu1 (MGI:97305)	Sialidosis, type II, 256550 (3), Autosomal recessive; Sialidosis, type I, 256550 (3), Autosomal recessive
chr6	31897783	31945672	6p21.3	6p21.33	613927	C2, ARMD14	Complement component-2	C2	717	ENSG00000166278	no crossover with BF	C2 deficiency, 217000 (3), Autosomal recessive; {Macular degeneration, age-related, 14, reduced risk of}, 615489 (3), Digenic dominant	C2 (MGI:88226)	C2 deficiency, 217000 (3), Autosomal recessive
chr6	31959175	31969751	6p21	6p21.33	600478	SKIC2, SKIV2L, SKI2, SKI2W, THES2	SKI2 subunit of superkiller complex	SKIC2	6499	ENSG00000204351		Trichohepatoenteric syndrome 2, 614602 (3), Autosomal recessive	Skiv2l (MGI:1099835)	Trichohepatoenteric syndrome 2, 614602 (3), Autosomal recessive
chr6	31982057	32002681	6p21.3	6p21.33	120810	C4A, C4S, C4AD	Complement component-4A	C4A	720	ENSG00000244731	order: HLA-B, C2, BF, C4A, C4B, CYP21, DR	[Blood group, Rodgers], 614374 (3); C4a deficiency, 614380 (3), Autosomal recessive	C4a,C4b (MGI:88228,MGI:98320)	C4a deficiency, 614380 (3), Autosomal recessive
chr6	32038415	32041644	6p21.3	6p21.33	613815	CYP21A2, CYP21, CA21H	Cytochrome P450, subfamily XXIA, polypeptide 2 (steroid 21-hydroxylase)	CYP21A2	1589	ENSG00000231852	linked to C2, C4, BF; 2 loci, A and B; only B active; pseudogene CYP21P contiguous on 6p	Hyperandrogenism, nonclassic type, due to 21-hydroxylase deficiency, 201910 (3), Autosomal recessive; Adrenal hyperplasia, congenital, due to 21-hydroxylase deficiency, 201910 (3), Autosomal recessive	Cyp21a1 (MGI:88591)	Hyperandrogenism, nonclassic type, due to 21-hydroxylase deficiency, 201910 (3), Autosomal recessive; Adrenal hyperplasia, congenital, due to 21-hydroxylase deficiency, 201910 (3), Autosomal recessive
chr6	32041153	32109338	6p21.3	6p21.33-p21.32	600985	TNXB, TNX, TNXB1, TNXBS, TNXB2, EDSCLL1, VUR8	Tenascin XB	TNXB	7148	ENSG00000168477		Ehlers-Danlos syndrome, classic-like, 1, 606408 (3), Autosomal recessive; Vesicoureteral reflux 8, 615963 (3), Autosomal dominant	Tnxb (MGI:1932137)	Ehlers-Danlos syndrome, classic-like, 1, 606408 (3), Autosomal recessive; Vesicoureteral reflux 8, 615963 (3), Autosomal dominant
chr6	32821831	32838739	6p21.3	6p21.32	170261	TAP2, ABCB3, PSF2, RING11	Transporter 2, ATP-binding cassette, subfamily B	TAP2	6891	ENSG00000204267	tel-TAP1-LMP2-LMP1-TAP2-cen	Bare lymphocyte syndrome, type I, due to TAP2 deficiency, 604571 (3), Autosomal recessive	Tap2 (MGI:98484)	Bare lymphocyte syndrome, type I, due to TAP2 deficiency, 604571 (3), Autosomal recessive
chr6	32840717	32844679	6p21.3	6p21.32	177046	PSMB8, LMP7, RING10, JMP, NKJO, ALDD, PRAAS1	Proteasome subunit, beta type, 8 (large multifunctional protease-7)	PSMB8	5696	ENSG00000204264	between TAP1 and TAP2	Proteasome-associated autoinflammatory syndrome 1 and digenic forms, 256040 (3), Autosomal recessive	Psmb8 (MGI:1346527)	Proteasome-associated autoinflammatory syndrome 1 and digenic forms, 256040 (3), Autosomal recessive
chr6	32845209	32853704	6p21.3	6p21.32	170260	TAP1, ABCB2, RING4, PSF1	Transporter 1, ATP-binding cassette, subfamily B	TAP1	6890	ENSG00000168394	~7kb telomeric to TAP2	Bare lymphocyte syndrome, type I, 604571 (3), Autosomal recessive	Tap1 (MGI:98483)	Bare lymphocyte syndrome, type I, 604571 (3), Autosomal recessive
chr6	33162694	33193137	6p21.3	6p21.32	120290	COL11A2, DFNA13, DFNB53, FBCG2, OSMEDA, OSMEDB	Collagen XI, alpha-2 polypeptide	COL11A2	1302	ENSG00000204248	45kb centromeric of HLA-DPB2; 3'--5'-cen	Deafness, autosomal dominant 13, 601868 (3), Autosomal dominant; Otospondylomegaepiphyseal dysplasia, autosomal recessive, 215150 (3), Autosomal recessive; Fibrochondrogenesis 2, 614524 (3), Autosomal dominant, Autosomal recessive; Deafness, autosomal recessive 53, 609706 (3), Autosomal recessive; Otospondylomegaepiphyseal dysplasia, autosomal dominant, 184840 (3), Autosomal dominant	Col11a2 (MGI:88447)	Deafness, autosomal dominant 13, 601868 (3), Autosomal dominant; Otospondylomegaepiphyseal dysplasia, autosomal recessive, 215150 (3), Autosomal recessive; Fibrochondrogenesis 2, 614524 (3), Autosomal dominant, Autosomal recessive; Deafness, autosomal recessive 53, 609706 (3), Autosomal recessive; Otospondylomegaepiphyseal dysplasia, autosomal dominant, 184840 (3), Autosomal dominant
chr6	33200867	33204437	6p21.3	6p21.32	601416	SLC39A7, D6S2244E, HKE4, AGM9	Solute carrier family 39 (zinc transporter), member 7 (Ke4 gene, mouse, homolog of)	SLC39A7	7922	ENSG00000112473		Agammaglobulinemia 9, autosomal recessive, 619693 (3), Autosomal recessive	Slc39a7 (MGI:95909)	Agammaglobulinemia 9, autosomal recessive, 619693 (3), Autosomal recessive
chr6	33299694	33314078	6p21.3	6p21.32	601962	TAPBP, TPSN	TAP-binding protein (tapasin)	TAPBP	6892	ENSG00000231925		Bare lymphocyte syndrome, type I, 604571 (3), Autosomal recessive	Tapbp (MGI:1201689)	Bare lymphocyte syndrome, type I, 604571 (3), Autosomal recessive
chr6	33696764	33711700	6p21.31	6p21.31	614461	UQCC2, C6orf126, M19, MC3DN7	Ubiquinol-cytochrome c reductase complex assembly factor 2	UQCC2	84300	ENSG00000137288		Mitochondrial complex III deficiency, nuclear type 7, 615824 (3), Autosomal recessive	Uqcc2 (MGI:1914517)	Mitochondrial complex III deficiency, nuclear type 7, 615824 (3), Autosomal recessive
chr6	33771213	33789130	6p21.31	6p21.31	616312	LEMD2, NET25, CTRCT42, MARUPS	LEM domain-containing protein 2	LEMD2	221496	ENSG00000161904		Marbach-Rustad progeroid syndrome, 619322 (3), Autosomal dominant; Cataract 46, juvenile-onset, 212500 (3), Autosomal recessive	Lemd2 (MGI:2385045)	Marbach-Rustad progeroid syndrome, 619322 (3), Autosomal dominant; Cataract 46, juvenile-onset, 212500 (3), Autosomal recessive
chr6	35213956	35253079	6p21.3	6p21.31	614708	SCUBE3, SSFSC2	Signal peptide-, CUB domain-, and EGF-like domains-containing protein 3	SCUBE3	222663	ENSG00000146197		Short stature, facial dysmorphism, and skeletal anomalies with or without cardiac anomalies, 619184 (3), Autosomal recessive	Scube3 (MGI:3045253)	Short stature, facial dysmorphism, and skeletal anomalies with or without cardiac anomalies, 619184 (3), Autosomal recessive
chr6	35297818	35321771	6p21.31	6p21.31	610094	DEF6, IBP, SLAT, IMD87	DEF6 guanine nucleotide exchange factor	DEF6	50619	ENSG00000023892		Immunodeficiency 87 and autoimmunity, 619573 (3), Autosomal recessive	Def6 (MGI:1346328)	Immunodeficiency 87 and autoimmunity, 619573 (3), Autosomal recessive
chr6	35452338	35467102	6p22-p21	6p21.31	613976	FANCE, FACE	Fanconi anemia, complementation group E gene	FANCE	2178	ENSG00000112039		Fanconi anemia, complementation group E, 600901 (3), Autosomal recessive	Fance (MGI:1920025)	Fanconi anemia, complementation group E, 600901 (3), Autosomal recessive
chr6	35497874	35512896	6p21.3	6p21.31	602280	TULP1, RP14, LCA15	TUB-like protein 1	TULP1	7287	ENSG00000112041		Leber congenital amaurosis 15, 613843 (3), Autosomal recessive; Retinitis pigmentosa 14, 600132 (3), Autosomal recessive	Tulp1 (MGI:109571)	Leber congenital amaurosis 15, 613843 (3), Autosomal recessive; Retinitis pigmentosa 14, 600132 (3), Autosomal recessive
chr6	35805352	35824070	6p21.3	6p21.31	609427	LHFPL5, TMHS, DFNB67	LHFPL tetraspan subfamily, member 5	LHFPL5	222662	ENSG00000197753		Deafness, autosomal recessive 67, 610265 (3), Autosomal recessive	Lhfpl5 (MGI:1915382)	Deafness, autosomal recessive 67, 610265 (3), Autosomal recessive
chr6	35943516	36024641	6p21.31	6p21.31	608480	SLC26A8, TAT1, SPGF3	Solute carrier family 26 (sulfate transporter), member 8	SLC26A8	116369	ENSG00000112053		Spermatogenic failure 3, 606766 (3), Autosomal dominant, Autosomal recessive	Slc26a8 (MGI:2385046)	Spermatogenic failure 3, 606766 (3), Autosomal dominant, Autosomal recessive
chr6	36243168	36313955	6p21.31	6p21.31	612121	PNPLA1, ARCI10	Patatin-like phospholipase domain-containing protein 1	PNPLA1	285848	ENSG00000180316		Ichthyosis, congenital, autosomal recessive 10, 615024 (3), Autosomal recessive	Pnpla1 (MGI:3617850)	Ichthyosis, congenital, autosomal recessive 10, 615024 (3), Autosomal recessive
chr6	36854829	36874803	6p21.1	6p21.2	601301	PPIL1, CYPL1, PCH14	Peptidylprolyl isomerase (cyclophilin)-like 1	PPIL1	51645	ENSG00000137168	previously assigned to chr.2	Pontocerebellar hypoplasia, type 14, 619301 (3), Autosomal recessive	Ppil1 (MGI:1916066)	Pontocerebellar hypoplasia, type 14, 619301 (3), Autosomal recessive
chr6	38715311	39030792	6p21	6p21.2	603337	DNAH8, HDHC9, SPGF46	Dynein, axonemal, heavy chain 8	DNAH8	1769	ENSG00000124721		Spermatogenic failure 46, 619095 (3), Autosomal recessive	Dnah8 (MGI:107714)	Spermatogenic failure 46, 619095 (3), Autosomal recessive
chr6	39792376	39904869	6p21.2	6p21.2	606627	DAAM2, KIAA0381, NPHS24	Dishevelled-associated activator of morphogenesis 2	DAAM2	23500	ENSG00000146122		Nephrotic syndrome, type 24, 619263 (3), Autosomal recessive	Daam2 (MGI:1923691)	Nephrotic syndrome, type 24, 619263 (3), Autosomal recessive
chr6	39904170	39934462	6p21.3	6p21.2	603707	MOCS1, MOCODA	Molybdenum cofactor synthesis-1	MOCS1	4337	ENSG00000124615		Molybdenum cofactor deficiency A, 252150 (3), Autosomal recessive	Mocs1 (MGI:1928904)	Molybdenum cofactor deficiency A, 252150 (3), Autosomal recessive
chr6	41158508	41163116	6p21.2	6p21.1	605086	TREM2, PLOSL2	Triggering receptor expressed on myeloid cells 2	TREM2	54209	ENSG00000095970		Polycystic lipomembranous osteodysplasia with sclerosing leukoencephalopathy 2, 618193 (3), Autosomal recessive	Trem2 (MGI:1913150)	Polycystic lipomembranous osteodysplasia with sclerosing leukoencephalopathy 2, 618193 (3), Autosomal recessive
chr6	42050524	42087462	6p21.1	6p21.1	609514	TAF8, TBN, NEDMLHB	TATA-box binding protein-associated factor 8	TAF8	129685	ENSG00000137413		Neurodevelopmental disorder with severe motor impairment, absent language, cerebral hypomyelination, and brain atrophy, 619972 (3), Autosomal recessive	Taf8 (MGI:1926879)	Neurodevelopmental disorder with severe motor impairment, absent language, cerebral hypomyelination, and brain atrophy, 619972 (3), Autosomal recessive
chr6	42696598	42722597	6p21.1-cen	6p21.1	179605	PRPH2, DS, RP7, PRPH, AVMD, AOFMD, CACD2, MDBS1	Peripherin 2	PRPH2	5961	ENSG00000112619	digenic RP with ROM1	Macular dystrophy, patterned, 1, 169150 (3), Autosomal dominant; Choroidal dystrophy, central areolar 2, 613105 (3), Autosomal dominant; Retinitis punctata albescens, 136880 (3), Autosomal dominant, Autosomal recessive; Leber congenital amaurosis 18, 608133 (3), Autosomal dominant, Autosomal recessive, Digenic dominant; Macular dystrophy, vitelliform, 3, 608161 (3), Autosomal dominant; Retinitis …	Prph2 (MGI:102791)	Macular dystrophy, patterned, 1, 169150 (3), Autosomal dominant; Choroidal dystrophy, central areolar 2, 613105 (3), Autosomal dominant; Retinitis punctata albescens, 136880 (3), Autosomal dominant, Autosomal recessive; Leber congenital amaurosis 18, 608133 (3), Autosomal dominant, Autosomal recessive, Digenic dominant; Macular dystrophy, vitelliform, 3, 608161 (3), Autosomal dominant; Retinitis …
chr6	42928002	42939294	6pter-p12	6p21.1	610774	CNPY3, TNRC5, PRAT4A, ERDA5, DEE60	Canopy 3, zebrafish, homolog of	CNPY3	10695	ENSG00000137161		Developmental and epileptic encephalopathy 60, 617929 (3), Autosomal recessive	Cnpy3 (MGI:1919279)	Developmental and epileptic encephalopathy 60, 617929 (3), Autosomal recessive
chr6	42960754	42963880	6p12	6p21.1	606628	GNMT	Glycine N-methyltransferase	GNMT	27232	ENSG00000124713		Glycine N-methyltransferase deficiency, 606664 (3), Autosomal recessive	Gnmt (MGI:1202304)	Glycine N-methyltransferase deficiency, 606664 (3), Autosomal recessive
chr6	42963865	42979181	6p21.1	6p21.1	601498	PEX6, PXAAA1, PAF2, PBD4A, PDB4B, HMLR2	Peroxisomal biogenesis factor 6 (peroxisomal AAA-type ATPase 1)	PEX6	5190	ENSG00000124587		Peroxisome biogenesis disorder 4B, 614863 (3), Autosomal dominant, Autosomal recessive; Peroxisome biogenesis disorder 4A (Zellweger), 614862 (3), Autosomal recessive; Heimler syndrome 2, 616617 (3), Autosomal recessive	Pex6 (MGI:2385054)	Peroxisome biogenesis disorder 4B, 614863 (3), Autosomal dominant, Autosomal recessive; Peroxisome biogenesis disorder 4A (Zellweger), 614862 (3), Autosomal recessive; Heimler syndrome 2, 616617 (3), Autosomal recessive
chr6	43037617	43053851	6p21.1	6p21.1	609577	CUL7, 3M1	Cullin 7	CUL7	9820	ENSG00000044090		3-M syndrome 1, 273750 (3), Autosomal recessive	Cul7 (MGI:1913765)	3-M syndrome 1, 273750 (3), Autosomal recessive
chr6	43517089	44461400	6p22.3	6p21.1	610060	POLR1C, RPA39, RPA40, RPAC1, RPA5, TCS3, HLD11	Polymerase I, RNA, subunit C	POLR1C	9533	ENSG00000171453		Leukodystrophy, hypomyelinating, 11, 616494 (3), Autosomal recessive; Treacher Collins syndrome 3, 248390 (3), Autosomal recessive	Polr1c (MGI:103288)	Leukodystrophy, hypomyelinating, 11, 616494 (3), Autosomal recessive; Treacher Collins syndrome 3, 248390 (3), Autosomal recessive
chr6	43576185	43620523	6p21.1-p12	6p21.1	603968	POLH, XPV	Polymerase, DNA, eta	POLH	5429	ENSG00000170734		Xeroderma pigmentosum, variant type, 278750 (3), Autosomal recessive	Polh (MGI:1891457)	Xeroderma pigmentosum, variant type, 278750 (3), Autosomal recessive
chr6	43620494	43631333	6p21.2-p21.1	6p21.1	607434	GTPBP2, JABELS	GTP-binding protein 2	GTPBP2	54676	ENSG00000172432		Jaberi-Elahi syndrome, 617988 (3), Autosomal recessive	Gtpbp2 (MGI:1860138)	Jaberi-Elahi syndrome, 617988 (3), Autosomal recessive
chr6	44298731	44313347	6p21.1	6p21.1	612035	AARS2, KIAA1270, MTALARS, COXPD8, LKENP	Alanyl-tRNA synthetase 2	AARS2	57505	ENSG00000124608		Leukoencephalopathy, progressive, with ovarian failure, 615889 (3), Autosomal recessive; Combined oxidative phosphorylation deficiency 8, 614096 (3), Autosomal recessive	Aars2 (MGI:2681839)	Leukoencephalopathy, progressive, with ovarian failure, 615889 (3), Autosomal recessive; Combined oxidative phosphorylation deficiency 8, 614096 (3), Autosomal recessive
chr6	46704201	46735721	6p21.2-p12	6p12.3	601690	PLA2G7, PAFAH, PAFAD	Phospholipase A2, group VII (platelet-activating factor acetylhydrolase)	PLA2G7	7941	ENSG00000146070		Platelet-activating factor acetylhydrolase deficiency, 614278 (3), Autosomal recessive; {Asthma, susceptibility to}, 600807 (3), Autosomal dominant; {Atopy, susceptibility to}, 147050 (3), Autosomal dominant	Pla2g7 (MGI:1351327)	Platelet-activating factor acetylhydrolase deficiency, 614278 (3), Autosomal recessive
chr6	49430360	49463253	6p21	6p12.3	609058	MMUT, MUT, MCM	Methylmalonyl-CoA mutase	MMUT	4594	ENSG00000146085		Methylmalonic aciduria, mut(0) type, 251000 (3), Autosomal recessive	Mmut (MGI:97239)	Methylmalonic aciduria, mut(0) type, 251000 (3), Autosomal recessive
chr6	51615299	52087615	6p12.3-p12.2	6p12.3-p12.2	606702	FCYT, PKHD1, ARPKD, PKD4	Fibrocystin	PKHD1	5314	ENSG00000170927		Polycystic kidney disease 4, with or without hepatic disease, 263200 (3), Autosomal recessive	Pkhd1 (MGI:2155808)	Polycystic kidney disease 4, with or without hepatic disease, 263200 (3), Autosomal recessive
chr6	53001303	53061824	6p12.3	6p12.1	612325	ICK, MRK, KIAA0936, ECO, EJM10	Intestinal cell kinase	CILK1	22858	ENSG00000112144		{Epilepsy, juvenile myoclonic, susceptibility to, 10}, 617924 (3), Autosomal dominant; Endocrine-cerebroosteodysplasia, 612651 (3), Autosomal recessive	Cilk1 (MGI:1934157)	Endocrine-cerebroosteodysplasia, 612651 (3), Autosomal recessive
chr6	53497341	53545101	6p12	6p12.1	606857	GCLC, GLCLC	Glutamate-cysteine ligase, catalytic subunit	GCLC	2729	ENSG00000001084		{Myocardial infarction, susceptibility to}, 608446 (3); Hemolytic anemia due to gamma-glutamylcysteine synthetase deficiency, 230450 (3), Autosomal recessive	Gclc (MGI:104990)	Hemolytic anemia due to gamma-glutamylcysteine synthetase deficiency, 230450 (3), Autosomal recessive
chr6	56457996	56954830	6p12-p11	6p12.1	113810	DST, BPAG1, DMH, D6S1101, HSAN6, EBS3	Dystonin (bullous pemphigoid antigen 1)	DST	667	ENSG00000151914		Neuropathy, hereditary sensory and autonomic, type VI, 614653 (3), Autosomal recessive; Epidermolysis bullosa simplex 3, localized or generalized intermediate, with bp230 deficiency, 615425 (3), Autosomal recessive	Dst (MGI:104627)	Neuropathy, hereditary sensory and autonomic, type VI, 614653 (3), Autosomal recessive; Epidermolysis bullosa simplex 3, localized or generalized intermediate, with bp230 deficiency, 615425 (3), Autosomal recessive
chr6	57186992	57222307	6p11	6p12.1-p11.2	606144	RAB23	Ras-associated protein RAB23	RAB23	51715	ENSG00000112210		Carpenter syndrome, 201000 (3), Autosomal recessive	Rab23 (MGI:99833)	Carpenter syndrome, 201000 (3), Autosomal recessive
chr6	63719980	65707226	6q12	6q12	612424	EYS, RP25	Eyes shut, Drosophila, homolog of	EYS	346007	ENSG00000188107		Retinitis pigmentosa 25, 602772 (3), Autosomal recessive		Retinitis pigmentosa 25, 602772 (3), Autosomal recessive
chr6	69674010	69797010	6q13	6q13	612625	LMBRD1, LMBD1, NESI, MAHCF	LMBR1 domain-containing protein 1	LMBRD1	55788	ENSG00000168216		Methylmalonic aciduria and homocystinuria, cblF type, 277380 (3), Autosomal recessive	Lmbrd1 (MGI:1915671)	Methylmalonic aciduria and homocystinuria, cblF type, 277380 (3), Autosomal recessive
chr6	73362658	73364171	6q13	6q13	611687	KHDC3L, C6orf221, ECAT1, HYDM2	KH domain containing 3-like, subcortical maternal complex member	KHDC3L	154288	ENSG00000203908		Hydatidiform mole, recurrent, 2, 614293 (3), Autosomal recessive	Khdc3 (MGI:1914241)	Hydatidiform mole, recurrent, 2, 614293 (3), Autosomal recessive
chr6	73461737	73509236	6q13	6q13	614667	MTO1, COXPD10	Mitochondrial tRNA translation optimization 1	MTO1	25821	ENSG00000135297		Combined oxidative phosphorylation deficiency 10, 614702 (3), Autosomal recessive	Mto1 (MGI:1915541)	Combined oxidative phosphorylation deficiency 10, 614702 (3), Autosomal recessive
chr6	73593379	73653992	6q14-q15	6q13	604322	SLC17A5, SIASD, SLD	Solute carrier family 17 (sodium phosphate), member 5	SLC17A5	26503	ENSG00000119899		Salla disease, 604369 (3), Autosomal recessive; Sialic acid storage disorder, infantile, 269920 (3), Autosomal recessive	Slc17a5 (MGI:1924105)	Salla disease, 604369 (3), Autosomal recessive; Sialic acid storage disorder, infantile, 269920 (3), Autosomal recessive
chr6	75749239	75919537	6q13	6q14.1	600970	MYO6, DFNA22, DFNB37	Myosin VI	MYO6	4646	ENSG00000196586		Deafness, autosomal dominant 22, with hypertrophic cardiomyopathy, 606346 (3), Autosomal dominant; Deafness, autosomal dominant 22, 606346 (3), Autosomal dominant; Deafness, autosomal recessive 37, 607821 (3), Autosomal recessive	Myo6 (MGI:104785)	Deafness, autosomal dominant 22, with hypertrophic cardiomyopathy, 606346 (3), Autosomal dominant; Deafness, autosomal dominant 22, 606346 (3), Autosomal dominant; Deafness, autosomal recessive 37, 607821 (3), Autosomal recessive
chr6	75921114	76072662	6q13-q15	6q14.1	602870	IMPG1, IPM150, VMD4, RP91	Interphotoreceptor matrix proteoglycan-1	IMPG1	3617	ENSG00000112706		Macular dystrophy, vitelliform, 4, 616151 (3), Autosomal dominant, Autosomal recessive; Retinitis pigmentosa 91, 153870 (3), Autosomal dominant	Impg1 (MGI:1926876)	Macular dystrophy, vitelliform, 4, 616151 (3), Autosomal dominant, Autosomal recessive; Retinitis pigmentosa 91, 153870 (3), Autosomal dominant
chr6	79484991	79538782	6q14.1	6q14.1	611408	LCA5, C6orf152	Lebercilin	LCA5	167691	ENSG00000135338		Leber congenital amaurosis 5, 604537 (3), Autosomal recessive	Lca5 (MGI:1923032)	Leber congenital amaurosis 5, 604537 (3), Autosomal recessive
chr6	79914814	79947553	6q14	6q14.1	605512	ELOVL4, ADMD, STGD2, STGD3, ISQMR, SCA34	Elongation of very long chain fatty acids 4	ELOVL4	6785	ENSG00000118402		Spinocerebellar ataxia 34, 133190 (3), Autosomal dominant; Stargardt disease 3, 600110 (3), Autosomal dominant; Ichthyosis, spastic quadriplegia, and mental retardation, 614457 (3), Autosomal recessive	Elovl4 (MGI:1933331)	Spinocerebellar ataxia 34, 133190 (3), Autosomal dominant; Stargardt disease 3, 600110 (3), Autosomal dominant; Ichthyosis, spastic quadriplegia, and mental retardation, 614457 (3), Autosomal recessive
chr6	80106610	80466676	6q14	6q14.1	248611	BCKDHB, E1B	Branched chain keto acid dehydrogenase E1, beta polypeptide	BCKDHB	594	ENSG00000083123		Maple syrup urine disease, type Ib, 248600 (3), Autosomal recessive	Bckdhb (MGI:88137)	Maple syrup urine disease, type Ib, 248600 (3), Autosomal recessive
chr6	81745730	81752681	6q14	6q14.1	611357	TENT5A, FAM46A, C6orf37, OI18	Terminal nucleotidyltransferase 5A	TENT5A	55603	ENSG00000112773		Osteogenesis imperfecta, type XVIII, 617952 (3), Autosomal recessive	Tent5a (MGI:2670964)	Osteogenesis imperfecta, type XVIII, 617952 (3), Autosomal recessive
chr6	83148705	83193900	6q12	6q14.1	172100	PGM3, AGM1, IMD23	Phosphoglucomutase-3 (N-acetylglucosamine-phosphate mutase 1)	PGM3	5238	ENSG00000013375		Immunodeficiency 23, 615816 (3), Autosomal recessive	Pgm3 (MGI:97566)	Immunodeficiency 23, 615816 (3), Autosomal recessive
chr6	85450083	85495784	6q14-q21	6q14.3	129190	NT5E, NT5	5' nucleotidase, ecto (CD73)	NT5E	4907	ENSG00000135318		Calcification of joints and arteries, 211800 (3), Autosomal recessive	Nt5e (MGI:99782)	Calcification of joints and arteries, 211800 (3), Autosomal recessive
chr6	85505496	85593858	6q14.3	6q14.3	616105	SNX14, SCAR20	Sorting nexin 14	SNX14	57231	ENSG00000135317		Spinocerebellar ataxia, autosomal recessive 20, 616354 (3), Autosomal recessive	Snx14 (MGI:2155664)	Spinocerebellar ataxia, autosomal recessive 20, 616354 (3), Autosomal recessive
chr6	87472974	87512336	6q15	6q15	605634	SLC35A1, CST, CDG2F	Solute carrier family 35 (CMP-sialic acid transporter), member 1	SLC35A1	10559	ENSG00000164414		Congenital disorder of glycosylation, type IIf, 603585 (3), Autosomal recessive	Slc35a1 (MGI:1345622)	Congenital disorder of glycosylation, type IIf, 603585 (3), Autosomal recessive
chr6	87513938	87589987	6q16.1	6q15	611524	RARS2, RARSL, PCH6	Arginyl-tRNA synthetase 2	RARS2	57038	ENSG00000146282		Pontocerebellar hypoplasia, type 6, 611523 (3), Autosomal recessive	Rars2 (MGI:1923596)	Pontocerebellar hypoplasia, type 6, 611523 (3), Autosomal recessive
chr6	96889315	96897891	6q16.1	6q16.1	611776	NDUFAF4, HRPAP20, C6orf66, MC1DN15	NADH-ubiquinone oxidoreductase complex assembly factor 4	NDUFAF4	29078	ENSG00000123545		Mitochondrial complex I deficiency, nuclear type 15, 618237 (3), Autosomal recessive	Ndufaf4 (MGI:1915743)	Mitochondrial complex I deficiency, nuclear type 15, 618237 (3), Autosomal recessive
chr6	98868535	98947946	6q16.1-q16.3	6q16.1-q16.2	605654	FBXL4, FBL4, MTDPS13	F-box and leucine-rich repeat protein 4	FBXL4	26235	ENSG00000112234		Mitochondrial DNA depletion syndrome 13 (encephalomyopathic type), 615471 (3), Autosomal recessive	Fbxl4 (MGI:2140367)	Mitochondrial DNA depletion syndrome 13 (encephalomyopathic type), 615471 (3), Autosomal recessive
chr6	99606833	99615562	6q16.2	6q16.2	616741	PRDM13, CDIDHH, PCH17	PR domain-containing protein 13	PRDM13	59336	ENSG00000112238		Pontocerebellar hypoplasia, type 17, 619909 (3), Autosomal recessive; Cerebellar dysfunction, impaired intellectual development, and hypogonadotropic hypogonadism, 619761 (3), Autosomal recessive	Prdm13 (MGI:2448528)	Pontocerebellar hypoplasia, type 17, 619909 (3), Autosomal recessive; Cerebellar dysfunction, impaired intellectual development, and hypogonadotropic hypogonadism, 619761 (3), Autosomal recessive
chr6	101393708	102070083	6q21	6q16.3	138244	GRIK2, GLUR6, MRT6, NEDLAS	Glutamate receptor, ionotropic, kainate 2	GRIK2	2898	ENSG00000164418		Neurodevelopmental disorder with impaired language and ataxia and with or without seizures, 619580 (3), Autosomal dominant; Intellectual developmental disorder, autosomal recessive 6, 611092 (3), Autosomal recessive	Grik2 (MGI:95815)	Neurodevelopmental disorder with impaired language and ataxia and with or without seizures, 619580 (3), Autosomal dominant; Intellectual developmental disorder, autosomal recessive 6, 611092 (3), Autosomal recessive
chr6	104728094	104859919	6q21	6q16.3	610876	HACE1, KIAA1320, SPPRS	HECT domain- and ankyrin repeat-containing E3 ubiquitin protein ligase 1	HACE1	57531	ENSG00000085382		Spastic paraplegia and psychomotor retardation with or without seizures, 616756 (3), Autosomal recessive	Hace1 (MGI:2446110)	Spastic paraplegia and psychomotor retardation with or without seizures, 616756 (3), Autosomal recessive
chr6	105096822	105137157	6q21	6q21	604577	BVES, HBVES, POPDC1, LGMDR25	Blood vessel epicardial substance	BVES	11149	ENSG00000112276		Muscular dystrophy, limb-girdle, autosomal recessive 25, 616812 (3), Autosomal recessive	Bves (MGI:1346013)	Muscular dystrophy, limb-girdle, autosomal recessive 25, 616812 (3), Autosomal recessive
chr6	105157900	105180014	6q21	6q21	605824	POPDC3, POP3, LGMDR26	Popeye domain-containing protein 3	POPDC3	64208	ENSG00000132429		Muscular dystrophy, limb-girdle, autosomal recessive 26, 618848 (3), Autosomal recessive	Popdc3 (MGI:1930153)	Muscular dystrophy, limb-girdle, autosomal recessive 26, 618848 (3), Autosomal recessive
chr6	106570771	106630491	6q21	6q21	610502	RTN4IP1, NIMP, OPA10	Reticulon 4-interacting protein 1	RTN4IP1	84816	ENSG00000130347		Optic atrophy 10 with or without ataxia, mental retardation, and seizures, 616732 (3), Autosomal recessive	Rtn4ip1 (MGI:2178759)	Optic atrophy 10 with or without ataxia, mental retardation, and seizures, 616732 (3), Autosomal recessive
chr6	106629578	106668417	6q21	6q21	617209	QRSL1, GATA, COXPD40	Glutaminyl-tRNA synthase (glutamine-hydrolyzing)-like protein 1	QRSL1	55278	ENSG00000130348		Combined oxidative phosphorylation deficiency 40, 618835 (3), Autosomal recessive	Qrsl1 (MGI:1923813)	Combined oxidative phosphorylation deficiency 40, 618835 (3), Autosomal recessive
chr6	107152562	107459564	6q21	6q21	610564	PDSS2, DLP1, C6orf210, COQ10D3	Prenyl diphosphate synthase, subunit 2	PDSS2	57107	ENSG00000164494		Coenzyme Q10 deficiency, primary, 3, 614652 (3), Autosomal recessive	Pdss2 (MGI:1918615)	Coenzyme Q10 deficiency, primary, 3, 614652 (3), Autosomal recessive
chr6	107490117	107661306	6q21	6q21	613667	SOBP, JXC1, MRAMS	Sine oculis-binding protein homolog	SOBP	55084	ENSG00000112320		Mental retardation, anterior maxillary protrusion, and strabismus, 613671 (3), Autosomal recessive	Sobp (MGI:1924427)	Mental retardation, anterior maxillary protrusion, and strabismus, 613671 (3), Autosomal recessive
chr6	108041409	108074741	6q21	6q21	607649	OSTM1, GL, OPTB5	Osteopetrosis associated transmembrane protein 1 (grey-lethal, mouse, homolog of)	OSTM1	28962	ENSG00000081087		Osteopetrosis, autosomal recessive 5, 259720 (3), Autosomal recessive	Ostm1 (MGI:2655574)	Osteopetrosis, autosomal recessive 5, 259720 (3), Autosomal recessive
chr6	108848422	109053040	6q21	6q21	618424	ARMC2, SPGF38	Armadillo repeat-containing protein 2	ARMC2	84071	ENSG00000118690		Spermatogenic failure 38, 618433 (3), Autosomal recessive	Armc2 (MGI:1916449)	Spermatogenic failure 38, 618433 (3), Autosomal recessive
chr6	109462594	109483219	6q21	6q21	614064	ZBTB24, PATZ2, ZNF450, KIAA0441, ICF2	Zinc finger- and BTB domain-containing protein 24	ZBTB24	9841	ENSG00000112365		Immunodeficiency-centromeric instability-facial anomalies syndrome 2, 614069 (3), Autosomal recessive	Zbtb24 (MGI:3039618)	Immunodeficiency-centromeric instability-facial anomalies syndrome 2, 614069 (3), Autosomal recessive
chr6	109691296	109825426	6q21	6q21	609390	FIG4, KIAA0274, SAC3, ALS11, YVS, BTOP	FIG4 phosphoinositide 5-phosphatase	FIG4	9896	ENSG00000112367	mutation identified in 1 BTOP family	Yunis-Varon syndrome, 216340 (3), Autosomal recessive; ?Polymicrogyria, bilateral temporooccipital, 612691 (3), Autosomal recessive; Amyotrophic lateral sclerosis 11, 612577 (3), Autosomal dominant; Charcot-Marie-Tooth disease, type 4J, 611228 (3), Autosomal recessive	Fig4 (MGI:2143585)	Yunis-Varon syndrome, 216340 (3), Autosomal recessive; Amyotrophic lateral sclerosis 11, 612577 (3), Autosomal dominant; Charcot-Marie-Tooth disease, type 4J, 611228 (3), Autosomal recessive
chr6	112052813	112069686	6q21	6q21	603400	CCN6, WISP3, PPAC, PPRD	Cellular communication network factor 6	CCN6	8838	ENSG00000112761		Progressive pseudorheumatoid dysplasia, 208230 (3), Autosomal recessive	Ccn6 (MGI:2685581)	Progressive pseudorheumatoid dysplasia, 208230 (3), Autosomal recessive
chr6	116254171	116444861	6q22	6q22.1	605942	DSE, SART2, EDSMC2	Dermatan sulfate epimerase	DSE	29940	ENSG00000111817		Ehlers-Danlos syndrome, musculocontractural type 2, 615539 (3), Autosomal recessive	Dse (MGI:2443455)	Ehlers-Danlos syndrome, musculocontractural type 2, 615539 (3), Autosomal recessive
chr6	116274858	116279930	6q22-q23	6q22.1	604714	TSPYL1, TSPYL, SIDDT	Y-encoded testis-specific protein-like	TSPYL1	7259	ENSG00000189241		Sudden infant death with dysgenesis of the testes syndrome, 608800 (3), Autosomal recessive	Tspyl1 (MGI:1298395)	Sudden infant death with dysgenesis of the testes syndrome, 608800 (3), Autosomal recessive
chr6	116877242	116932161	6q22.2	6q22.1	612659	RFX6, RFXDC1, MTCHRS	Regulatory factor X, 6	RFX6	222546	ENSG00000185002		Mitchell-Riley syndrome, 615710 (3), Autosomal recessive	Rfx6 (MGI:2445208)	Mitchell-Riley syndrome, 615710 (3), Autosomal recessive
chr6	118813455	118935159	6q22.1-q22.33	6q22.31	610098	MCM9, MCMDC1, ODG4	Minichromosome maintenance complex component 9	MCM9	254394	ENSG00000111877		Ovarian dysgenesis 4, 616185 (3), Autosomal recessive	Mcm9 (MGI:1918817)	Ovarian dysgenesis 4, 616185 (3), Autosomal recessive
chr6	121435646	121449727	5q22.31	6q22.31	121014	GJA1, CX43, ODDD, SDTY3, ODOD, HSS, AVSD3, HLHS1, CMDR, EKVP3	Gap junction protein, alpha-1, 43kD (connexin 43)	GJA1	2697	ENSG00000152661	pseudogene on chr.5	Erythrokeratodermia variabilis et progressiva 3, 617525 (3), Autosomal dominant; Craniometaphyseal dysplasia, autosomal recessive, 218400 (3), Autosomal recessive; Oculodentodigital dysplasia, 164200 (3), Autosomal dominant; Hypoplastic left heart syndrome 1, 241550 (3), Autosomal recessive; Palmoplantar keratoderma with congenital alopecia, 104100 (3), Autosomal dominant; Syndactyly, type III, 1…	Gja1,Gja6 (MGI:95713,MGI:95717)	Erythrokeratodermia variabilis et progressiva 3, 617525 (3), Autosomal dominant; Craniometaphyseal dysplasia, autosomal recessive, 218400 (3), Autosomal recessive; Oculodentodigital dysplasia, 164200 (3), Autosomal dominant; Hypoplastic left heart syndrome 1, 241550 (3), Autosomal recessive; Palmoplantar keratoderma with congenital alopecia, 104100 (3), Autosomal dominant; Syndactyly, type III, 1…
chr6	123216339	123636950	6q22-q23	6q22.31	603283	TRDN, TDN, CARDAR	Triadin	TRDN	10345	ENSG00000186439		Cardiac arrhythmia syndrome, with or without skeletal muscle weakness, 615441 (3), Autosomal recessive	Trdn (MGI:1924007)	Cardiac arrhythmia syndrome, with or without skeletal muscle weakness, 615441 (3), Autosomal recessive
chr6	128883138	129516566	6q22-q23	6q22.33	156225	LAMA2, LAMM, MDC1A	Laminin, alpha-2 (merosin)	LAMA2	3908	ENSG00000196569		Muscular dystrophy, limb-girdle, autosomal recessive 23, 618138 (3), Autosomal recessive; Muscular dystrophy, congenital, merosin deficient or partially deficient, 607855 (3), Autosomal recessive	Lama2 (MGI:99912)	Muscular dystrophy, limb-girdle, autosomal recessive 23, 618138 (3), Autosomal recessive; Muscular dystrophy, congenital, merosin deficient or partially deficient, 607855 (3), Autosomal recessive
chr6	131573226	131584329	6q23	6q23.2	608313	ARG1	Arginase, liver	ARG1	383	ENSG00000118520		Argininemia, 207800 (3), Autosomal recessive	Arg1 (MGI:88070)	Argininemia, 207800 (3), Autosomal recessive
chr6	131573966	131628313	6q23.2	6q23.2	605042	MED23, MRT18	Mediator complex subunit 23	MED23	9439	ENSG00000112282		Intellectual developmental disorder, autosomal recessive 18, with or without epilepsy, 614249 (3), Autosomal recessive	Med23 (MGI:1917458)	Intellectual developmental disorder, autosomal recessive 18, with or without epilepsy, 614249 (3), Autosomal recessive
chr6	131808020	131895155	6q22-q23	6q23.2	173335	ENPP1, PDNP1, NPPS, M6S1, PCA1, ARHR2, COLED	Ectonucleotide pyrophosphatase/phosphodiesterase 1 (Ly-41 antigen, mouse, homolog of)	ENPP1	5167	ENSG00000197594		{Obesity, susceptibility to}, 601665 (3), Autosomal dominant, Autosomal recessive, Multifactorial; Hypophosphatemic rickets, autosomal recessive, 2, 613312 (3), Autosomal recessive; {Diabetes mellitus, non-insulin-dependent, susceptibility to}, 125853 (3), Autosomal dominant; Arterial calcification, generalized, of infancy, 1, 208000 (3), Autosomal recessive; Cole disease, 615522 (3), Autosomal d…	Enpp1 (MGI:97370)	Hypophosphatemic rickets, autosomal recessive, 2, 613312 (3), Autosomal recessive; Arterial calcification, generalized, of infancy, 1, 208000 (3), Autosomal recessive; Cole disease, 615522 (3), Autosomal dominant
chr6	135283532	135497740	6q23.3	6q23.3	608894	AHI1	Abelson helper integration site 1	AHI1	54806	ENSG00000135541		Joubert syndrome 3, 608629 (3), Autosomal recessive	Ahi1 (MGI:87971)	Joubert syndrome 3, 608629 (3), Autosomal recessive
chr6	136822592	136913934	6q23.3	6q23.3	601757	PEX7, RCDP1, PBD9B	Peroxisomal biogenesis factor-7	PEX7	5191	ENSG00000112357		Rhizomelic chondrodysplasia punctata, type 1, 215100 (3), Autosomal recessive; Peroxisome biogenesis disorder 9B, 614879 (3), Autosomal recessive	Pex7 (MGI:1321392)	Rhizomelic chondrodysplasia punctata, type 1, 215100 (3), Autosomal recessive; Peroxisome biogenesis disorder 9B, 614879 (3), Autosomal recessive
chr6	137197484	137219385	6q23.3	6q23.3	107470	IFNGR1, IMD27A, IMD27B	Immune interferon, receptor for	IFNGR1	3459	ENSG00000027697		{H. pylori infection, susceptibility to}, 600263 (3); Immunodeficiency 27A, mycobacteriosis, AR, 209950 (3), Autosomal recessive; Immunodeficiency 27B, mycobacteriosis, AD, 615978 (3), Autosomal dominant; {Tuberculosis infection, protection against}, 607948 (3); {Tuberculosis, susceptibility to}, 607948 (3); {Hepatitis B virus infection, susceptibility to}, 610424 (3)	Ifngr1 (MGI:107655)	Immunodeficiency 27A, mycobacteriosis, AR, 209950 (3), Autosomal recessive; Immunodeficiency 27B, mycobacteriosis, AD, 615978 (3), Autosomal dominant
chr6	138088505	138107419	6q23.3	6q23.3	609301	PERP, OLMS2, EKVP7	p53 effector related to PMP22	PERP	64065	ENSG00000112378		Erythrokeratodermia variabilis et progressiva 7, 619209 (3), Autosomal recessive; Olmsted syndrome 2, 619208 (3), Autosomal dominant	Perp (MGI:1929938)	Erythrokeratodermia variabilis et progressiva 7, 619209 (3), Autosomal recessive; Olmsted syndrome 2, 619208 (3), Autosomal dominant
chr6	142302007	142446261	6q24.1	6q24.2	612243	ADGRG6, PR126, VIGR, LCCS9	Adhesion G protein-coupled receptor G6	ADGRG6	57211	ENSG00000112414		Lethal congenital contracture syndrome 9, 616503 (3), Autosomal recessive	Adgrg6 (MGI:1916151)	Lethal congenital contracture syndrome 9, 616503 (3), Autosomal recessive
chr6	143450805	143490616	6q24.2	6q24.2	603164	PEX3, PBD10A, PBD10B	Peroxisomal biogenesis factor-3	PEX3	8504	ENSG00000034693	mutation identified in 1 PBD10B patient	Peroxisome biogenesis disorder 10A (Zellweger), 614882 (3), Autosomal recessive; ?Peroxisome biogenesis disorder 10B, 617370 (3), Autosomal recessive	Pex3 (MGI:1929646)	Peroxisome biogenesis disorder 10A (Zellweger), 614882 (3), Autosomal recessive
chr6	144139963	144191939	6q24	6q24.2	605014	STX11, FHL4, HPLH4, HLH4	Syntaxin-11	STX11	8676	ENSG00000135604		Hemophagocytic lymphohistiocytosis, familial, 4, 603552 (3), Autosomal recessive	Stx11 (MGI:1921982)	Hemophagocytic lymphohistiocytosis, familial, 4, 603552 (3), Autosomal recessive
chr6	145383353	145736023	6q24	6q24.3	607566	EPM2A, MELF, EPM2	EPM2A glucan phosphatase, laforin	EPM2A	7957	ENSG00000112425		Epilepsy, progressive myoclonic 2A (Lafora), 254780 (3), Autosomal recessive	Epm2a (MGI:1341085)	Epilepsy, progressive myoclonic 2A (Lafora), 254780 (3), Autosomal recessive
chr6	146027707	146437601	6q24	6q24.3	604473	GRM1, MGLUR1, GRM1A, SCAR13, SCA44	Glutamate receptor, metabotropic, 1	GRM1	2911	ENSG00000152822		Spinocerebellar ataxia, autosomal recessive 13, 614831 (3), Autosomal recessive; Spinocerebellar ataxia 44, 617691 (3), Autosomal dominant	Grm1 (MGI:1351338)	Spinocerebellar ataxia, autosomal recessive 13, 614831 (3), Autosomal recessive; Spinocerebellar ataxia 44, 617691 (3), Autosomal dominant
chr6	150369012	150405969	6q24-q25	6q25.1	612025	IYD, DEHAL1, TDH4	Iodotyrosine deiodinase	IYD	389434	ENSG00000009765		Thyroid dyshormonogenesis 4, 274800 (3), Autosomal recessive	Iyd (MGI:1917587)	Thyroid dyshormonogenesis 4, 274800 (3), Autosomal recessive
chr6	151404762	151452126	6q25	6q25.1	614917	RMND1, COXPD11	Required for meiotic nuclear division 1 homolog	RMND1	55005	ENSG00000155906		Combined oxidative phosphorylation deficiency 11, 614922 (3), Autosomal recessive	Rmnd1 (MGI:1913334)	Combined oxidative phosphorylation deficiency 11, 614922 (3), Autosomal recessive
chr6	151656672	152129619	6q25.1	6q25.1-q25.2	133430	ESR1, ESR, ESTRR	Estrogen receptor 1	ESR1	2099	ENSG00000091831		Breast cancer, somatic, 114480 (3); {Migraine, susceptibility to}, 157300 (3), Autosomal dominant; Estrogen resistance, 615363 (3), Autosomal recessive; {Myocardial infarction, susceptibility to}, 608446 (3)	Esr1 (MGI:1352467)	Breast cancer, somatic, 114480 (3); Estrogen resistance, 615363 (3), Autosomal recessive
chr6	152121687	152637362	6q25	6q25.2	608441	SYNE1, KIAA0796, KIAA1756, KIAA1262, SCAR8, EDMD4, AMC3	Spectrin repeat-containing nuclear envelope protein 1 (nesprin 1)	SYNE1	23345	ENSG00000131018		Arthrogryposis multiplex congenita 3, myogenic type, 618484 (3), Autosomal recessive; Emery-Dreifuss muscular dystrophy 4, autosomal dominant, 612998 (3), Autosomal dominant; Spinocerebellar ataxia, autosomal recessive 8, 610743 (3), Autosomal recessive	Syne1 (MGI:1927152)	Arthrogryposis multiplex congenita 3, myogenic type, 618484 (3), Autosomal recessive; Emery-Dreifuss muscular dystrophy 4, autosomal dominant, 612998 (3), Autosomal dominant; Spinocerebellar ataxia, autosomal recessive 8, 610743 (3), Autosomal recessive
chr6	158109519	158168262	6q25.3	6q25.3	614725	SERAC1, MEGDEL	Serine active site-containing protein 1	SERAC1	84947	ENSG00000122335		3-methylglutaconic aciduria with deafness, encephalopathy, and Leigh-like syndrome, 614739 (3), Autosomal recessive	Serac1 (MGI:2447813)	3-methylglutaconic aciduria with deafness, encephalopathy, and Leigh-like syndrome, 614739 (3), Autosomal recessive
chr6	158168350	158199344	6q25.3	6q25.3	608780	GTF2H5, TTD3, TFB5, C6orf175, TTDA	General transcription factor IIH, polypeptide 5	GTF2H5	404672	ENSG00000272047		Trichothiodystrophy 3, photosensitive, 616395 (3), Autosomal recessive	Gtf2h5 (MGI:107227)	Trichothiodystrophy 3, photosensitive, 616395 (3), Autosomal recessive
chr6	158962980	159000202	6q25.3	6q25.3	615876	RSPH3, RSHL2, RSP3, CILD32	Radial spoke head 3	RSPH3	83861	ENSG00000130363		Ciliary dyskinesia, primary, 32, 616481 (3), Autosomal recessive	Rsph3a,Rsph3b (MGI:1914082,MGI:3630308)	Ciliary dyskinesia, primary, 32, 616481 (3), Autosomal recessive
chr6	159799455	159820704	6q25.3	6q25.3	619529	PNLDC1, TRIMMER, SPGF57	PARN-like ribonuclease domain-containing exonuclease 1	PNLDC1	154197	ENSG00000146453		Spermatogenic failure 57, 619528 (3), Autosomal recessive	Pnldc1 (MGI:2685159)	Spermatogenic failure 57, 619528 (3), Autosomal recessive
chr6	160702193	160754097	6q26	6q26	173350	PLG, HAE4	Plasminogen	PLG	5340	ENSG00000122194	20cM from TCP10A	Dysplasminogenemia, 217090 (3), Autosomal recessive; Angioedema, hereditary, 4, 619360 (3), Autosomal dominant; Plasminogen deficiency, type I, 217090 (3), Autosomal recessive	Plg (MGI:97620)	Dysplasminogenemia, 217090 (3), Autosomal recessive; Angioedema, hereditary, 4, 619360 (3), Autosomal dominant; Plasminogen deficiency, type I, 217090 (3), Autosomal recessive
chr6	161347417	162727766	6q25.2-q27	6q26	602544	PRKN, PARK2, PDJ	Parkin	PRKN	5071	ENSG00000185345	shares 5' regulatory region and both 3' UTRs with PACRG	Adenocarcinoma of lung, somatic, 211980 (3); Parkinson disease, juvenile, type 2, 600116 (3), Autosomal recessive; Ovarian cancer, somatic, 167000 (3)	Prkn (MGI:1355296)	Adenocarcinoma of lung, somatic, 211980 (3); Parkinson disease, juvenile, type 2, 600116 (3), Autosomal recessive; Ovarian cancer, somatic, 167000 (3)
chr6	165327289	165988052	6q27	6q27	610652	PDE10A, IOLOD, ADSD2	Phosphodiesterase 10A	PDE10A	10846	ENSG00000112541		Striatal degeneration, autosomal dominant, 616922 (3), Autosomal dominant; Dyskinesia, limb and orofacial, infantile-onset, 616921 (3), Autosomal recessive	Pde10a (MGI:1345143)	Striatal degeneration, autosomal dominant, 616922 (3), Autosomal dominant; Dyskinesia, limb and orofacial, infantile-onset, 616921 (3), Autosomal recessive
chr6	166157656	166168655	6q27	6q27	601397	TBXT, T, TFT, SAVA	T-box transcription factor T	TBXT	6862	ENSG00000164458		Sacral agenesis with vertebral anomalies, 615709 (3), Autosomal recessive; {Neural tube defects, susceptibility to}, 182940 (3), Autosomal dominant	T (MGI:98472)	Sacral agenesis with vertebral anomalies, 615709 (3), Autosomal recessive
chr6	166364919	166382940	6q27	6q27	614738	MPC1, BRP44L, MPYCD	Mitochondrial pyruvate carrier 1	MPC1	51660	ENSG00000060762		Mitochondrial pyruvate carrier deficiency, 614741 (3), Autosomal recessive	Mpc1 (MGI:1915240)	Mitochondrial pyruvate carrier deficiency, 614741 (3), Autosomal recessive
chr6	166922113	166956550	6q27	6q27	612944	RNASET2, RNASE6PL	Ribonuclease T2	RNASET2	8635	ENSG00000026297		Leukoencephalopathy, cystic, without megalencephaly, 612951 (3), Autosomal recessive	Rnaset2a,Rnaset2b (MGI:1915445,MGI:3702087)	Leukoencephalopathy, cystic, without megalencephaly, 612951 (3), Autosomal recessive
chr6	168441184	168667992	6q27	6q27	607223	SMOC2, SMAP2, DTDP1	Secreted modular calcium-binding protein 2	SMOC2	64094	ENSG00000112562		Dentin dysplasia, type I, with microdontia and misshapen teeth, 125400 (3), Autosomal recessive	Smoc2 (MGI:1929881)	Dentin dysplasia, type I, with microdontia and misshapen teeth, 125400 (3), Autosomal recessive
chr6	170535120	170553307	6q27	6q27	602017	PSMB1, NEDMHAL	Proteasome subunit, beta type, 1	PSMB1	5689	ENSG00000008018	incorrectly assigned to 7p	Neurodevelopmental disorder with microcephaly, hypotonia, and absent language, 620038 (3), Autosomal recessive	Psmb1 (MGI:104884)	Neurodevelopmental disorder with microcephaly, hypotonia, and absent language, 620038 (3), Autosomal recessive
chr7	192571	260772	7p22	7p22.3	611061	FAM20C, DMP4	Family with sequence similarity 20, member C	FAM20C	56975	ENSG00000177706		Raine syndrome, 259775 (3), Autosomal recessive	Fam20c (MGI:2136853)	Raine syndrome, 259775 (3), Autosomal recessive
chr7	726699	786475	7p22.3	7p22.3	614864	DNAAF5, HEATR2, CILD18	Dynein axonemal assembly factor 5	DNAAF5	54919	ENSG00000164818		Ciliary dyskinesia, primary, 18, 614874 (3), Autosomal recessive	Dnaaf5 (MGI:3616079)	Ciliary dyskinesia, primary, 18, 614874 (3), Autosomal recessive
chr7	1470277	1504389	7p22.3	7p22.3	611345	INTS1, INT1, KIAA1440, NDCAGF	Integrator complex subunit 1	INTS1	26173	ENSG00000164880		Neurodevelopmental disorder with cataracts, poor growth, and dysmorphic facies, 618571 (3), Autosomal recessive	Ints1 (MGI:1915760)	Neurodevelopmental disorder with cataracts, poor growth, and dysmorphic facies, 618571 (3), Autosomal recessive
chr7	2512529	2529177	7p22	7p22.3	602576	LFNG, SCDO3	LFNG O-fucosylpeptide 3-beta-N-acetylglucosaminyltransferase	LFNG	3955	ENSG00000106003		Spondylocostal dysostosis 3, autosomal recessive, 609813 (3), Autosomal recessive	Lfng (MGI:1095413)	Spondylocostal dysostosis 3, autosomal recessive, 609813 (3), Autosomal recessive
chr7	2537810	2555524	7p22.3	7p22.3	614506	BRAT1, BAAT1, C7orf27, RMFSL, NEDCAS	BRCA1-associated ATM activator 1	BRAT1	221927	ENSG00000106009		Neurodevelopmental disorder with cerebellar atrophy and with or without seizures, 618056 (3), Autosomal recessive; Rigidity and multifocal seizure syndrome, lethal neonatal, 614498 (3), Autosomal recessive	Brat1 (MGI:1891679)	Neurodevelopmental disorder with cerebellar atrophy and with or without seizures, 618056 (3), Autosomal recessive; Rigidity and multifocal seizure syndrome, lethal neonatal, 614498 (3), Autosomal recessive
chr7	2558979	2614728	7p22.3	7p22.3	617631	IQCE, KIAA1023, PAPA7	IQ domain-containing protein E	IQCE	23288	ENSG00000106012		Polydactyly, postaxial, type A7, 617642 (3), Autosomal recessive	Iqce (MGI:1921489)	Polydactyly, postaxial, type A7, 617642 (3), Autosomal recessive
chr7	2906142	3043867	7p22	7p22.2	607210	CARD11, CARMA1, BIMP3, PPBL, BENTA, IMD11A	Caspase recruitment domain-containing protein 11	CARD11	84433	ENSG00000198286		B-cell expansion with NFKB and T-cell anergy, 616452 (3), Autosomal dominant; Immunodeficiency 11B with atopic dermatitis, 617638 (3), Autosomal dominant; Immunodeficiency 11A, 615206 (3), Autosomal recessive	Card11 (MGI:1916978)	B-cell expansion with NFKB and T-cell anergy, 616452 (3), Autosomal dominant; Immunodeficiency 11B with atopic dermatitis, 617638 (3), Autosomal dominant; Immunodeficiency 11A, 615206 (3), Autosomal recessive
chr7	4775623	4794397	7p22.1	7p22.1	613653	AP5Z1, KIAA0415, SPG48	Adaptor-related protein complex 5, zeta-1 subunit	AP5Z1	9907	ENSG00000242802		Spastic paraplegia 48, autosomal recessive, 613647 (3), Autosomal recessive	Ap5z1 (MGI:1924908)	Spastic paraplegia 48, autosomal recessive, 613647 (3), Autosomal recessive
chr7	5620047	5781663	7p22	7p22.1	609948	RNF216, TRIAD3, ZIN, CAHH	RING finger protein 216	RNF216	54476	ENSG00000011275		Cerebellar ataxia and hypogonadotropic hypogonadism, 212840 (3), Autosomal recessive	Rnf216 (MGI:1344349)	Cerebellar ataxia and hypogonadotropic hypogonadism, 212840 (3), Autosomal recessive
chr7	5970925	6009106	7p22	7p22.1	600259	PMS2, PMSL2, HNPCC4, MMRCS4	PMS1 homolog 2, mismatch repair system component	PMS2	5395	ENSG00000122512		Colorectal cancer, hereditary nonpolyposis, type 4, 614337 (3); Mismatch repair cancer syndrome 4, 619101 (3), Autosomal recessive	Pms2 (MGI:104288)	Colorectal cancer, hereditary nonpolyposis, type 4, 614337 (3); Mismatch repair cancer syndrome 4, 619101 (3), Autosomal recessive
chr7	6009272	6023834	7p22	7p22.1	600859	AIMP2, JTV1, HLD17	Aminoacyl tRNA synthetase complex-interacting multifunctional protein 2	AIMP2	7965	ENSG00000106305		Leukodystrophy, hypomyelinating, 17, 618006 (3), Autosomal recessive	Aimp2 (MGI:2385237)	Leukodystrophy, hypomyelinating, 17, 618006 (3), Autosomal recessive
chr7	6461089	6484152	7p22.1	7p22.1	609024	KDELR2, ELP1, OI21	KDEL endoplasmic reticulum protein retention receptor 2	KDELR2	11014	ENSG00000136240		Osteogenesis imperfecta, type XXI, 619131 (3), Autosomal recessive	Kdelr2 (MGI:1914163)	Osteogenesis imperfecta, type XXI, 619131 (3), Autosomal recessive
chr7	16087525	16421538	7p21.2	7p21.2	614631	CRPPA, ISPD, MDDGA7, MDDGC7, LGMDR20	CDP-L-ribitol pyrophosphorylase A	CRPPA	729920	ENSG00000214960		Muscular dystrophy-dystroglycanopathy (limb-girdle), type C, 7, 616052 (3), Autosomal recessive; Muscular dystrophy-dystroglycanopathy (congenital with brain and eye anomalies), type A, 7, 614643 (3), Autosomal recessive	Crppa (MGI:1923097)	Muscular dystrophy-dystroglycanopathy (limb-girdle), type C, 7, 616052 (3), Autosomal recessive; Muscular dystrophy-dystroglycanopathy (congenital with brain and eye anomalies), type A, 7, 614643 (3), Autosomal recessive
chr7	21543039	21901839	7p21	7p15.3	603339	DNAH11, DNAHC11, CILD7, DNAHBL	Dynein, axonemal, heavy chain-11	DNAH11	8701	ENSG00000105877		Ciliary dyskinesia, primary, 7, with or without situs inversus, 611884 (3), Autosomal recessive	Dnah11 (MGI:1100864)	Ciliary dyskinesia, primary, 7, with or without situs inversus, 611884 (3), Autosomal recessive
chr7	22895843	23014130	7p15.3	7p15.3	610531	FAM126A, DRCTNNB1A, HLD5	Hyccin	HYCC1	84668	ENSG00000122591		Leukodystrophy, hypomyelinating, 5, 610532 (3), Autosomal recessive	Hycc1 (MGI:2149839)	Leukodystrophy, hypomyelinating, 5, 610532 (3), Autosomal recessive
chr7	23105785	23177914	7p15.3	7p15.3	611119	KLHL7, RP42, PERCHING	Kelch-like 7	KLHL7	55975	ENSG00000122550		Retinitis pigmentosa 42, 612943 (3), Autosomal dominant; PERCHING syndrome, 617055 (3), Autosomal recessive	Klhl7 (MGI:1196453)	Retinitis pigmentosa 42, 612943 (3), Autosomal dominant; PERCHING syndrome, 617055 (3), Autosomal recessive
chr7	23246775	23275108	7p15.3	7p15.3	604368	GPNMB, PLCA3	Glycoprotein NMB	GPNMB	10457	ENSG00000136235		Amyloidosis, primary localized cutaneous, 3, 617920 (3), Autosomal recessive	Gpnmb (MGI:1934765)	Amyloidosis, primary localized cutaneous, 3, 617920 (3), Autosomal recessive
chr7	26291862	26374383	7p15.2	7p15.2	614780	SNX10, OPTB8	Sorting nexin 10	SNX10	29887	ENSG00000086300		Osteopetrosis, autosomal recessive 8, 615085 (3), Autosomal recessive	Snx10 (MGI:1919232)	Osteopetrosis, autosomal recessive 8, 615085 (3), Autosomal recessive
chr7	27092993	27096000	7p15.3	7p15.2	142955	HOXA1, HOX1F, BSAS	Homeobox A1	HOXA1	3198	ENSG00000105991		Bosley-Salih-Alorainy syndrome, 601536 (3), Autosomal recessive; Athabaskan brainstem dysgenesis syndrome, 601536 (3), Autosomal recessive	Hoxa1 (MGI:96170)	Bosley-Salih-Alorainy syndrome, 601536 (3), Autosomal recessive; Athabaskan brainstem dysgenesis syndrome, 601536 (3), Autosomal recessive
chr7	27100354	27102683	7p15-p14	7p15.2	604685	HOXA2, MCOHI	Homeobox A2	HOXA2	3199	ENSG00000105996	mutation identified in 1 MCOHICP family	Microtia with or without hearing impairment (AD), 612290 (3), Autosomal dominant, Autosomal recessive; ?Microtia, hearing impairment, and cleft palate (AR), 612290 (3), Autosomal dominant, Autosomal recessive	Hoxa2 (MGI:96174)	Microtia with or without hearing impairment (AD), 612290 (3), Autosomal dominant, Autosomal recessive
chr7	30005923	30026702	7p15.1	7p14.3	614505	FKBP14, EDSKSCL2	FK506-binding protein 14	FKBP14	55033	ENSG00000106080		Ehlers-Danlos syndrome, kyphoscoliotic type, 2, 614557 (3), Autosomal recessive	Fkbp14 (MGI:2387639)	Ehlers-Danlos syndrome, kyphoscoliotic type, 2, 614557 (3), Autosomal recessive
chr7	30963953	30979528	7p15-p14	7p14.3	139191	GHRHR, GHRFR, IGHD4	Growth hormone releasing hormone receptor	GHRHR	2692	ENSG00000106128		Growth hormone deficiency, isolated, type IV, 618157 (3), Autosomal recessive	Ghrhr (MGI:95710)	Growth hormone deficiency, isolated, type IV, 618157 (3), Autosomal recessive
chr7	33014113	33062776	7p15-p14	7p14.3	606224	NT5C3A, NT5C3, UMPH1, PSN1	5' nucleotidase, cytosolic IIIA (uridine 5' monophosphate hydrolase 1)	NT5C3A	51251	ENSG00000122643	pseudogenes on chr.4 and chr.7	Anemia, hemolytic, due to UMPH1 deficiency, 266120 (3), Autosomal recessive	Nt5c3 (MGI:1927186)	Anemia, hemolytic, due to UMPH1 deficiency, 266120 (3), Autosomal recessive
chr7	33129285	33635767	7p14	7p14.3	607968	PTHB1, BBS9	Parathyroid hormone-responsive B1 gene	BBS9	27241	ENSG00000122507		Bardet-Biedl syndrome 9, 615986 (3), Autosomal recessive	Bbs9 (MGI:2442833)	Bardet-Biedl syndrome 9, 615986 (3), Autosomal recessive
chr7	33904915	34156427	7p14.3	7p14.3	608699	BMPER, CV2	BMP binding endothelial regulator	BMPER	168667	ENSG00000164619		Diaphanospondylodysostosis, 608022 (3), Autosomal recessive	Bmper (MGI:1920480)	Diaphanospondylodysostosis, 608022 (3), Autosomal recessive
chr7	37848597	37900397	7p14.1	7p14.1	607421	NME8, TXNDC3, SPTRX2, CILD6	NME/NM23 family member 8	NME8	51314	ENSG00000086288		Ciliary dyskinesia, primary, 6, 610852 (3), Autosomal recessive	Nme8 (MGI:1920662)	Ciliary dyskinesia, primary, 6, 610852 (3), Autosomal recessive
chr7	37905932	37916817	7p14.1	7p14.1	606570	SFRP4, FRPHE, PYL	Secreted frizzled-related protein 4	SFRP4	6424	ENSG00000106483		Pyle disease, 265900 (3), Autosomal recessive	Sfrp4 (MGI:892010)	Pyle disease, 265900 (3), Autosomal recessive
chr7	38722974	38909191	7p14.1	7p14.1	605485	VPS41, SCAR29	VPS41 subunit of HOPS complex	VPS41	27072	ENSG00000006715		Spinocerebellar ataxia, autosomal recessive 29, 619389 (3), Autosomal recessive	Vps41 (MGI:1929215)	Spinocerebellar ataxia, autosomal recessive 29, 619389 (3), Autosomal recessive
chr7	40126027	40134622	7p14	7p14.1	609188	MPLKIP, C7orf11, ABHS, TTDN1, TTD4	M-phase specific PLK1 interacting protein	MPLKIP	136647	ENSG00000168303		Trichothiodystrophy 4, nonphotosensitive, 234050 (3), Autosomal recessive	Gm7102,Mplkip (MGI:1913558,MGI:3648735)	Trichothiodystrophy 4, nonphotosensitive, 234050 (3), Autosomal recessive
chr7	40135005	41038816	7p14	7p14.1	609187	C7orf10, GA3	Chromosome 7 open reading frame 10	SUGCT	79783	ENSG00000175600		Glutaric aciduria III, 231690 (3), Autosomal recessive	Sugct (MGI:1923221)	Glutaric aciduria III, 231690 (3), Autosomal recessive
chr7	43758122	43807342	7p13	7p13	109750	BLVRA	Biliverdin reductase A	BLVRA	644	ENSG00000106605		Hyperbiliverdinemia, 614156 (3), Autosomal dominant, Autosomal recessive	Blvra (MGI:88170)	Hyperbiliverdinemia, 614156 (3), Autosomal dominant, Autosomal recessive
chr7	44062727	44065567	7p13-p12.3	7p13	612931	PGAM2, PGAMM, GSD10	Phosphoglycerate mutase, muscle form	PGAM2	5224	ENSG00000164708		Glycogen storage disease X, 261670 (3), Autosomal recessive	Pgam2 (MGI:1933118)	Glycogen storage disease X, 261670 (3), Autosomal recessive
chr7	44104345	44114560	7p13	7p13	602981	AEBP1, ACLP	AE-binding protein 1	AEBP1	165	ENSG00000106624		Ehlers-Danlos syndrome, classic-like, 2, 618000 (3), Autosomal recessive	Aebp1 (MGI:1197012)	Ehlers-Danlos syndrome, classic-like, 2, 618000 (3), Autosomal recessive
chr7	44143213	44189439	7p15-p13	7p13	138079	GCK, HHF3, PNDM1	Glucokinase (hexokinase-4)	GCK	2645	ENSG00000106633	proximal to TCRB	MODY, type II, 125851 (3), Autosomal dominant; Diabetes mellitus, permanent neonatal 1, 606176 (3), Autosomal recessive; Hyperinsulinemic hypoglycemia, familial, 3, 602485 (3), Autosomal dominant; Diabetes mellitus, noninsulin-dependent, late onset, 125853 (3), Autosomal dominant	Gck (MGI:1270854)	MODY, type II, 125851 (3), Autosomal dominant; Diabetes mellitus, permanent neonatal 1, 606176 (3), Autosomal recessive; Hyperinsulinemic hypoglycemia, familial, 3, 602485 (3), Autosomal dominant; Diabetes mellitus, noninsulin-dependent, late onset, 125853 (3), Autosomal dominant
chr7	47774614	47960906	7p13-p12	7p12.3	609721	PKD1L1, HTX8	Polycystin 1L1	PKD1L1	168507	ENSG00000158683		Heterotaxy, visceral, 8, autosomal, 617205 (3), Autosomal recessive	Pkd1l1 (MGI:2156538)	Heterotaxy, visceral, 8, autosomal, 617205 (3), Autosomal recessive
chr7	50458442	50565405	7p11	7p12.2-p12.1	107930	DDC	DOPA decarboxylase (aromatic L-amino acid decarboxylase)	DDC	1644	ENSG00000132437		Aromatic L-amino acid decarboxylase deficiency, 608643 (3), Autosomal recessive	Ddc (MGI:94876)	Aromatic L-amino acid decarboxylase deficiency, 608643 (3), Autosomal recessive
chr7	56011064	56051444	7p11.2	7p11.2	172480	PSPH, PSP, PSPHD	Phosphoserine phosphatase	PSPH	5723	ENSG00000146733		Phosphoserine phosphatase deficiency, 614023 (3), Autosomal recessive	Psph (MGI:97788)	Phosphoserine phosphatase deficiency, 614023 (3), Autosomal recessive
chr7	65960684	65982213	7q21.11	7q11.21	611499	GUSB, MPS7	Glucuronidase, beta-	GUSB	2990	ENSG00000169919		Mucopolysaccharidosis VII, 253220 (3), Autosomal recessive	Gusb (MGI:95872)	Mucopolysaccharidosis VII, 253220 (3), Autosomal recessive
chr7	66075819	66093576	7cen-q11.2	7q11.21	608310	ASL	Argininosuccinate lyase	ASL	435	ENSG00000126522		Argininosuccinic aciduria, 207900 (3), Autosomal recessive	Asl (MGI:88084)	Argininosuccinic aciduria, 207900 (3), Autosomal recessive
chr7	66628881	66643229	7q11.21	7q11.21	611725	KCTD7, EPM3, CLN14	Potassium channel tetramerization domain containing 7	KCTD7	154881	ENSG00000243335		Epilepsy, progressive myoclonic 3, with or without intracellular inclusions, 611726 (3), Autosomal recessive	Kctd7 (MGI:2442265)	Epilepsy, progressive myoclonic 3, with or without intracellular inclusions, 611726 (3), Autosomal recessive
chr7	66987680	66995586	7q11	7q11.21	607444	SBDS, SDS	SBDS ribosome maturation factor	SBDS	51119	ENSG00000126524		{Aplastic anemia, susceptibility to}, 609135 (3); Shwachman-Diamond syndrome 1, 260400 (3), Autosomal recessive	Sbds (MGI:1913961)	Shwachman-Diamond syndrome 1, 260400 (3), Autosomal recessive
chr7	73680918	73683453	7q11.23	7q11.23	618202	DNAJC30, WBSCR18, LHONAR, MC1DN38	DNAJ/HSP40 homolog, subfamily C, member 30	DNAJC30	84277	ENSG00000176410		Leber hereditary optic neuropathy, autosomal recessive, 619382 (3), Autosomal recessive	Dnajc30 (MGI:1913364)	Leber hereditary optic neuropathy, autosomal recessive, 619382 (3), Autosomal recessive
chr7	74774011	74789315	7q11.23	7q11.23	608512	NCF1, CGD1	Neutrophil cytosolic factor-1, 47kD	NCF1	653361	ENSG00000158517		Chronic granulomatous disease 1, autosomal recessive, 233700 (3), Autosomal recessive	Ncf1 (MGI:97283)	Chronic granulomatous disease 1, autosomal recessive, 233700 (3), Autosomal recessive
chr7	75915155	75986855	7q11.2	7q11.23	124015	POR	Cytochrome P450 oxidoreductase	POR	5447	ENSG00000127948		Antley-Bixler syndrome with genital anomalies and disordered steroidogenesis, 201750 (3), Autosomal recessive; Disordered steroidogenesis due to cytochrome P450 oxidoreductase, 613571 (3)	Por (MGI:97744)	Antley-Bixler syndrome with genital anomalies and disordered steroidogenesis, 201750 (3), Autosomal recessive; Disordered steroidogenesis due to cytochrome P450 oxidoreductase, 613571 (3)
chr7	76048106	76067508	7q11.23	7q11.23	154100	MDH2, DEE51	Malate dehydrogenase, mitochondrial	MDH2	4191	ENSG00000146701		Developmental and epileptic encephalopathy 51, 617339 (3), Autosomal recessive	Mdh2 (MGI:97050)	Developmental and epileptic encephalopathy 51, 617339 (3), Autosomal recessive
chr7	78017055	79453667	7q21	7q21.11	606382	MAGI2, AIP1, KIAA0705, NPHS15	Membrane-associated guanylate kinase, WW and PDZ domains-containing, 2	MAGI2	9863	ENSG00000187391		Nephrotic syndrome, type 15, 617609 (3), Autosomal recessive	Magi2 (MGI:1354953)	Nephrotic syndrome, type 15, 617609 (3), Autosomal recessive
chr7	80602207	80679274	7q21.11	7q21.11	173510	CD36, CHDS7, BDPLT10	CD36 antigen (collagen type I)	CD36	948	ENSG00000135218		Platelet glycoprotein IV deficiency, 608404 (3), Autosomal recessive; {Coronary heart disease, susceptibility to, 7}, 610938 (3); {Malaria, cerebral, susceptibility to}, 611162 (3); {Malaria, cerebral, reduced risk of}, 611162 (3)	Cd36 (MGI:107899)	Platelet glycoprotein IV deficiency, 608404 (3), Autosomal recessive
chr7	81699010	81770047	7q21.1	7q21.11	142409	HGF, DFNB39	Hepatic growth factor	HGF	3082	ENSG00000019991		Deafness, autosomal recessive 39, 608265 (3), Autosomal recessive	Hgf (MGI:96079)	Deafness, autosomal recessive 39, 608265 (3), Autosomal recessive
chr7	87365896	87476027	7q21.1	7q21.12	171060	ABCB4, PGY3, MDR3, ICP3	ATP-binding cassette, subfamily B, member 4 (P-glycoprotein-3/multiple drug resistance-3)	ABCB4	5244	ENSG00000005471	within 500kb of MDR1	Gallbladder disease 1, 600803 (3), Autosomal dominant, Autosomal recessive; Cholestasis, intrahepatic, of pregnancy, 3, 614972 (3), Autosomal dominant, Autosomal recessive; Cholestasis, progressive familial intrahepatic 3, 602347 (3), Autosomal recessive	Abcb4 (MGI:97569)	Gallbladder disease 1, 600803 (3), Autosomal dominant, Autosomal recessive; Cholestasis, intrahepatic, of pregnancy, 3, 614972 (3), Autosomal dominant, Autosomal recessive; Cholestasis, progressive familial intrahepatic 3, 602347 (3), Autosomal recessive
chr7	87934251	88202889	7q21	7q21.12	603709	ADAM22, DEE61	ADAM metallopeptidase domain 22	ADAM22	53616	ENSG00000008277		Developmental and epileptic encephalopathy 61, 617933 (3), Autosomal recessive	Adam22 (MGI:1340046)	Developmental and epileptic encephalopathy 61, 617933 (3), Autosomal recessive
[truncated: 1,673 more rows]
