# Supplementary material for: A robust pipeline for ranking carrier frequencies of autosomal recessive and X-linked Mendelian disorders
Source: NPJ Genom Med. 2022 Dec 19;7:72. doi: 10.1038/s41525-022-00344-7 (PMC9763236; doi:10.1038/s41525-022-00344-7)
Supplement: Supplementary file 4 — Dataset S3 [file 41525_2022_344_MOESM4_ESM.xlsx]

## Sheet: gnomAD
Dataset S3. Number of different types of variants identified in each cohort.
ClinVar Significance	Type1	Type 2 (LoF)	Type 3 (missense)	Type 4 (Inframe INDEL)
Pathogenic	27962	NA	NA	NA
Conflicting_interpretations_of_pathogenicity	56	632	556	12
Benign	NA	NA	NA	NA
VUS	NA	2190	6582	60
Undocumented	NA	116493	41401	462
AF≥0.005	26	NA	NA	NA
AF<0.005	27991	119452	48634	535

## Sheet: Singapore
Chinese
ClinVar Significance	Type1	Type 2 (LoF)	Type 3 (missense)	Type 4 (Inframe INDEL)
Pathogenic	1108	NA	NA	NA
Conflicting_interpretations_of_pathogenicity	5	37	31	2
Benign	NA	NA	NA	NA
VUS	NA	93	487	3
Undocumented	NA	2508	1469	11
AF≥0.005	22	NA	NA	NA
AF<0.005	1091	2639	1993	16
Indian
ClinVar Significance	Type1	Type 2 (LoF)	Type 3 (missense)	Type 4 (Inframe INDEL)
Pathogenic	491	NA	NA	NA
Conflicting_interpretations_of_pathogenicity	7	22	15	1
Benign	NA	NA	NA	NA
VUS	NA	37	267	0
Undocumented	NA	1104	786	9
AF≥0.005	23	NA	NA	NA
AF<0.005	475	1164	1068	10
Malay
ClinVar Significance	Type1	Type 2 (LoF)	Type 3 (missense)	Type 4 (Inframe INDEL)
Pathogenic	268	NA	NA	NA
Conflicting_interpretations_of_pathogenicity	0	30	60	0
Benign	NA	NA	NA	NA
VUS	NA	31	166	0
Undocumented	NA	746	527	2
AF≥0.005	21	NA	NA	NA
AF<0.005	247	808	754	2

## Sheet: ChinaMAP
ClinVar Significance	Type1	Type 2 (LoF)	Type 3 (missense)	Type 4 (Inframe INDEL)
Pathogenic	3666	NA	NA	NA
Conflicting_interpretations_of_pathogenicity	19	79	118	4
Benign	NA	NA	NA	NA
VUS	NA	246	1454	3
Undocumented	NA	11458	6316	36
AF≥0.005	19	NA	NA	NA
AF<0.005	3666	11797	7906	43

## Sheet: WBBC
ClinVar Significance	Type1	Type 2 (LoF)	Type 3 (missense)	Type 4 (Inframe INDEL)
Pathogenic	1977	NA	NA	NA
Conflicting_interpretations_of_pathogenicity	8	43	57	1
Benign	NA	NA	NA	NA
VUS	NA	142	780	0
Undocumented	NA	5049	3220	21
AF≥0.005	20	NA	NA	NA
AF<0.005	1965	5240	4068	22
