# Supplementary material for: A robust pipeline for ranking carrier frequencies of autosomal recessive and X-linked Mendelian disorders
Source: NPJ Genom Med. 2022 Dec 19;7:72. doi: 10.1038/s41525-022-00344-7 (PMC9763236; doi:10.1038/s41525-022-00344-7)
Supplement: Supplementary file 5 — Dataset S4 [file 41525_2022_344_MOESM5_ESM.xlsx]

## Sheet: Sheet1
Dataset S4. The average and SD values calculated by 15 prediction programs. ClinVar defined B/LB (n=45,703) and P/LP (n=11,072) missense gnomAD variants were included for each calculation. Wilcox sum-rank test was used for statistical analysis and all comparisons were with P < 2.2e-16. See also Figure 2 and Figure S1.
	Benign variants		Pathogenic variants
Software	Average	SD	Average	SD
CADD	15.7663	9.99819	28.0391	5.76262
DANN	0.865503	0.213334	0.987026	0.056561
FATHMM	0.0624817	2.25757	-2.47705	2.47383
GERP	2.28957	3.60855	4.62058	1.67473
LRT	0.144525	0.253703	0.0172009	0.0953667
M-CAP	0.100053	0.170617	0.378068	0.279467
MetaLR	0.20638	0.249544	0.699369	0.285709
MetaSVM	-0.692288	0.519333	0.469134	0.676666
MutationAssessor	1.22201	1.2066	2.95044	1.11548
MutationTaster	0.943396	0.164797	0.975615	0.123425
Polyphen2	0.404344	0.432611	0.90349	0.251506
SIFT	0.251428	0.298808	0.0369111	0.117341
VEST3	0.256029	0.242303	0.782974	0.240076
fathmm_MKL_coding	0.554237	0.388032	0.904151	0.182833
phastCons	0.613416	0.424256	0.835864	0.294318
