# Supplementary material for: A robust pipeline for ranking carrier frequencies of autosomal recessive and X-linked Mendelian disorders
Source: NPJ Genom Med. 2022 Dec 19;7:72. doi: 10.1038/s41525-022-00344-7 (PMC9763236; doi:10.1038/s41525-022-00344-7)
Supplement: Supplementary file 6 — Dataset S5 [file 41525_2022_344_MOESM6_ESM.xlsx]

## Sheet: Genes with known P&LP missense
Dataset S5. Genes with known P&LP missense or INDEL variants in OMIM
Gene	Total 2,030 genes
AAAS
AARS1
AARS2
AASS
ABAT
ABCA1
ABCA12
ABCA3
ABCA4
ABCB11
ABCB4
ABCC2
ABCC6
ABCC8
ABCC9
ABCD4
ABCG5
ABCG8
ABHD12
ABHD5
ACAD8
ACAD9
ACADM
ACADS
ACADSB
ACADVL
ACAN
ACAT1
ACE
ACO2
ACOX1
ACOX2
ACP4
ACP5
ACTA1
ACTL6B
ACTL9
ACY1
ADA
ADA2
ADAM22
ADAM9
ADAMTS10
ADAMTS13
ADAMTS18
ADAMTS3
ADAMTSL2
ADAMTSL4
ADAR
ADARB1
ADAT3
ADCY5
ADCY6
ADD3
ADGRG1
ADGRG6
ADGRV1
ADK
ADPRS
ADSL
ADSS1
AEBP1
AFG3L2
AFP
AGA
AGBL5
AGL
AGPAT2
AGPS
AGRN
AGT
AGTPBP1
AGTR1
AGXT
AHCY
AHI1
AICDA
AIMP2
AIPL1
AIRE
AK1
AK2
AKR1C2
AKR1D1
ALAD
ALB
ALDH18A1
ALDH1A3
ALDH3A2
ALDH4A1
ALDH5A1
ALDH6A1
ALDH7A1
ALDOA
ALDOB
ALG1
ALG11
ALG12
ALG14
ALG2
ALG3
ALG6
ALG8
ALG9
ALMS1
ALOX12B
ALOXE3
ALPL
ALS2
ALX3
ALX4
AMACR
AMH
AMHR2
AMN
AMPD2
AMT
ANGPTL3
ANK1
ANK3
ANKLE2
ANKS6
ANO10
ANO5
ANTXR1
ANTXR2
AP1B1
AP3B1
AP4B1
AP4M1
AP4S1
AP5Z1
APC2
APOA1
APOB
APOC2
APOE
APRT
APTX
AQP2
ARG1
ARHGDIA
ARHGEF18
ARL13B
ARL3
ARL6
ARMC2
ARMC9
ARPC1B
ARSA
ARSB
ARSG
ARV1
ASAH1
ASL
ASNS
ASPA
ASPH
ASPM
ASS1
ATAD3A
ATF6
ATG7
ATIC
ATM
ATOH7
ATP13A2
ATP1A2
ATP2A1
ATP5F1D
ATP6V0A4
ATP6V1A
ATP6V1B1
ATP6V1E1
ATP7B
ATP8B1
ATR
AUH
AURKC
AVIL
B2M
B3GALNT2
B3GALT6
B3GAT3
B3GLCT
B4GALNT1
B4GALT7
B9D1
B9D2
BAAT
BANF1
BBS1
BBS10
BBS12
BBS2
BBS4
BBS5
BBS7
BBS9
BCAS3
BCHE
BCKDHA
BCKDHB
BCS1L
BEST1
BFSP1
BHLHA9
BIN1
BLM
BLTP1
BMP1
BMPER
BMPR1B
BOLA3
BPGM
BPNT2
BRAT1
BRCA1
BRCA2
BRF1
BSCL2
BSND
BTD
BTG4
BVES
C12orf4
C12orf57
C19orf12
C1QA
C1QB
C1QBP
C1QC
C2CD3
C3
C5
CA12
CA2
CA5A
CA8
CABP2
CACNA1D
CACNA2D2
CAD
CANT1
CAPN1
CAPN15
CAPN3
CARD11
CARD9
CARMIL2
CARS1
CASQ2
CASR
CBLIF
CBS
CC2D2A
CCBE1
CCDC115
CCDC40
CCDC88C
CCN6
CCNO
CD19
CD27
CD36
CD40
CD55
CD59
CD79A
CD79B
CD8A
CDAN1
CDC14A
CDC45
CDCA7
CDH23
CDH3
CDHR1
CDIN1
CDK10
CDK5RAP2
CDSN
CDT1
CEACAM16
CEBPE
CENPJ
CEP112
CEP120
CEP152
CEP164
CEP290
CEP41
CEP78
CEP83
CERKL
CERS1
CERS3
CFAP300
CFAP410
CFAP418
CFAP43
CFAP44
CFAP53
CFAP91
CFH
CFI
CFL2
CFTR
CHAT
CHKB
CHMP1A
CHRM3
CHRNA1
CHRND
CHRNE
CHRNG
CHST14
CHST3
CHST6
CHSY1
CIB2
CIITA
CILK1
CISD2
CIT
CLCC1
CLCF1
CLCN1
CLCN2
CLCN3
CLCN7
CLCNKB
CLDN10
CLDN14
CLDN16
CLDN19
CLMP
CLN3
CLN5
CLN6
CLN8
CLP1
CLPB
CLPP
CLRN1
CNGA3
CNGB1
CNGB3
CNNM2
CNNM4
CNPY3
CNTNAP1
COA6
COA7
COASY
COG4
COG5
COG6
COL11A1
COL11A2
COL13A1
COL17A1
COL18A1
COL1A2
COL25A1
COL27A1
COL3A1
COL4A3
COL4A4
COL6A1
COL6A2
COL6A3
COL7A1
COLEC10
COLEC11
COLGALT1
COLQ
COPB1
COQ2
COQ4
COQ6
COQ8A
COQ8B
COQ9
CORO1A
COX10
COX15
COX20
COX4I1
COX6A2
COX6B1
CP
CPA6
CPAMD8
CPLANE1
CPOX
CPS1
CPT1A
CPT2
CRADD
CRB1
CRB2
CRBN
CREB3L1
CRIPT
CRLF1
CRPPA
CRYAA
CRYAB
CRYBB1
CRYBB3
CSF1R
CSF2RB
CSF3R
CSGALNACT1
CSPP1
CSTB
CTC1
CTH
CTNS
CTSA
CTSC
CTSD
CTSF
CTSK
CTU2
CUBN
CUL7
CWF19L1
CYB561
CYB5A
CYB5R3
CYBA
CYBC1
CYC1
CYP11B1
CYP11B2
CYP17A1
CYP1B1
CYP21A2
CYP24A1
CYP27A1
CYP27B1
CYP2U1
CYP4F22
CYP4V2
CYP7B1
D2HGDH
DAAM2
DAG1
DARS1
DARS2
DBH
DBT
DCC
DCDC2
DCHS1
DCLRE1C
DCPS
DCT
DDB2
DDC
DDHD1
DDHD2
DDOST
DDR2
DDX11
DDX59
DEAF1
DEGS1
DENND5A
DES
DGKE
DGUOK
DHCR24
DHCR7
DHDDS
DHFR
DHH
DHODH
DHTKD1
DHX37
DHX38
DIAPH1
DIS3L2
DLAT
DLD
DLL3
DMGDH
DMXL2
DNAAF1
DNAAF11
DNAAF3
DNAAF4
DNAAF5
DNAH1
DNAH11
DNAH17
DNAH2
DNAH5
DNAH8
DNAH9
DNAI1
DNAI2
DNAJB13
DNAJB2
DNAJC12
DNAJC19
DNAJC21
DNAJC30
DNAJC6
DNAL1
DNM1L
DNM2
DNMT3B
DOCK2
DOCK6
DOCK7
DOCK8
DOK7
DOLK
DONSON
DPAGT1
DPH1
DPM1
DPM2
DPM3
DPY19L2
DPYD
DPYS
DRAM2
DSC2
DSE
DSG1
DSG2
DSG4
DSP
DST
DUOX2
DUOXA2
DYM
DYNC1I2
DYNC2H1
DYNC2I1
DYNC2I2
DYNC2LI1
DYSF
DZIP1
DZIP1L
EARS2
ECEL1
ECHS1
ECM1
EDAR
EDARADD
EDEM3
EDN1
EDN3
EDNRB
EFEMP2
EFL1
EGR2
EIF2AK2
EIF2AK3
EIF2AK4
EIF2B1
EIF2B2
EIF2B3
EIF2B4
EIF2B5
EIF3F
EIF4A3
ELAC2
ELOVL1
ELOVL4
ELP1
ELP2
EMC1
EMG1
EML1
EMP2
ENAM
ENPP1
ENTPD1
EOGT
EPCAM
EPG5
EPM2A
EPRS1
ERAL1
ERBB3
ERCC1
ERCC2
ERCC3
ERCC4
ERCC5
ERCC6
ERCC8
ERLIN1
ERLIN2
ESCO2
ESPN
ESR1
ESRRB
ETFA
ETFB
ETFDH
ETHE1
EVC
EVC2
EXOC2
EXOC7
EXOSC2
EXOSC3
EXOSC8
EXT2
EXTL3
EYS
F10
F11
F12
F13A1
F13B
F2
F5
F7
FA2H
FADD
FAH
FAM20C
FAN1
FANCA
FANCC
FANCD2
FANCE
FANCG
FANCI
FAR1
FARS2
FARSB
FASTKD2
FAT4
FBLN5
FBP1
FBXL3
FBXL4
FBXO7
FCHO1
FCSK
FDX2
FDXR
FECH
FERMT1
FEZF1
FGA
FGB
FGD4
FGF23
FGF3
FGF5
FGFR3
FGG
FH
FIG4
FITM2
FKBP10
FKBP14
FKRP
FKTN
FLAD1
FLI1
FLNB
FLVCR1
FLVCR2
FMN2
FMO3
FOLR1
FOXE1
FOXE3
FOXI1
FOXL2
FOXN1
FOXRED1
FRAS1
FREM1
FREM2
FSHB
FSHR
FTCD
FTL
FTO
FUCA1
FUT8
FXN
FYCO1
FZD6
G6PC1
G6PC3
GAA
GAD1
GALC
GALE
GALK1
GALNS
GALNT2
GALNT3
GALT
GAMT
GAN
GATA5
GATC
GATM
GBA1
GBA2
GBE1
GCDH
GCGR
GCH1
GCK
GCLC
GCM2
GCNT2
GDAP1
GDF1
GDF5
GDF6
GEMIN4
GEMIN5
GFER
GFI1B
GFM1
GFM2
GFPT1
GGCX
GH1
GHR
GHRHR
GHSR
GINS1
GIPC3
GJA1
GJB2
GJB3
GJB6
GJC2
GLB1
GLDC
GLDN
GLE1
GLIS3
GLRA1
GLRB
GLRX5
GLS
GLUL
GLYCTK
GM2A
GMPPA
GMPPB
GNAT1
GNB3
GNB5
GNE
GNMT
GNPAT
GNPTAB
GNPTG
GNRHR
GORAB
GOSR2
GOT2
GP1BA
GP1BB
GP6
GP9
GPAA1
GPD1
GPHN
GPI
GPIHBP1
GPR179
GPR68
GPSM2
GPT2
GRAP
GRHL2
GRHPR
GRID2
GRIK2
GRIN1
GRIP1
GRM1
GRM6
GRM7
GRN
GRXCR1
GSR
GSS
GSX2
GTF2E2
GTF2H5
GTPBP3
GUCY1A1
GUCY2C
GUCY2D
GUSB
GYG1
GYS2
H6PD
HAAO
HACE1
HADH
HADHA
HADHB
HAMP
HARS1
HARS2
HBB
HELLS
HEPACAM
HERC1
HERC2
HES7
HESX1
HEXA
HEXB
HFE
HFM1
HGD
HGSNAT
HHAT
HIBCH
HIKESHI
HINT1
HJV
HK1
HKDC1
HLCS
HMGCL
HMGCS2
HMX1
HNMT
HOGA1
HOXA2
HOXB1
HPCA
HPD
HPDL
HPGD
HPS1
HPS3
HPS4
HPS5
HPS6
HPSE2
HR
HS2ST1
HSD11B2
HSD17B3
HSD17B4
HSD3B2
HSD3B7
HSF2BP
HSPA9
HSPD1
HSPG2
HTRA1
HTRA2
HTT
HYCC1
HYDIN
HYLS1
IARS1
IARS2
IBA57
ICOS
IDH3A
IDH3B
IDUA
IER3IP1
IFIH1
IFNGR1
IFNGR2
IFT122
IFT140
IFT172
IFT27
IFT43
IFT52
IFT74
IFT80
IFT81
IGF1
IGF1R
IGFALS
IGHMBP2
IHH
IKBKB
IL10RA
IL11RA
IL12RB1
IL17RA
IL17RD
IL21R
IL2RA
IL2RB
IL36RN
IL6R
IL6ST
IL7R
ILDR1
IMPG1
IMPG2
INPP5E
INPP5K
INPPL1
INS
INSR
INTS1
INVS
IQSEC1
IRF8
IRX5
ISCA1
ISCA2
ISCU
ITGA2B
ITGA3
ITGA8
ITGB2
ITGB4
ITGB6
ITK
ITPA
ITPR1
IVD
IYD
JAGN1
JAK3
JAM2
JAM3
JPH2
JUP
KANK2
KARS1
KATNB1
KATNIP
KCNE1
KCNJ1
KCNJ10
KCNJ11
KCNJ13
KCNJ16
KCNMA1
KCNQ1
KCNV2
KCTD7
KDELR2
KDM5B
KDSR
KERA
KIAA0586
KIAA1549
KIF14
KIF1A
KIF1C
KIF7
KIRREL1
KISS1R
KITLG
KLHL3
KLHL40
KLHL41
KLHL7
KLKB1
KNL1
KREMEN1
KRT1
KRT10
KRT14
KRT18
KRT25
KRT5
KRT83
KYNU
L2HGDH
LACC1
LAMA1
LAMA2
LAMA3
LAMB1
LAMB2
LAMB3
LAMC2
LAMC3
LARGE1
LARP7
LARS2
LBR
LCA5
LCAT
LCT
LDHD
LDLR
LDLRAP1
LEMD2
LEP
LEPR
LFNG
LGI4
LHB
LHCGR
LHFPL5
LHX3
LIAS
LIFR
LIG4
LIM2
LINGO1
LINS1
LIPA
LIPC
LIPH
LIPT1
LIPT2
LMNA
LMOD3
LONP1
LOXHD1
LPAR6
LPL
LRAT
LRBA
LRIG2
LRIT3
LRMDA
LRP2
LRP4
LRP5
LRPPRC
LRRC56
LRSAM1
LRTOMT
LSS
LTBP2
LTBP4
LYRM7
LYSET
LYST
LZTFL1
LZTR1
MAB21L1
MAB21L2
MADD
MAG
MAK
MALT1
MAN1B1
MAN2B1
MANBA
MAP3K20
MAPKBP1
MAPT
MARS1
MARS2
MASP1
MAT1A
MATN3
MC2R
MC4R
MCCC1
MCCC2
MCIDAS
MCM10
MCM3AP
MCOLN1
MCPH1
MDH2
MECR
MED17
MED23
MED25
MED27
MEFV
MEGF10
MEGF8
MERTK
MESP2
MFN2
MFRP
MFSD2A
MFSD8
MGAT2
MGME1
MICU1
MINPP1
MIPEP
MITF
MKKS
MKS1
MLC1
MLH1
MLPH
MLYCD
MMAA
MMAB
MMACHC
MMADHC
MME
MMP13
MMP2
MMP20
MMP21
MMUT
MOCOS
MOCS1
MOCS2
MOGS
MPC1
MPDU1
MPDZ
MPI
MPL
MPLKIP
MPO
MPV17
MPZ
MRE11
MRPL3
MRPL44
MRPS2
MRPS22
MRPS34
MSH2
MSH4
MSH5
MSH6
MSMO1
MSRB3
MSTO1
MTFMT
MTHFD1
MTHFR
MTHFS
MTMR2
MTO1
MTR
MTRFR
MTRR
MTTP
MUSK
MUTYH
MVK
MYBPC1
MYBPC3
MYD88
MYF5
MYH11
MYH2
MYH3
MYH7
MYL1
MYL11
MYL2
MYL3
MYLK
MYMK
MYO15A
MYO1E
MYO3A
MYO5A
MYO5B
MYO6
MYO7A
MYO9A
MYORG
MYSM1
NADSYN1
NAGA
NAGLU
NAGS
NALCN
NANS
NARS1
NARS2
NAXD
NAXE
NBAS
NBEAL2
NBN
NCAPD3
NCAPG2
NCF1
NCF2
NCF4
NCKAP1L
NDST1
NDUFA10
NDUFA2
NDUFA6
NDUFA8
NDUFA9
NDUFAF1
NDUFAF3
NDUFAF4
NDUFAF5
NDUFAF6
NDUFAF8
NDUFB3
NDUFB8
NDUFC2
NDUFS1
NDUFS2
NDUFS3
NDUFS4
NDUFS6
NDUFS7
NDUFS8
NDUFV1
NDUFV2
NEB
NECTIN4
NEFL
NEK1
NEK10
NEK8
NEK9
NEMF
NEPRO
NEU1
NEUROG3
NFASC
NFS1
NFU1
NGF
NGLY1
NHLRC1
NHLRC2
NHP2
NIPAL4
NKX6-2
NLRP1
NLRP7
NMNAT1
NNT
NOP10
NOS1AP
NPC1
NPC2
NPHP1
NPHP3
NPHP4
NPHS1
NPHS2
NPR2
NR0B2
NR2E3
NRL
NRROS
NSMCE3
NSUN2
NSUN3
NT5C3A
NT5E
NTHL1
NTNG2
NTRK1
NUBPL
NUP107
NUP133
NUP62
NUP85
NUP88
NUP93
OAT
OBSL1
OCA2
OCLN
ODAD1
ODAD2
OGDHL
OPA1
OPA3
OPLAH
OPTN
ORAI1
ORC1
ORC4
ORC6
OSGEP
OTOA
OTOF
OTOG
OTUD6B
OTULIN
OXCT1
P2RY12
P3H2
P4HTM
PADI3
PADI6
PAH
PAM16
PANK2
PAPSS2
PARK7
PARN
PATL2
PAX1
PAX3
PAX7
PC
PCBD1
PCCA
PCCB
PCDH15
PCNT
PCSK1
PCYT1A
PCYT2
PDE10A
PDE2A
PDE6B
PDE6C
PDHA2
PDHB
PDHX
PDSS1
PDSS2
PDX1
PDXK
PDZD7
PEPD
PERP
PEX1
PEX10
PEX12
PEX13
PEX16
PEX2
PEX26
PEX3
PEX5
PEX6
PEX7
PFKM
PGAM2
PGAP2
PGAP3
PGM1
PGM3
PHGDH
PHKG2
PHOX2A
PHYH
PI4KA
PIBF1
PIEZO1
PIEZO2
PIGB
PIGC
PIGF
PIGH
PIGK
PIGL
PIGN
PIGO
PIGS
PIGT
PIGU
PIGV
PIGW
PIGY
PIK3CD
PINK1
PIP5K1C
PISD
PITRM1
PITX3
PJVK
PKD1L1
PKHD1
PKLR
PLA2G4A
PLA2G6
PLA2G7
PLAA
PLCB1
PLCB4
PLCD1
PLCE1
PLCZ1
PLD1
PLEC
PLEKHG2
PLEKHG5
PLG
PLOD1
PLOD2
PLOD3
PLPBP
PLVAP
PLXNA1
PMM2
PMP22
PMPCA
PMPCB
PMS2
PNKP
PNP
PNPLA1
PNPLA2
PNPLA6
PNPO
PNPT1
POC1A
POC1B
POLE
POLG
POLH
POLR1C
POLR1D
POLR3A
POLR3B
POLR3K
POMGNT1
POMGNT2
POMK
POMT1
POMT2
POP1
POPDC3
POR
POU1F1
PPA2
PPARG
PPCS
PPIB
PPIL1
PPIP5K2
PPP1R15B
PPP2R3C
PPT1
PRDM12
PRDM5
PRF1
PRICKLE1
PRIM1
PRKCD
PRKDC
PRKN
PRKRA
PRLR
PRMT7
PROC
PRODH
PROM1
PROP1
PRORP
PROS1
PRPH2
PRRX1
PRSS56
PRUNE1
PRX
PSAP
PSAT1
PSMB10
PSMB8
PSPH
PTF1A
PTH
PTH1R
PTPN14
PTPN23
PTPRQ
PTRH2
PTS
PUS1
PUS3
PUS7
PXDN
PYCR1
PYCR2
PYGL
PYGM
PYROXD1
QARS1
QDPR
QRSL1
RAB18
RAB23
RAB27A
RAB33B
RAB3GAP1
RAB3GAP2
RAD50
RAD51C
RAG1
RAG2
RALGAPA1
RAPSN
RARB
RARS1
RARS2
RASGRP1
RAX
RBBP8
RBCK1
RBP4
RCBTB1
RDH12
RDH5
RDX
REC114
RECQL4
REEP1
REEP6
RELN
RELT
REN
RFT1
RFX6
RFXANK
RHO
RIC1
RINT1
RIPK1
RIPK4
RLBP1
RMND1
RNASEH1
RNASEH2A
RNASEH2B
RNASEH2C
RNASET2
RNF170
RNF216
RNPC3
ROBO3
ROR2
RORC
RP1
RP1L1
RPE65
RPGRIP1
RPGRIP1L
RPIA
RPL3L
RRM2B
RSPH1
RSPO2
RSPO4
RSPRY1
RTEL1
RTN4IP1
RTTN
RXYLT1
RYR1
S1PR2
SACS
SAG
SAMD9
SAMHD1
SAR1B
SARS1
SARS2
SASS6
SBDS
SBF1
SBF2
SC5D
SCAPER
SCARB2
SCARF2
SCN1B
SCN4A
SCN5A
SCN9A
SCNN1A
SCNN1B
SCO1
SCO2
SCUBE3
SCYL1
SDHA
SDHAF1
SDHB
SDHD
SDR9C7
SEC23A
SEC23B
SEC24D
SECISBP2
SELENBP1
SEMA4A
SEPSECS
SERAC1
SERPINA1
SERPINC1
SERPINF1
SERPINF2
SERPING1
SERPINH1
SETX
SFRP4
SFTPB
SGCA
SGCB
SGCD
SGCG
SGO1
SGPL1
SGSH
SH3PXD2B
SH3TC2
SHMT2
SI
SIL1
SIX6
SKIC2
SKIC3
SLC10A7
SLC11A2
SLC12A1
SLC12A2
SLC12A3
SLC12A5
SLC13A3
SLC13A5
SLC16A1
SLC17A5
SLC18A3
SLC19A2
SLC19A3
SLC1A1
SLC1A4
SLC22A12
SLC22A5
SLC24A1
SLC24A4
SLC24A5
SLC25A1
SLC25A12
SLC25A13
SLC25A15
SLC25A19
SLC25A20
SLC25A22
SLC25A26
SLC25A3
SLC25A38
SLC25A4
SLC25A42
SLC25A46
SLC26A2
SLC26A3
SLC26A4
SLC26A8
SLC27A4
SLC29A3
SLC2A1
SLC2A10
SLC2A2
SLC2A9
SLC30A10
SLC33A1
SLC34A1
SLC34A2
SLC34A3
SLC35A1
SLC35A3
SLC35C1
SLC35D1
SLC37A4
SLC38A8
SLC39A13
SLC39A14
SLC39A4
SLC39A8
SLC3A1
SLC45A1
SLC45A2
SLC46A1
SLC4A1
SLC4A11
SLC4A4
SLC52A2
SLC52A3
SLC5A1
SLC5A2
SLC5A5
SLC5A6
SLC5A7
SLC6A17
SLC6A19
SLC6A3
SLC6A5
SLC6A6
SLC6A9
SLC7A14
SLC7A6OS
SLC7A7
SLC7A9
SLC9A1
SLC9A3
SLCO2A1
SLURP1
SMARCAL1
SMG8
SMN1
SMO
SMOC1
SMPD1
SMPD4
SNIP1
SNX10
SNX14
SOD1
SORD
SOST
SOX18
SP7
SPARC
SPATA5
SPATA5L1
SPATA7
SPEG
SPG11
SPG21
SPG7
SPINK1
SPINK5
SPINT2
SPR
SPRTN
SPTA1
SPTBN2
SPTBN4
SQOR
SQSTM1
SRD5A2
SRD5A3
ST14
ST3GAL3
ST3GAL5
STAC3
STAG3
STAMBP
STAR
STAT1
STAT2
STAT5B
STIL
STIM1
STN1
STRA6
STRADA
STRC
STT3A
STUB1
STX11
SUCLA2
SUCLG1
SUFU
SULT2B1
SUMF1
SUN5
SUOX
SURF1
SVIL
SYNE1
SYNJ1
SYT2
SZT2
TAC3
TACO1
TACR3
TACSTD2
TAF13
TAF2
TAF6
TALDO1
TANGO2
TAPT1
TARS1
TARS2
TASP1
TAT
TBC1D24
TBCD
TBCE
TBCK
TBX19
TBX4
TBX6
TBXAS1
TBXT
TCAP
TCF12
TCF3
TCIRG1
TCN2
TCTN2
TCTN3
TDRD7
TECR
TECRL
TECTA
TELO2
TENM3
TENT5A
TERT
TET2
TET3
TEX14
TF
TFR2
TG
TGDS
TGFB1
TGM1
TGM5
TH
THG1L
THOC6
THRB
TIA1
TIMM50
TIMMDC1
TJP2
TK2
TKFC
TKT
TLE6
TMC1
TMEM107
TMEM126B
TMEM132E
TMEM138
TMEM165
TMEM199
TMEM216
TMEM218
TMEM231
TMEM67
TMEM70
TMIE
TMPRSS3
TMPRSS6
TMTC3
TMX2
TNFRSF11A
TNFRSF11B
TNFRSF13B
TNFSF11
TNR
TNXB
TOE1
TOGARAM1
TONSL
TOP3A
TOR1A
TP53RK
TPI1
TPK1
TPM3
TPO
TPP1
TPP2
TPRKB
TRAF3IP1
TRAIP
TRAPPC10
TRAPPC11
TRAPPC2L
TRAPPC9
TRDN
TREM2
TREX1
TRHR
TRIM2
TRIM32
TRIM37
TRIOBP
TRIP11
TRIP13
TRIP4
TRIT1
TRMT1
TRMT10A
TRMT10C
TRMT5
TRMU
TRNT1
TRPM1
TRPM6
TRPV6
TSEN15
TSEN2
TSEN54
TSFM
TSHB
TSHR
TSPEAR
TTC12
TTC19
TTC21A
TTC21B
TTC26
TTC5
TTC7A
TTC8
TTI2
TTLL5
TTN
TTPA
TUBB8
TUBGCP4
TUBGCP6
TUFM
TULP1
TUSC3
TWIST2
TWNK
TYMP
TYR
TYROBP
TYRP1
UBA5
UBE2T
UBE3B
UBR1
UCHL1
UFC1
UFM1
UFSP2
UGDH
UGT1A1
UMPS
UNC13D
UNC45A
UNC45B
UNC80
UNG
UQCRB
UQCRC2
UQCRFS1
UQCRQ
UROD
UROS
USB1
USH1C
USH1G
USH2A
USP53
UVSSA
VAC14
VAMP1
VARS1
VARS2
VDR
VHL
VIPAS39
VKORC1
VLDLR
VPS11
VPS13A
VPS13B
VPS13C
VPS13D
VPS33A
VPS33B
VPS35L
VPS37A
VPS41
VPS45
VPS51
VPS53
VRK1
VWF
WARS2
WASHC4
WASHC5
WBP2
WDR1
WDR19
WDR35
WDR4
WDR62
WDR72
WDR73
WDR81
WEE2
WFS1
WLS
WNT1
WNT10A
[truncated: 32 more rows]

## Sheet: Genes with known P&LP INDEL
Gene	Total 1654 genes
AAAS
AARS1
AARS2
AASS
ABCA1
ABCA12
ABCA2
ABCA3
ABCA4
ABCB11
ABCB4
ABCC2
ABCC6
ABCC8
ABCD4
ABCG5
ABCG8
ABHD12
ABHD5
ACAD8
ACAD9
ACADM
ACADS
ACADSB
ACADVL
ACAN
ACAT1
ACBD5
ACE
ACO2
ACOX1
ACP5
ACTA1
ACTL6B
ACY1
ADA
ADA2
ADAMTS13
ADAMTS2
ADAMTSL4
ADAR
ADAT3
ADCY5
ADGRG1
ADGRV1
ADPRS
ADSL
ADSS1
AEBP1
AFG3L2
AFP
AGA
AGBL5
AGK
AGL
AGPAT2
AGPS
AGRN
AGTPBP1
AGXT
AHI1
AICDA
AIMP1
AIMP2
AIPL1
AIRE
AK1
AK2
ALB
ALDH18A1
ALDH3A2
ALDH5A1
ALDH7A1
ALDOB
ALG1
ALG11
ALG12
ALG14
ALG2
ALG3
ALG6
ALKBH8
ALMS1
ALOX12B
ALOXE3
ALPK3
ALPL
ALS2
ALX3
ALX4
AMBN
AMH
AMN
AMPD2
AMT
ANGPTL3
ANK1
ANK3
ANKS6
ANO10
ANO5
ANTXR2
AP3B1
AP3B2
AP4B1
AP4E1
AP4M1
AP4S1
AP5Z1
APC2
APOA1
APOB
APOC2
APOE
APRT
APTX
AQP2
ARFGEF2
ARG1
ARHGDIA
ARHGEF18
ARL13B
ARL6
ARMC2
ARMC9
ARPC1B
ARSA
ARSB
ARV1
ASAH1
ASL
ASNS
ASPA
ASPH
ASPM
ASS1
ATAD1
ATAD3A
ATM
ATOH7
ATP13A2
ATP1A2
ATP2A1
ATP6V0A2
ATP6V0A4
ATP6V1B1
ATP7B
ATP8B1
ATR
AUH
B3GALNT2
B3GALT6
B3GLCT
B4GAT1
B9D1
B9D2
BBS1
BBS10
BBS12
BBS2
BBS4
BBS5
BBS7
BBS9
BCAS3
BCHE
BCKDHA
BCKDHB
BCS1L
BEST1
BFSP1
BLM
BLOC1S3
BLTP1
BMPER
BMPR1B
BOLA3
BPNT2
BRAT1
BRCA1
BRCA2
BRF1
BSCL2
BTD
BTG4
BUB1B
BVES
C12orf4
C12orf57
C14orf39
C19orf12
C1QA
C1QBP
C2
C2CD3
C2orf69
C3
C5
C8B
CA12
CA5A
CABP2
CABP4
CACNA1B
CACNA1D
CACNA2D2
CACNA2D4
CAD
CANT1
CAPN1
CAPN15
CAPN3
CARD9
CARMIL2
CARS2
CASQ2
CASR
CATSPER1
CAVIN1
CBLIF
CBS
CC2D1A
CC2D2A
CCDC103
CCDC32
CCDC39
CCDC40
CCDC47
CCDC65
CCDC8
CCDC88C
CCN6
CCNO
CD27
CD36
CD3D
CD3E
CD3G
CD40
CD55
CD70
CDAN1
CDC14A
CDC45
CDH11
CDH23
CDH3
CDHR1
CDK10
CDK5RAP2
CDSN
CDT1
CENPF
CENPJ
CEP104
CEP120
CEP135
CEP152
CEP164
CEP250
CEP290
CEP41
CEP57
CEP78
CEP83
CERKL
CFAP251
CFAP298
CFAP300
CFAP410
CFAP43
CFAP44
CFAP53
CFAP69
CFH
CFI
CFTR
CHAT
CHRM3
CHRNA1
CHRNA3
CHRND
CHRNE
CHRNG
CHST14
CHST3
CIB2
CIITA
CIT
CKAP2L
CLCN1
CLCN2
CLCN7
CLCNKB
CLDN1
CLDN14
CLDN16
CLN3
CLN5
CLN6
CLN8
CLPB
CLRN1
CNGA3
CNGB1
CNGB3
CNNM2
CNNM4
CNPY3
CNTNAP1
CNTNAP2
COA7
COA8
COASY
COG1
COG4
COG5
COG6
COL11A1
COL11A2
COL17A1
COL18A1
COL1A2
COL27A1
COL3A1
COL4A3
COL4A4
COL6A1
COL6A2
COL6A3
COL7A1
COLEC10
COLQ
COQ4
COQ6
COQ8A
COQ8B
CORO1A
COX15
COX6A1
CP
CPLANE1
CPOX
CPS1
CPT1A
CPT2
CRB1
CRB2
CREB3L1
CRIPT
CRLF1
CRPPA
CRTAP
CRYAB
CSF1R
CSF3R
CSPP1
CSTA
CSTB
CTC1
CTNS
CTSA
CTSC
CTSD
CTSF
CTSK
CTU2
CUBN
CUL7
CWC27
CWF19L1
CYB5R3
CYBA
CYP11B1
CYP11B2
CYP17A1
CYP1B1
CYP21A2
CYP24A1
CYP27A1
CYP27B1
CYP2R1
CYP2U1
CYP4F22
CYP4V2
CYP7B1
D2HGDH
DAG1
DARS2
DBT
DCAF17
DCC
DCDC2
DCLRE1C
DCT
DDB2
DDHD1
DDHD2
DDOST
DDX11
DDX59
DEAF1
DEGS1
DENND5A
DES
DGKE
DGUOK
DHCR7
DHDDS
DHH
DHODH
DHTKD1
DIAPH1
DIS3L2
DLAT
DLD
DLL3
DMP1
DMXL2
DNAAF1
DNAAF11
DNAAF2
DNAAF3
DNAAF4
DNAAF5
DNAH1
DNAH11
DNAH17
DNAH5
DNAH8
DNAH9
DNAI1
DNAI2
DNAJB2
DNAJC12
DNAJC21
DNAJC3
DNAL1
DNASE1L3
DNM1L
DNMBP
DNMT3B
DOCK2
DOCK3
DOCK6
DOCK7
DOCK8
DOK7
DONSON
DPAGT1
DPM1
DPYD
DRAM2
DSC2
DSG1
DSG2
DSP
DST
DSTYK
DUOX2
DUOXA2
DYM
DYNC2H1
DYNC2I1
DYNC2I2
DYNC2LI1
DYNLT2B
DYSF
DZIP1L
EARS2
ECEL1
ECHS1
EDAR
EDARADD
EDN3
EDNRB
EFEMP2
EIF2AK3
EIF2AK4
EIF2B1
EIF2B2
EIF2B5
ELAC2
ELOVL4
ELP1
ELP2
EMC1
ENAM
ENO3
ENPP1
ENTPD1
EOGT
EPB41
EPCAM
EPG5
EPM2A
ERCC1
ERCC2
ERCC3
ERCC4
ERCC5
ERCC6
ERCC6L2
ERCC8
ERLIN2
ESCO2
ESPN
ESRRB
ETFA
ETFDH
ETHE1
EVC
EVC2
EXOC7
EXOSC3
EXT2
EYS
F10
F11
F12
F13A1
F13B
F2
F5
F7
FA2H
FAH
FAM149B1
FAM20A
FAN1
FANCA
FANCC
FANCD2
FANCE
FANCF
FANCG
FANCI
FANCL
FANCM
FARS2
FARSB
FASTKD2
FAT4
FBLN5
FBP1
FBXL4
FBXO7
FDFT1
FDXR
FECH
FERMT1
FERMT3
FGA
FGD4
FGF3
FGF5
FGFR3
FH
FIBP
FIG4
FKBP10
FKBP14
FKRP
FKTN
FLAD1
FLG
FLI1
FLNB
FLVCR1
FMN2
FMO3
FOLR1
FOXE3
FOXL2
FOXN1
FOXRED1
FRAS1
FREM1
FREM2
FRRS1L
FSHB
FSIP2
FTL
FUCA1
FXN
FYB1
FYCO1
G6PC1
G6PC3
GAA
GAD1
GALC
GALK1
GALNS
GALNT3
GALT
GAMT
GAN
GBA1
GBA2
GBE1
GCDH
GCH1
GCK
GCNT2
GDAP1
GDF1
GDF5
GFER
GFM1
GFM2
GFPT1
GHR
GHRHR
GIPC3
GJA1
GJB2
GJB3
GJC2
GLB1
GLDC
GLDN
GLE1
GLIS3
GLRA1
GLRX5
GLS
GM2A
GMPPB
GNAT1
GNB3
GNB5
GNE
GNPAT
GNPTAB
GNPTG
GNS
GORAB
GOSR2
GOT2
GP1BA
GP1BB
GPAA1
GPC6
GPD1
GPHN
GPIHBP1
GPNMB
GPR179
GPR68
GPSM2
GPT2
GPX4
GRHPR
GRIN1
GRIP1
GRM6
GRN
GRXCR1
GSC
GSS
GTPBP2
GTPBP3
GUCY1A1
GUCY2D
GUSB
GYS1
GYS2
GZF1
H6PD
HACE1
HADH
HADHA
HADHB
HARS1
HARS2
HAX1
HBB
HELLS
HEPACAM
HERC1
HERC2
HES7
HESX1
HEXA
HEXB
HFE
HFM1
HGD
HGSNAT
HIBCH
HID1
HINT1
HJV
HLCS
HMGCL
HMGCS2
HOGA1
HPD
HPDL
HPGD
HPS1
HPS3
HPS4
HPS5
HPS6
HPSE2
HR
HS2ST1
HSD11B2
HSD17B3
HSD17B4
HSD3B2
HSD3B7
HSPA9
HSPG2
HTRA2
HYAL1
HYCC1
HYDIN
IARS1
IBA57
IDUA
IFNAR2
IFNGR1
IFNGR2
IFT122
IFT140
IFT172
IFT27
IFT52
IFT74
IFT80
IFT81
IGF1R
IGFALS
IGHMBP2
IHH
IL10RA
IL12B
IL12RB1
IL17RA
IL1RN
IL21R
IL2RA
IL2RB
IL6ST
IL7R
ILDR1
IMPA1
IMPG2
INPP5E
INPP5K
INPPL1
INS
INSR
INTS1
INVS
IPO8
IQCB1
IQCE
IRAK4
IRF8
IRX5
ITCH
ITGA2B
ITGA3
ITGA6
ITGA7
ITGA8
ITGB2
ITGB4
ITPA
ITPR1
IVD
IYD
JAGN1
JAK3
JAM2
JAM3
JUP
KARS1
KCNE1
KCNJ1
KCNJ10
KCNJ11
KCNQ1
KCNV2
KCTD7
KDM5B
KDSR
KHDC3L
KIAA0586
KIAA0753
KIDINS220
KIF14
KIF1A
KIF1C
KIF7
KIFBP
KITLG
KIZ
KLC2
KLHL40
KLHL41
KLHL7
KNL1
KPTN
KRT1
KRT10
KRT14
KRT5
KRT85
KY
KYNU
L2HGDH
LACC1
LAMA1
LAMA2
LAMA3
LAMB1
LAMB2
LAMB3
LAMC2
LAMC3
LARGE1
LARP7
LAT
LBR
LCA5
LCAT
LCT
LDLR
LDLRAP1
LEPR
LGI4
LHB
LHX3
LIFR
LIG4
LINS1
LIPA
LIPH
LIPN
LMBR1
LMBRD1
LMNA
LMOD3
LONP1
LOXHD1
LPAR6
LPIN1
LPL
LRAT
LRBA
LRIG2
LRIT3
LRP2
LRP5
LRPAP1
LRPPRC
LRSAM1
LRTOMT
LTBP1
LTBP2
LTBP3
LYRM7
LYST
LZTFL1
LZTR1
MADD
MAG
MAGI2
MAK
MALT1
MAN1B1
MAN2B1
MANBA
MAP3K20
MAPT
MARS1
MARS2
MARVELD2
MASP1
MAT1A
MATN3
MBOAT7
MC2R
MC4R
MCCC1
MCCC2
MCM3AP
MCOLN1
MCPH1
MECR
MED17
MED23
MED25
MED27
MEFV
MEGF10
MEGF8
MERTK
MESD
MESP2
METTL23
METTL5
MFF
MFN2
MFRP
MFSD2A
MFSD8
MGAT2
MICU1
MIPEP
MITF
MKKS
MKS1
MLC1
MLH1
MLYCD
MMAA
MMAB
MMACHC
MMADHC
MME
MMP2
MMP20
MMUT
MNS1
MOCS1
MOCS2
MPDU1
MPDZ
MPI
MPL
MPLKIP
MPO
MPV17
MPZ
MRAP
MRE11
MRPS22
MSH2
MSH3
MSH6
MSTO1
MTFMT
MTHFR
MTMR2
MTO1
MTR
MTRFR
MTRR
MTTP
MTX2
MUTYH
MVK
MYBPC3
MYD88
MYF5
MYH11
MYH2
MYH3
MYH7
MYL2
MYLK
MYO15A
MYO18B
MYO1E
MYO3A
MYO6
MYO7A
MYORG
NAGA
NAGLU
NAGS
NALCN
NANS
NAXD
NAXE
NBAS
NBEAL2
NBN
NCAPD3
NCF1
NCF2
NCF4
NDE1
NDRG1
NDUFA10
NDUFA6
NDUFAF2
NDUFAF3
NDUFAF6
NDUFAF8
NDUFC2
NDUFS1
NDUFS3
NDUFS4
NDUFS6
NDUFV1
NDUFV2
NEB
NEFL
NEK1
NEK8
NEMF
NEU1
NGLY1
NHLRC1
NHLRC2
NIPAL4
NKX3-2
NKX6-2
NLRP7
NNT
NOP10
NPC1
NPC2
NPHP1
NPHP3
NPHP4
NPHS1
NPHS2
NPPA
NPR2
NR0B2
NR1H4
NR2E3
NRL
NRXN1
NSMCE2
NSUN2
NSUN3
NT5C2
NT5C3A
NTHL1
NTRK1
NUBPL
NUP107
NUP188
NUP88
NXN
OAT
OBSL1
OCA2
OCLN
ODAD2
ODAD3
ODAPH
OPA1
OPA3
OPLAH
OPTN
ORAI1
ORC1
ORC4
ORC6
OSTM1
OTOA
OTOF
OTOG
OTOGL
OTUD6B
P2RY12
P3H1
P3H2
PADI6
PAH
PANK2
PAPSS2
PARK7
PARN
PATL2
PAX1
PAX3
PC
PCCA
PCCB
PCDH15
PCNT
PCSK1
PCYT1A
PDE6B
PDE6C
PDHB
PDHX
PDP1
PDSS1
PDX1
PEPD
PEX1
PEX10
PEX12
PEX16
PEX2
PEX26
PEX3
PEX5
PEX6
PEX7
PFKM
PGAP1
PGAP3
PGM1
PGM3
PHGDH
PHKG2
PHYH
PIBF1
PIEZO1
PIEZO2
PIGC
PIGG
PIGN
PIGO
PIGQ
PIGS
PIGT
PIGW
PIK3CD
PINK1
PIP5K1C
PISD
PITX3
PJVK
PKD1L1
PKHD1
PKLR
PLA2G4A
PLA2G6
PLAA
PLCB1
PLCB4
PLCD1
PLCE1
PLD1
PLEC
PLEKHG5
PLG
PLK4
PLOD1
PLPBP
PLXNA1
PMFBP1
PMM2
PMP22
PMS2
PNKP
PNPLA1
PNPLA2
PNPLA6
PNPO
PNPT1
POC1A
POC1B
POLE
POLG
POLH
POLR1C
POLR1D
POLR3A
POLR3B
POMC
POMGNT1
POMGNT2
POMK
POMP
POMT1
POMT2
POR
POU1F1
PPARG
PPCS
PPIB
PPP1R21
PPP2R3C
PPT1
PRDM12
PREPL
PRF1
PRG4
PRKN
PRKRA
PRMT7
PROC
PROM1
PROP1
PROS1
PRPH2
PRRX1
PRSS12
PRUNE1
PRX
PSAP
PSAT1
PSMB8
PSMC3IP
PTPN14
PTPN23
PTPRC
PTPRQ
PTRH2
PTS
PUS1
PUS3
PUS7
PXDN
PYCR1
PYCR2
PYGL
PYGM
PYROXD1
QARS1
RAB18
RAB27A
RAB28
RAB33B
RAB3GAP1
RAB3GAP2
RAD50
RAD51C
RAG1
RAG2
RAPSN
RARB
RARS1
RARS2
RASGRP1
RAX
RBBP8
RBCK1
RBM8A
RCBTB1
RD3
RDH12
RDH5
RDX
RECQL4
REEP1
RELN
RELT
REN
RETREG1
RFT1
RFX6
RFXANK
RHO
RIN2
RIPK1
RLBP1
RMND1
RNASEH2A
RNASEH2B
RNASET2
RNF168
RNF216
ROBO3
ROGDI
ROR2
RP1
RP1L1
RPE65
RPGRIP1
RPGRIP1L
RRM2B
RSPH1
RSPH3
RTEL1
RTTN
RXYLT1
RYR1
SACS
SAMD9
SAMHD1
SAR1B
SBDS
SBF1
SBF2
SCAPER
SCARB2
SCARF2
SCN4A
SCN5A
SCN9A
SCNN1A
SCNN1B
SCNN1G
SCO1
SCO2
SCUBE3
SCYL1
SDCCAG8
SDHA
SDHB
SDHD
SEC23B
SEC24D
SELENON
SEMA4A
SEPSECS
SERAC1
SERPINA1
SERPINA6
SERPINB7
SERPINC1
SERPINE1
SERPINF1
SERPINF2
SERPING1
SERPINH1
SETX
SFRP4
SFTPB
SGCA
SGCB
SGCD
SGCG
SGPL1
SGSH
SH3TC2
SHMT2
SI
SIL1
SIX6
SKIC2
SKIC3
SLC11A2
SLC12A1
SLC12A2
SLC12A3
SLC12A5
SLC12A6
SLC13A5
SLC16A1
SLC17A5
SLC19A2
SLC19A3
SLC1A1
SLC1A4
SLC22A12
SLC22A5
SLC24A1
SLC25A1
SLC25A13
SLC25A15
SLC25A20
SLC25A22
SLC25A3
SLC25A38
SLC25A4
SLC25A46
SLC26A2
SLC26A3
SLC26A4
SLC27A4
SLC29A3
SLC2A1
SLC2A10
SLC2A2
SLC30A10
SLC30A9
SLC33A1
SLC34A1
SLC34A2
SLC34A3
SLC35A3
SLC37A4
SLC38A8
SLC39A14
SLC39A4
SLC3A1
SLC44A1
SLC45A2
SLC46A1
SLC4A1
SLC4A11
SLC52A2
SLC52A3
SLC5A2
SLC5A6
SLC5A7
SLC6A19
SLC6A5
SLC6A9
SLC7A7
SLC7A9
SLC9A3
SLCO2A1
SLURP1
SLX4
SMARCAL1
SMARCD2
SMG9
SMN1
SMO
SMPD1
SMPD4
SNAP29
SNX14
SP110
SPAG1
SPART
SPATA5
SPATA5L1
SPATA7
SPEG
SPG11
SPG21
SPG7
SPINK5
SPR
SPRTN
SPTA1
SPTBN2
SPTBN4
SQSTM1
SRD5A2
SRD5A3
ST3GAL5
STAC3
STAG3
STAMBP
STAR
STAT1
STAT2
STIL
STIM1
STRA6
STRADA
STRC
STUB1
STX11
STX3
SUFU
SUMF1
SUOX
SURF1
SVBP
SVIL
SYNE1
SYNE4
SYNJ1
SYT2
SZT2
TACO1
TACR3
TALDO1
TANGO2
TAP1
TAP2
TAT
TBC1D20
TBC1D23
TBC1D24
TBC1D2B
TBC1D7
TBCD
TBCE
TBCK
TBX19
TBX4
TBX6
TBXAS1
TCAP
TCF12
TCF3
TCIRG1
TCN2
TCTN1
TCTN2
TCTN3
TDP2
TECPR2
TECTA
TENT5A
TERT
TET3
TEX14
TEX15
TFR2
TG
TGDS
TGFB1
TGM1
TGM5
TH
THOC6
THRB
TJP2
TK2
TKT
TLE6
TMC1
TMC6
TMC8
TMCO1
TMEM107
TMEM126B
TMEM216
TMEM237
TMEM260
TMEM53
TMEM67
TMEM70
TMEM94
TMIE
TMPRSS15
TMPRSS6
TMTC3
TMX2
TNFRSF11A
TNFRSF11B
TNFRSF13B
TNFSF11
TNNT1
TNR
TNXB
TOE1
TONSL
TOP3A
TOR1A
TPM3
TPO
TPP1
TPP2
TPRN
TRAK1
TRAPPC11
TRAPPC4
TRAPPC9
TRDN
TREM2
TREX1
TRHR
TRIM2
TRIM32
TRIM37
TRIOBP
TRIP11
TRIP4
TRMT1
TRMU
TRNT1
TRPM1
TRPM6
TRPV6
TSEN2
TSEN54
TSFM
TSHB
TSHR
TSPEAR
TSPYL1
TTC19
TTC21B
TTC29
TTC7A
TTC8
TTLL5
TTN
TTPA
TUBB8
TUBGCP4
TUBGCP6
TULP1
TWIST2
TWNK
TXNDC15
TXNL4A
TYK2
TYMP
TYR
TYROBP
TYRP1
UBA5
UBE2T
UBE3B
UBE4A
UBR7
UCHL1
UFM1
UGT1A1
UNC13D
UNC80
UPB1
UQCRB
UQCRC2
UROD
USB1
USH1C
USH1G
USH2A
USP53
VAMP1
VARS1
VARS2
VHL
VIPAS39
VLDLR
VPS13A
VPS13B
VPS13C
VPS13D
VPS33B
VPS51
VPS53
VRK1
VWA1
VWF
WARS2
WASHC5
WDPCP
WDR1
WDR19
WDR35
WDR4
WDR62
WDR72
WDR73
WDR81
WEE2
WFS1
WHRN
WNK1
WNT1
WNT10A
WNT10B
WRN
WWOX
XDH
XPA
XPC
XRCC2
XYLT1
YARS1
YARS2
YIF1B
YIPF5
YY1AP1
ZAP70
ZBTB24
ZFP57
ZFYVE26
ZMPSTE24
ZMYND10
ZNF142
ZNF335
ZNF407
ZNF408
ZNF469
ZP1
ZP2
