# Supplementary material for: A robust pipeline for ranking carrier frequencies of autosomal recessive and X-linked Mendelian disorders
Source: NPJ Genom Med. 2022 Dec 19;7:72. doi: 10.1038/s41525-022-00344-7 (PMC9763236; doi:10.1038/s41525-022-00344-7)
Supplement: Supplementary file 7 — Dataset S6 [file 41525_2022_344_MOESM7_ESM.xlsx]

## Sheet: gnomAD Type1-4
Dataset S6. Calculated GCR values in various databases. For gnomAD database, one batch of calculation was performed based on Type 1 and 2 variants only, while the other based on all Type 1 to 4 variants. "ALL", pan-ethnicity GCRs in the gnomAD database. Calculations in the remaining databases were based on Type 1 to Type 4 variants. Note that not all 2,699 genes from Table S2 could be found here …
symbol	ALL	AFR	NFE	ASJ	EAS	FIN	SAS	AMR
TUBB8	0.00334497	0.00561414	0.00322051	0.00126482	0.00143692	0.00323165	0.00158259	0.00383191
PITRM1	0.00304158	0.00589717	0.00288107	0.0010286	0.00515174	0.000714701	0.00346929	0.00114091
AKR1C2	0.0146858	0.0835294	0.00185607	0.0133185	0.00582914	0.00095181	0.00950961	0.00484351
DHTKD1	0.00446454	0.00826139	0.00409063	0.000871004	0.00587812	0.00096753	0.00496391	0.00334141
OPTN	0.00135619	0.000680005	0.00135496	0.0063478	0.000702916	0.000186935	0.00039202	0.00265747
MCM10	0.000887352	0.00118717	0.00081377	0	0.00156819	0.000870548	0.000722939	0.000551962
PHYH	0.00241995	0.00411608	0.00190208	0.00678967	0.00121886	0.00149049	0.00167171	0.0032161
DCLRE1C	0.00109826	0.00163008	0.00114338	0.000774453	0.00106309	0.000277572	0.000504926	0.000563039
ITGA8	0.00280014	0.00323514	0.00288696	0.00179387	0.0021926	0.000339779	0.00423535	0.00291211
CUBN	0.0132461	0.0210446	0.0130245	0.00786171	0.015823	0.0126682	0.00655208	0.00980809
PTF1A	0.000162826	7.13241e-05	0.000241025	0.000576369	0	0	0.000482342	6.3674e-05
MYO3A	0.00643496	0.011346	0.00492833	0.00227906	0.0103463	0.000807258	0.0121779	0.00479968
ACBD5	0.000644257	0.00037376	0.000732849	0.000198452	0.00120074	6.20386e-05	0.000765517	0.000902222
RAB18	0.000317204	0.000420334	0.000412203	0	0.000217486	9.24813e-05	0.000276918	5.79039e-05
ODAD2	0.00370263	0.00531682	0.00388852	0.00150734	0.00257524	0.000688425	0.00897752	0.00220318
SVIL	0.00302638	0.00233508	0.0033416	0.00232291	0.00316761	0.00120873	0.00363696	0.00354176
ERCC6	0.00815031	0.00872104	0.00797358	0.00750114	0.0158051	0.00377349	0.00628731	0.00807143
CHAT	0.00374734	0.0123549	0.00162799	0.00366178	0.00241565	0.00338164	0.00178156	0.00226896
OGDHL	0.00186902	0.00667172	0.0011642	0.000576037	0.00161849	0	0.00109906	0.00113946
PCDH15	0.00826152	0.0115773	0.0073049	0.00987563	0.0135386	0.00282257	0.0100528	0.00690396
DNAJC12	0.000845239	0.000636488	0.000631743	0	0.000436173	0.00046452	0.000663253	0.00245459
MYPN	0.000672296	0.000447443	0.000561022	0.00115241	0.00101545	0.000277264	0.000545702	0.00110032
KIFBP	0.000707671	0.00065509	0.000755627	0.00482638	0.000217723	0	0.000200415	0.000228844
HKDC1	0.00347728	0.00452313	0.00213017	0.000590319	0.00192318	0.000974647	0.000614224	0.0122086
HK1	0.00139343	0.0020219	0.00124479	0.000775	0.00341106	0.000889782	0.00113634	0.000605215
NEUROG3	0.000441247	0.000579663	0.000193208	0	0.00044952	9.25412e-05	0.000668935	0.00107479
PRF1	0.00296667	0.00752284	0.00170223	0.00271001	0.00380286	0.000464805	0.00319909	0.00277512
SGPL1	0.000538288	0.000468211	0.000393157	0	0.000602438	0.00179741	0.000317778	0.000542267
PCBD1	0.000748756	0.000589315	0.000884357	0.00280608	0.000469845	0	0.000196653	0.000823131
SLC29A3	0.0011306	0.001631	0.000982011	0	0.0012622	6.2027e-05	0.00199134	0.00131833
CDH23	0.00941216	0.0115419	0.00890419	0.0034693	0.00805753	0.00360206	0.011712	0.0124864
PSAP	0.00115538	0.000513486	0.00115368	0	0.000747422	0.00124039	0.00253538	0.00153831
CHST3	0.000729803	0.000576457	0.000557965	0.000785366	0.00105005	0.000614207	0.00125817	0.00107478
ASCC1	0.000893609	0.00140866	0.000786967	0	0.00164612	0.000181192	0.000581935	0.00108055
MICU1	0.00129903	0.000802629	0.00185978	0.000201167	0.000496425	0.000377863	0.00149658	0.00112899
MRPS16	0.000550617	0.000279388	0.000315414	0	0.000169592	0	0.000710111	0.00207688
LRMDA	0.00122039	0.00145217	0.00120824	0.00308452	0.000704307	9.23873e-05	0.00100986	0.00160346
KCNMA1	0.00226786	0.00141956	0.00234671	0.000988729	0.00652759	0.00140154	0.00306371	0.00156224
POLR3A	0.00512593	0.00535195	0.00472538	0.00112087	0.00694139	0.00778758	0.00428606	0.00473779
MAT1A	0.00109915	0.000822085	0.000773287	0.000154512	0.000789205	0.00366938	0.00181674	0.000611601
CDHR1	0.00259359	0.00380738	0.00215428	0.00177098	0.000543561	0.0010349	0.00241059	0.00366933
PAPSS2	0.00486273	0.00773663	0.00260875	0.00194873	0.0321257	0.00153392	0.00882797	0.00485646
ATAD1	0.000212528	0.000175729	0.000289896	0	0.000194455	6.20617e-05	0.000414079	0.000156192
LIPN	0.000765839	0.000346482	0.00101926	0.00080061	0.00115861	0.000561052	0.000471842	0.000939779
LIPA	0.00279176	0.00163061	0.00395834	0.00118151	0.00136529	0.000619794	0.00207439	0.00282685
CEP55	0.0011173	0.000532488	0.00128306	0	0.000981992	0.000340597	0.00139035	0.00135141
PDE6C	0.00240835	0.00252912	0.00214165	0.00358304	0.00392342	0.000216399	0.0042571	0.00218251
PLCE1	0.00354446	0.00254069	0.00272055	0.00413652	0.0119343	0.00133531	0.00468916	0.00333241
HELLS	0.000607766	0.000412818	0.000233855	0.000975904	0.00326966	0.000407363	0.00110018	0.00052356
ALDH18A1	0.00245406	0.00180661	0.00227087	0.000774572	0.00294466	0.0023505	0.0042199	0.00306158
TCTN3	0.00173305	0.00153702	0.00212471	0.00212906	0.00158491	9.24214e-05	0.00181278	0.00157858
HOGA1	0.00583827	0.00417744	0.00615409	0.0219424	0.00676406	0.0017371	0.00522652	0.00483038
HPS1	0.00269134	0.00465374	0.0024106	0	0.00116413	0.00109914	0.00129868	0.00343829
HPSE2	0.00111289	0.00143802	0.00130406	0	0.00128592	0.00022044	0.000688029	0.000577304
COX15	0.00200117	0.00128385	0.0023832	0.00337885	0.00508655	0.000124313	0.000911063	0.00150818
ABCC2	0.00816325	0.00554941	0.00596117	0.000198491	0.0100937	0.0199574	0.00877562	0.0107331
DNMBP	0.00300421	0.00181146	0.00218644	0.000775118	0.00987568	0.00027765	0.00322837	0.00525475
ERLIN1	0.000254211	0.000235235	0.000215763	0.000576037	0.000357826	0.000564865	0.000131123	5.78536e-05
CWF19L1	0.00158919	0.00178414	0.00172672	0	0.00279058	0.00272542	0.000543622	0.000852873
NDUFB8	0.000761933	0.000221993	0.00115828	0.000147623	0.00126438	0.000212698	0.000326465	0.000742511
TWNK	0.00130383	0.0010184	0.000863664	0.000743168	0.000543585	0.0071543	0.000561172	0.000276087
PDZD7	0.00766152	0.00813686	0.00794516	0.00024728	0.00607415	0.0159295	0.00419536	0.00998331
HPS6	0.00158725	0.00181967	0.00150528	0.000348253	0.00253769	6.42715e-05	0.00113936	0.00238251
SUFU	0.00051509	0.00057162	0.000530107	0	0.000810818	0.000184792	0.000485226	0.000298446
ARL3	0.000179156	6.93361e-05	0.000259018	0	8.48248e-05	0	0.000179926	0.000240809
CYP17A1	0.00112533	0.000954686	0.00103338	0.000213265	0.00387689	0.000216453	0.00124159	0.00100044
CNNM2	0.000608964	0.00162231	0.000435476	0	0.00102643	0	0.000178673	0.000658596
NT5C2	0.000853999	0.000452227	0.000753512	0.000774572	0.00313625	0.00205864	0.000544979	0.00084141
ATP5MK	0.000485695	9.66557e-05	0.000123128	0.00781609	0.00138419	0	0.000605337	0
COL17A1	0.00744149	0.00793213	0.00694696	0.012863	0.00894575	0.00284608	0.00726167	0.00698322
CFAP43	0.00613987	0.00833375	0.00464359	0.00995429	0.0185001	0.00266342	0.00529294	0.00468143
CFAP58	0.00369248	0.0108688	0.0018444	0.00124965	0.00139863	0.000556774	0.00351567	0.0053657
ADD3	0.000900569	0.00251665	0.000587413	0.0034642	0.000494366	9.25326e-05	0.000734495	0.000659574
NHLRC2	0.00151411	0.000482197	0.00139885	0.000234137	0.000987308	0.00738438	0.00112848	0.000590695
SFXN4	0.00069391	0.000468601	0.000774018	0.000774746	0.000411807	0.000838061	0.00100434	0.000364777
HTRA1	0.00121737	0.00115779	0.00129843	0	0.00124581	0.00203626	0.00104789	0.00049421
ACADSB	0.00349977	0.00570317	0.0027551	0.00014758	0.00947008	0.00105235	0.00334517	0.00265732
OAT	0.00209927	0.000912124	0.00205466	0.00177318	0.000726148	0.0076118	0.00216748	0.00115002
MMP21	0.00219152	0.00152871	0.00301308	0.000791492	0.00102114	0.000963217	0.000989977	0.00241912
UROS	0.0014781	0.0014993	0.00177809	0.00119886	0.00167958	0.000376719	0.000950557	0.00138941
NKX6-2	0.000474083	0.000473144	0.000447488	0	0.000898302	0.000198177	0.000133018	0.000760398
ECHS1	0.0024449	0.00236791	0.00338945	0	0.0013503	0.000500198	0.00226239	0.00151155
PITX3	0.000484714	0.000373786	0.000452013	0.00183038	9.12409e-05	0.000134608	0.000136358	0.000559297
STN1	0.000593618	0.000512691	0.00068843	0.000198491	8.48392e-05	0.000188466	0.000890429	0.000429442
PDSS1	0.000805016	0.000490245	0.000784572	0.00014758	0.0016253	0.000525169	0.00119244	0.000703209
IL2RA	0.00022641	8.29431e-05	0.000185588	0	0.000989325	0	0.00061048	0.000258382
EGR2	0.000167587	0	0.000153873	0	0.00077101	0.000188395	0.000394967	0.000173551
COL13A1	0.00140622	0.000430075	0.00146775	0.00237974	0.00195434	0.000375147	0.000792436	0.00199821
FAM149B1	0.00354226	0.0037961	0.00362599	0.00225906	0.00423794	0.000905169	0.00521502	0.00303054
ADK	0.000334889	0.000131349	0.000421142	0	0.0018062	0	0.000130719	0
LRRC56	0.00139608	0.000903683	0.00175151	0	0.00319322	0.00114859	0.00100916	0.000451155
DEAF1	0.00169434	0.00326618	0.00148664	0.000645149	0.000954837	0.00137246	0.000832245	0.00136824
SLC25A22	0.000881358	0.000804803	0.000287052	0.000198768	0.00113724	9.49127e-05	0.000911783	0.00385661
PNPLA2	0.00224912	0.00174106	0.00201366	0.000212404	0.00725513	0.0024628	0.00329223	0.000997963
CTSD	0.000546245	0.000580867	0.000598123	0.000199084	0.000108731	0.000806265	0.000544055	0.00035209
INS	0.000571631	0.000988631	0.000519065	0	8.50196e-05	0	6.53381e-05	0.000365949
TH	0.00256474	0.00211775	0.00190174	0.00511421	0.00649723	0.00053581	0.00323628	0.00317242
KCNQ1	0.00240215	0.00143109	0.00249621	0.000597064	0.00291805	0.00203152	0.00355051	0.00194459
CARS1	0.00258624	0.00279965	0.00278461	0.000198491	0.00131109	0.0057067	0.00122575	0.00179743
PGAP2	0.00218841	0.00281352	0.00229181	0	0.00204148	0.00181424	0.0020943	0.00219913
HBB	0.0255006	0.121498	0.00427208	0.000346129	0.0130239	0.000557916	0.0310411	0.00912676
SMPD1	0.00436861	0.00619127	0.00363574	0.00968807	0.00308342	0.000700365	0.00398445	0.00591184
TPP1	0.0030051	0.0015563	0.0043155	0.000738662	0.00111071	0.0023245	0.00141669	0.00297715
DCHS1	0.00165349	0.00158688	0.00155546	0.00179913	0.00249527	0.000832664	0.00235928	0.0012013
DENND5A	0.00111129	0.00123081	0.00105722	0.000346208	0.00105034	0.000560158	0.00129358	0.00142791
SBF2	0.00195617	0.00210424	0.0018448	0.00194577	0.00328697	0.000995291	0.00120543	0.0025302
PTH	0.000484531	0.000537079	0.000439359	0	0.000579111	9.25926e-05	0.00204316	5.79307e-05
CYP2R1	0.00164776	0.0019197	0.00162849	0	0.00201856	0.000248189	0.00198228	0.00148576
KCNJ11	0.00108805	0.0020462	0.000947999	0.000147645	0.000726291	0.000164124	0.000873081	0.00169106
ABCC8	0.00453107	0.00365029	0.00452704	0.00336347	0.00651802	0.00558572	0.00431639	0.00381236
USH1C	0.00262013	0.00226115	0.00321764	0.00414105	0.00280254	0.000280931	0.00233504	0.00153852
OTOG	0.00977732	0.00858706	0.0109263	0.00458093	0.0112705	0.00375032	0.010196	0.00788442
HPS5	0.00240773	0.000855468	0.00216073	0.00354523	0.00236702	0.00155277	0.00254297	0.00490569
SLC6A5	0.00170718	0.00198858	0.00161411	0.00248007	0.000990879	0.000904575	0.00422429	0.00115185
ANO5	0.00960928	0.00482699	0.0115241	0.00324989	0.00630088	0.0137617	0.00509628	0.0116907
FANCF	0.000624651	0.000607242	0.000761906	0	0.000629496	9.23873e-05	0.000703768	0.000552934
FSHB	0.000324745	8.2895e-05	0.000244809	0.00502587	8.49473e-05	6.19732e-05	0	0
PDHX	0.000948556	0.00156962	0.000544333	0.00014771	0.00171752	0.000495064	0.00217628	0.000801905
RAG1	0.00283114	0.00163948	0.0035173	0.000590886	0.002924	0.00139179	0.00315252	0.00233698
RAG2	0.000691998	0.000635795	0.000808242	0.00186317	0.00016952	0.000124016	0.000666386	0.000698097
EXT2	0.00239994	0.00491446	0.00191696	0.00103382	0.0021145	0.000629483	0.00354572	0.00219027
ALX4	0.000463193	0.000676665	0.000435653	0	0.000448672	0.000184775	0.000900526	0.000213948
SLC35C1	0.000163909	0.000131273	0.000159542	0	0.000124085	0.000188324	0.000195972	5.78436e-05
PEX16	0.000541705	0.000666693	0.000550974	0	0.0006075	0.00029951	0.00113624	0.000338536
ZNF408	0.00188241	0.00117703	0.00237005	0	0.00225191	0.000155773	0.00157065	0.00226173
F2	0.00309191	0.000425638	0.00636189	0	0.000318259	0.00140178	0.000187078	0.000538058
LRP4	0.00410849	0.00363411	0.00490326	0.00524888	0.00247827	0.000369806	0.00249254	0.00527752
DDB2	0.00047221	0.000200628	0.000522583	0	0.000906417	0.0011778	0	0.000269059
MADD	0.00376027	0.00183083	0.00439364	0.000347213	0.0180346	0.00177242	0.00296982	0.00245049
MYBPC3	0.00791874	0.00861358	0.00811302	0.00166917	0.0112343	0.00272992	0.00645934	0.00989769
SLC39A13	0.000635843	0.000736219	0.00080191	0	0.000480737	9.51022e-05	0.000883331	0.000440926
RAPSN	0.00428267	0.00221118	0.00604653	0.00430777	0.00327002	0.000994028	0.00256715	0.00450037
NDUFS3	0.00056072	0.000291182	0.000664246	0	0.00111709	0	0.000478056	0.00072826
SERPING1	0.000142459	0.000123031	0.000181219	0	8.47961e-05	0	0.000204757	0.000178177
TMX2	0.00108416	0.00223698	0.000893028	0.000576037	0.00162983	0.000370883	0.000543371	0.00121647
STX3	0.0002872	6.95123e-05	0.000524473	0	0.000169563	9.25583e-05	6.58328e-05	0.000120342
CBLIF	0.000927373	0.00211425	0.000933862	0.000198531	0.000326323	0.000184869	0.000187088	0.000815202
ZP1	0.00176132	0.0022184	0.00147992	0.000792291	0.00198456	0	0.00258112	0.0026604
TKFC	0.0024126	0.00581666	0.00180843	0.000738116	0.00535904	9.54563e-05	0.00293678	0.000821588
TMEM138	0.000402229	0.000269756	0.000435348	0	0.000362969	0	0.000755837	0.000326874
TMEM216	0.000886726	0.000452198	0.000781716	0.00781322	0.000730214	0	0.000440902	0.000665268
BEST1	0.00302337	0.00198028	0.00274337	0.00368747	0.0101298	0.000761436	0.00211182	0.00330623
B3GAT3	0.00154437	0.00151045	0.00181266	0.000547769	0.00100731	0.000371222	0.00105144	0.0016162
BSCL2	0.00121541	0.00103169	0.000698883	0.00239191	0.00287229	0.000463227	0.00274955	0.00144244
FERMT3	0.000381394	0.000131218	0.00058926	0.000199322	0.000217628	0.000285169	0.000326815	0
SLC22A12	0.00247742	0.00185303	0.00114534	0.0014806	0.0186938	0.000277971	0.0028506	0.00173909
PYGM	0.00972053	0.00819338	0.0114918	0.00614871	0.009071	0.0026661	0.00884455	0.0108247
VPS51	0.00103078	0.00051116	0.00108321	0.00210836	0.0010119	0.00202166	0.000597092	0.000510771
CAPN1	0.00701279	0.00621847	0.00838689	0.00703189	0.00486917	0.00124656	0.00541283	0.00815459
SCYL1	0.00283295	0.00291949	0.00321192	0.00220653	0.00243682	0.00189573	0.00254653	0.00210877
LTBP3	0.0012547	0.000624167	0.0012462	0.000783731	0.00168529	0.000861053	0.000667797	0.00280077
RNASEH2C	0.000384743	0.000363613	0.000332368	0	0.000228421	0	0.00192636	6.06428e-05
EFEMP2	0.00050701	0.000566417	0.000626046	0	0.00145015	6.21157e-05	0.00019598	0.000253759
BBS1	0.00658449	0.00364138	0.00829032	0.0017708	0.00432072	0.00341755	0.00596077	0.00712908
CTSF	0.00205204	0.00284649	0.00193398	0.000750572	0.00379422	0.000343584	0.00316572	0.00149354
SPTBN2	0.00758771	0.0143617	0.00478944	0.0023519	0.0132094	0.00229125	0.01664	0.00471978
C11orf80	0.00265625	0.00428003	0.00203236	0.00123895	0.00561759	0.000672975	0.0034337	0.00152306
PC	0.00145627	0.0012323	0.00118045	0.000198413	0.00307035	0.00189408	0.00329996	0.000758902
CABP4	0.000848448	0.000529253	0.000997423	0.000576652	0.000541308	0.000149122	0.000791945	0.00102822
CABP2	0.00241565	0.00189413	0.00255795	0	0.000996966	0.00671385	0.00322159	0.000412421
NDUFV1	0.00408733	0.00430377	0.00344971	0.000744034	0.0014354	0.0117849	0.00568273	0.00260127
NDUFS8	0.000519016	0.000415091	0.00049581	0	0.000255124	0.000218569	0.000852988	0.000860068
TCIRG1	0.00339582	0.00317081	0.00296953	0.00266813	0.00327513	0.00295748	0.00480751	0.00452209
LRP5	0.00532043	0.00482072	0.00565874	0.00510091	0.00606973	0.00157586	0.00738575	0.00553806
CPT1A	0.00156544	0.000739581	0.00119691	0.0029438	0.0022561	0.00452383	0.0011448	0.00147251
IGHMBP2	0.00383568	0.00237695	0.00480664	0.00078861	0.00464226	0.00119758	0.0056301	0.00327867
FGF3	0.000368218	0.000907523	0.000335936	0	0	0	0.000620424	0.000156713
DHCR7	0.0134222	0.00727851	0.0204263	0.0258951	0.00562951	0.00477169	0.00379403	0.00816278
NADSYN1	0.00508139	0.00282273	0.00587722	0.0049213	0.00198749	0.00364692	0.00371374	0.00777789
LRTOMT	0.00148836	0.00177865	0.00102365	0.0014045	0.00194935	0.000503718	0.00160704	0.00302985
FOLR1	0.000324084	0.000227585	0.000475365	0	0.000217474	0	0.000195967	4.01059e-05
INPPL1	0.00122276	0.000970457	0.00138798	0.00191782	0.00120978	0.000903406	0.00185964	0.000834769
CLPB	0.0054962	0.00558795	0.00735795	0.000886731	0.00346044	0.00214163	0.00384719	0.00417132
RELT	0.00435054	0.00123657	0.00148097	0.0653834	0.0108677	0.000312341	0.00259572	0.00201878
C2CD3	0.00395915	0.00319123	0.00489338	0.0016727	0.00351499	0.00182856	0.00431406	0.00328113
LIPT2	0.00167226	0.00315356	0.0013571	0	0.00172285	0	0.00132755	0.00143851
SERPINH1	0.0421654	0.112071	0.00912733	0.00500869	0.0966774	0.000468847	0.0350014	0.0239566
MYO7A	0.0137943	0.018836	0.0136808	0.00661005	0.0120403	0.0085792	0.013615	0.015418
ALG8	0.00254093	0.0034531	0.00247505	0.000147929	0.00134053	0.00528381	0.00173149	0.00185101
NARS2	0.00174019	0.00262739	0.00156128	0.00116726	0.00188228	0.000719789	0.000765361	0.00264979
TMEM126B	0.00561022	0.0190005	0.00103079	0.00153926	0.00225541	0.000155496	0.00183117	0.00506344
TMEM126A	0.000504116	0.0010323	0.000322546	0	0.00130672	6.20309e-05	0.000187154	0.000505258
HIKESHI	0.00059911	0.0001388	0.000357581	0.00575646	0.000302323	0.000124146	0.000139252	0.00135994
CTSC	0.00125608	0.000889683	0.00135973	0.000477041	0.00115978	0.000756284	0.00105698	0.00137882
TYR	0.0167207	0.00907417	0.0188288	0.0475475	0.00815214	0.023919	0.0100949	0.0128081
MED17	0.000863497	0.00107653	0.00101073	0.00029529	0.000530903	0.00016164	0.000740896	0.00077646
MRE11	0.00137754	0.00180528	0.00128133	0.000198807	0.00117169	0.000342855	0.00177299	0.00144303
CEP57	0.000730292	0.000670674	0.000496522	0.00121908	0.000326727	0.000189143	0.000309111	0.00120313
MTMR2	0.00925164	0.00195097	0.0112143	0.00146244	0.00071401	0.0423388	0.00237545	0.00441622
CFAP300	0.00175284	0.000697652	0.00086067	0	0.000454889	0.0121006	0.00153094	0.000463508
MMP20	0.00119869	0.000385488	0.000996015	0	0.00480119	0.000432794	0.00184632	0.00121001
MMP13	0.00225548	0.00519034	0.00155892	0	0.00407759	0.00161705	0.00120152	0.00205097
DYNC2H1	0.0170295	0.0234981	0.0153854	0.00787528	0.0196162	0.0120408	0.0147208	0.0179531
ALKBH8	0.00113513	0.000593064	0.000661973	0.0005002	0.000915129	0.00539888	0.00130982	0.00153879
ACAT1	0.00209591	0.00130221	0.00178263	0.000346133	0.0036737	0.000375728	0.00143279	0.00541099
ATM	0.0083958	0.0071457	0.00867686	0.00430235	0.0101289	0.00208427	0.00758654	0.011022
EXPH5	0.00245053	0.00240836	0.0026524	0.000203211	0.00340067	0.0001868	0.00262459	0.00308078
RDX	0.00054159	0.000588001	0.000601102	0.000724366	0.000577842	9.27988e-05	0.000788085	0.000369326
BTG4	0.000347067	0.000325893	0.000347186	0	0.000890699	0.000373178	0.00012862	0.00025133
ALG9	0.000800045	0.000591997	0.000803443	0.000398486	0.000860523	0.000466726	0.000539231	0.00127624
CRYAB	0.00074419	0.000744976	0.000327124	0	0.00378515	0	0.000816119	0.00121376
DLAT	0.000919617	0.000684114	0.00103775	0	0.00131911	0.000594081	0.00174269	0.000468254
SDHD	0.000797687	0.000505738	0.000508134	0.00173144	0.00297128	0	0.00383403	0.00127648
PTS	0.0013066	0.000463339	0.00108179	0	0.00698237	0.00263867	0.000740504	0.000444292
TTC12	0.00177526	0.00203425	0.00196041	0.00108533	0.00248914	0.000711205	0.00199854	0.00141046
APOA1	0.000270823	0.000208351	0.000355176	0	0.000494194	0	0.000610359	9.79365e-05
CEP164	0.00436688	0.00477854	0.00534605	0.000749773	0.00384246	0.00278634	0.00259286	0.00361756
IL10RA	0.000330296	0.000165811	0.000294118	0	0.00150976	9.25583e-05	0.000479206	0.000417464
MPZL2	0.00388966	0.000886864	0.00369691	0.0110635	0.0129831	6.20694e-05	0.00242569	0.00539828
CD3E	0.000294513	0.000152293	0.000314095	0.000576369	0	0	0.000892915	0.000572106
CD3D	0.000506073	0.000104105	0.000443608	0	0.00113392	0.001612	0.00067743	0.000407028
CD3G	0.000625127	0.000166444	0.0005902	0.000149098	0.00360028	0.000633754	0.000130646	0.000657093
TRAPPC4	0.00112328	0.00111899	0.00133638	0	0.000689211	0.000861158	0.00178488	0.000487352
SLC37A4	0.0015725	0.000848509	0.00192408	0.00136901	0.00375031	0.000813908	0.00148843	0.000881926
VPS11	0.00088511	0.0013884	0.000849596	0.00558321	0.000420356	0.000568618	0.000187246	0.000385431
DPAGT1	0.00127245	0.00133284	0.00112463	0	0.000386982	0.00266014	0.00118719	0.00105684
MFRP	0.00361476	0.00255422	0.00459948	0.000576701	0.00283271	0.00204593	0.00232192	0.00432849
TECTA	0.00566592	0.00687846	0.00535375	0.00670934	0.00877412	0.000933163	0.00480908	0.0056071
SC5D	0.000533381	0.000508446	0.000752235	0	0.000363255	0.000186116	0.00026131	0.000351684
CLMP	0.000681339	0.000241743	0.000884474	0.000198491	0.00156439	0	0.00083671	0.000891915
ROBO3	0.00516881	0.00499331	0.00504388	0.000397654	0.00540183	0.00252424	0.0100595	0.00348868
HEPACAM	0.000979901	0.0001389	0.00128939	0	0.00543183	0.000188359	5.64302e-05	8.02826e-05
TMEM218	0.000693211	0.000603965	0.00053007	0	0.000339285	0.00191196	0.00139479	0.000432636
PUS3	0.00109065	0.00139188	0.00100981	0	0.00233481	0.000124016	0.0017457	0.000543121
HYLS1	0.00272026	0.00104564	0.00162012	0.000295247	0.000302276	0.0196717	0.000460271	0.00104245
FOXRED1	0.00271007	0.00155595	0.00288639	0.00202892	0.00363187	0.000914529	0.00452138	0.00247386
DCPS	0.00303909	0.00215735	0.00142012	0.000198452	0.00224608	0.000435448	0.0192562	0.0014557
FLI1	0.000377898	0.000286976	0.000299407	0	0.00116712	0.000626771	0.000684878	8.12779e-05
KCNJ1	0.00256893	0.00263966	0.00174317	0	0.000967614	0.000866933	0.00571461	0.00436411
ST14	0.000507612	0.000323397	0.000672733	0	0.000108767	0.000258422	0.00137448	0.000498509
JAM3	0.000587291	0.000658724	0.000430006	0.000396904	0.00163123	0.00198351	0.00019681	0.000246649
NCAPD3	0.00263726	0.00420517	0.00202948	0.00228675	0.00235504	0.00132129	0.00106889	0.00178111
ACAD8	0.00314291	0.00281013	0.00318911	0.00251304	0.00582685	0.000684858	0.00221403	0.00356025
MYOD1	0.000117049	3.6483e-05	0.000209951	0	0	0	0.000136001	0
CD59	0.000134653	0.000138639	0.0001469	0	0	0.000309885	0.000130685	5.78536e-05
CLP1	0.000397876	0.000186917	0.000587108	0	0.000556415	6.20001e-05	0.000338534	0.000236015
ROM1	0.00210035	0.00164409	0.00102121	0.00029678	0.00199886	9.28505e-05	0.0108138	0.00173112
FADD	5.81474e-05	4.83676e-05	6.45962e-05	0	0	0	0.000130727	0
DNAJB13	0.000401256	0.000227827	0.00047064	0	0.000217889	9.34667e-05	0.00038356	0.000437898
TALDO1	0.00103082	0.00147557	0.00112529	0.000147601	0.000431176	0.000154643	0.001799	0.000795295
LRRC32	0.00018338	0.000478346	0.000152014	0	8.64902e-05	0	0.000131315	0.000130822
PIDD1	0.00183878	0.00277754	0.00152964	0.00358712	0.00229475	0.000491386	0.00329083	0.00153934
CD151	0.000332548	0.000289484	0.000391146	0	0.000326525	0.000279012	0.000527065	5.78871e-05
WNK1	0.00755622	0.00504424	0.0100368	0.00975529	0.00436436	0.00314752	0.00800797	0.00394843
CACNA2D4	0.00324833	0.00241714	0.00405963	0.000430082	0.00462853	0.000917547	0.00176037	0.00362511
FGF23	0.000213726	9.64785e-05	0.000175029	0.000576037	0.000108802	0.000564109	0.000545782	0.000115707
C12orf4	0.000823493	0.00114742	0.000661804	0.00061665	0.000807265	0.000930002	0.00108829	0.000913915
VWF	0.0159009	0.0112786	0.0194485	0.00709535	0.0124853	0.0134643	0.0159091	0.0139103
SCNN1A	0.00233021	0.00271155	0.00230243	0.000198847	0.00246985	0.000716832	0.00369376	0.00192406
CD27	0.000302834	0.000550418	0.000324257	0	0.00038506	6.21079e-05	0.000130651	0.000269236
VAMP1	0.000384137	9.67005e-05	0.00044236	0.000198452	0.00071066	0.000496678	6.53296e-05	0.000507307
CD4	0.000468321	0.000200637	0.000648309	0	0.000218296	0	6.53296e-05	0.000651837
GNB3	0.00111155	0.000923986	0.00080087	0.000206313	0.000775432	0.000278425	0.00155177	0.0025272
TPI1	0.000806213	0.00120317	0.000937414	0	0.000455774	0.000188147	0.000360475	0.000702784
C12orf57	0.00128546	0.00306583	0.000921075	0.000198452	0.00119933	0.000188288	0.00135254	0.00106616
EMG1	0.000316442	0.000567183	0.000234718	0	0.000345423	0.000247973	0.000479529	5.7924e-05
PEX5	0.000916407	0.00108516	0.000691188	0.00115207	0.00102853	9.24898e-05	0.00198631	0.000484842
NECAP1	0.00012525	0.000295531	8.22078e-05	0	0	0.000281116	6.67913e-05	0.000256263
AICDA	0.000813624	0.000155859	0.000506256	0	0.00118516	0.00380513	0.000814432	0.000733167
GUCY2C	0.00384224	0.00586394	0.00339045	0.00151402	0.00441904	0.000557568	0.0061703	0.00362324
PLCZ1	0.00154282	0.00130418	0.00173888	0.000346823	0.00291158	0.00172008	0.00142434	0.000805569
PYROXD1	0.00147253	0.00148055	0.00154812	0.0024579	0.00085808	0.000407044	0.00219379	0.00139983
GYS2	0.00413776	0.00411343	0.00485724	0.000604377	0.00190805	0.000746956	0.0074298	0.00268621
ABCC9	0.00141504	0.000435961	0.00147329	0.000239578	0.000929265	0.00386018	0.00103335	0.00137485
DDX11	0.00487386	0.00605101	0.00456181	0.0170206	0.00550664	0.00552374	0.00382076	0.00302013
FGD4	0.00128984	0.000393657	0.00172025	0.000147754	0.000578503	0.000593233	0.00178237	0.00168495
DNM1L	0.000758108	0.000778632	0.000585971	0.000576369	0.000387032	0.000465017	0.00159751	0.0013724
YARS2	0.00250784	0.00149612	0.00251457	0.000147645	0.00220308	0.00594986	0.0011965	0.0027154
PRICKLE1	0.000537129	0.00057684	0.000468952	0.000972966	0.0018539	9.23958e-05	0.000121767	0.00037861
IRAK4	0.00116542	0.000886093	0.00139867	0	0.00204308	0.000846395	0.00119935	0.000357124
ANO6	0.00451172	0.00211786	0.00575526	0.00234987	0.00226494	0.00176081	0.00742685	0.00275567
VDR	0.00164465	0.00338383	0.00139634	0.000346094	0.000710339	0.000634182	0.00143541	0.00176818
PFKM	0.00203238	0.00135337	0.00177873	0.00985153	0.00173295	0.00191841	0.000914384	0.00159174
ADCY6	0.000602788	0.000917151	0.000573809	0	0.000108802	0.000754688	0.00039625	0.000563814
CCDC65	0.00114806	0.000790287	0.000840311	0.0087072	0.0010893	0.000188288	0.00131928	0.000847009
WNT10B	0.00101545	0.00127445	0.000615928	0.000774453	0.00239776	0	0.00189383	0.00102137
DHH	0.00115315	0.00113495	0.000856535	0.000738116	0.0013209	0.00182883	0.00171028	0.00107667
AQP2	0.00136394	0.00119331	0.00160281	0	0.00194795	0.000614339	0.00130569	0.00136373
GPD1	0.000951583	0.000775893	0.000997852	0.00221424	0.000669861	6.2162e-05	0.00268941	0.000802352
SLC11A2	0.000981496	0.00102379	0.00111335	0	0.00121786	0.000469391	0.000706177	0.000708809
KRT83	0.00249071	0.00576723	0.00133202	0	0.000944469	0.00099151	0.00756171	0.00137809
KRT5	0.000906431	0.00126575	0.00109865	0.000346046	0.0004951	0	0.000310856	0.000992934
KRT18	0.00192562	0.000299901	0.00117194	0.023359	0	0.00592048	0.00047101	0.000228813
AAAS	0.00357703	0.00499746	0.00371674	0.000576037	0.00201058	0.00164548	0.0027761	0.00446881
AMHR2	0.00220349	0.00436511	0.00140885	0.000610365	0.00171271	0.000366092	0.000606795	0.00325266
NCKAP1L	0.00382055	0.00479047	0.00339624	0.00256645	0.00186034	0.00860571	0.00181592	0.00326356
ITGA7	0.00186883	0.00143921	0.00209461	0	0.00395667	0.000903809	0.00256914	0.00149275
RDH5	0.00195879	0.00117216	0.00225338	0.00206937	0.00246804	0.000250318	0.0005435	0.00311467
SUOX	0.00106451	0.00116464	0.000943918	0.000346024	0.00328721	9.29195e-05	0.000991513	0.00109753
ERBB3	0.00191217	0.00100376	0.00220978	0.000396825	0.001373	0.000184766	0.0035074	0.00315696
STAT2	0.000879149	0.00154951	0.000644622	0.000295334	0.00130613	0.00108637	0.00125	0.000542589
SDR9C7	0.00189498	0.000408794	0.00321143	0.000399124	0.000749952	0.000248127	0.00149332	0.00106051
TAC3	0.00115811	0.00315263	0.00116215	0	0.000108731	0	0	0.00101327
SHMT2	0.00145893	0.0012225	0.00195567	0.00285385	8.48104e-05	0.000217152	0.000813593	0.0013312
STAC3	0.00103494	0.00298954	0.000798178	0	0.00163198	0.000123993	0.000535422	0.000948444
GLI1	0.000728213	0.000296432	0.00100683	0.00103306	0.000443339	0.000253192	0.00152482	0.000301769
MARS1	0.00211254	0.00216866	0.00216357	0	0.00457691	0.000962257	0.00261433	0.0020745
B4GALNT1	0.00200083	0.002814	0.00181355	0.0016805	0.001617	0.000635599	0.0017944	0.00194019
CYP27B1	0.00225203	0.00211876	0.00204037	0.000590406	0.00324336	0.00199474	0.00193894	0.00292633
TSFM	0.00108588	0.00144691	0.00119961	0.000399976	0.00078477	0.000543555	0.000113109	0.00130111
AVIL	0.00580746	0.0105102	0.00347451	0.00663372	0.00661053	0.00371818	0.010522	0.00611334
DPY19L2	0.00126586	0.000471896	0.00195701	0	0.000989956	0.000327705	0.000266482	0.0011451
RXYLT1	0.00114826	0.0028008	0.000710939	0	0.000220636	9.24214e-05	0.000676211	0.00130148
GNS	0.000284476	0.000261405	0.000314005	0.000579039	0.000384468	9.23873e-05	0.000565701	0.000362132
MSRB3	0.000386809	0.000440013	0.000288846	0	0.000713297	0	0.000771619	0.000174192
NUP107	0.00208702	0.00168876	0.00194651	0.00230467	0.00325102	0.000586927	0.0029178	0.00250843
BBS10	0.00296737	0.00213613	0.0042261	0.00324963	0.00336536	0.000538043	0.00230328	0.00103228
OTOGL	0.00527883	0.00365803	0.0064128	0.00501936	0.0113437	0.00153074	0.00424717	0.00375898
PTPRQ	0.00390506	0.0068913	0.00328379	0.00260669	0.00276475	0.00149595	0.00221966	0.00346239
CEP290	0.0148991	0.017107	0.0153082	0.00516111	0.0177061	0.00206196	0.011879	0.0119023
TMTC3	0.0010438	0.00113405	0.00119659	0.000595829	0.000724098	0.00024768	0.00153282	0.000607842
POC1B	0.000887675	0.000943657	0.000843183	0	0.00245176	0.000281522	0.000986066	0.000434863
KERA	0.00178538	0.000630368	0.00117628	0.000149254	0.000279129	0.00940094	0.000731363	0.00208469
CRADD	0.00181899	0.00040139	0.000906693	0.000147689	0.00019353	0.012583	0.0014853	0.00067266
CEP83	0.0028546	0.00196005	0.00310917	0.000602446	0.00354105	0.000594724	0.00302726	0.00419452
NDUFA12	0.000398763	0.000787874	0.000261132	0	0.000493453	0.000870482	0.000234586	0.000346901
NR1H4	0.000758971	0.000407332	0.000806959	0.000198413	0.00131312	0.00161218	0.000126216	0.000577831
MYBPC1	0.00250155	0.00216932	0.00227051	0.000346216	0.0019945	0.00170504	0.00430171	0.00331294
GNPTAB	0.00674209	0.00782101	0.00610015	0.00162298	0.0108402	0.00827625	0.00583445	0.00813112
IGF1	0.000146493	0.000118564	0.000167635	0	0.000115154	0.000154821	6.55523e-05	0.000101782
PAH	0.0195852	0.00723798	0.0260249	0.0579744	0.01327	0.00526513	0.0129908	0.0148997
WASHC4	0.00182154	0.000945004	0.00219166	0	0.000333729	0.000562864	0.000632018	0.00347582
POLR3B	0.010907	0.00582772	0.0117043	0.00646704	0.00981955	0.00662246	0.0119962	0.0142479
ISCU	0.000594915	0.000551022	0.00065657	0	0.00320557	0.000309791	6.53339e-05	0.000331343
UNG	0.00105196	0.00179041	0.000752966	0.00094958	0.00390473	0.00043844	0.000998003	0.000213946
UBE3B	0.00331026	0.00284575	0.00323089	0.0012203	0.00573497	0.000994185	0.00227213	0.00504332
MMAB	0.00165377	0.00277631	0.00184268	0	0.000680681	0.000255063	0.00177709	0.001074
MVK	0.00503982	0.00335706	0.00661935	0.00177222	0.00248756	0.00643914	0.00282877	0.00385235
IFT81	0.00243873	0.00430857	0.00191074	0.00112045	0.00437469	0.00112013	0.00250965	0.00242626
TCTN1	0.00133712	0.000996699	0.00155876	0	0.000692847	0.00119201	0.00248132	0.0010627
MYL2	0.000556398	0.000152518	0.000745149	0	0.000473185	0.000246807	0.000579025	0.000507764
CIT	0.00356228	0.00435495	0.0030233	0.00149772	0.00301345	0.00203172	0.00770682	0.00300837
COX6A1	0.000344219	0.00027759	0.000503865	0	0.000109027	0.000376947	0.000252756	9.80106e-05
ACADS	0.0051029	0.0178052	0.00218529	0.000148368	0.00651945	0.000656424	0.00650679	0.0032531
ORAI1	0.000872309	0.00103056	0.000685924	0	0.000726699	0.000816405	0.000262295	0.00226517
HPD	0.000774885	0.000628065	0.000675731	0.00141499	0.00163428	6.2004e-05	0.00189794	0.000520524
CFAP251	0.00432054	0.00398391	0.00602259	0.000592275	0.00174255	0.00124758	0.0031585	0.00366089
VPS33A	0.000677944	0.000739397	0.000832823	0.000576037	0.0010728	0.000188324	0.000516829	0.000382766
MTRFR	0.000684618	0.000214154	0.00125608	0	0.000170474	0	0.000196053	0.000211234
EIF2B1	0.00105155	0.00047578	0.0009454	0	0.00103918	6.20155e-05	0.00414607	0.000560213
TCTN2	0.00157459	0.0021726	0.00142073	0	0.00180714	0.000216415	0.00314014	0.00154069
ATP6V0A2	0.00105489	0.000772073	0.000937922	0.000198886	0.00167555	0.00204433	0.000993878	0.000858952
DHX37	0.00315509	0.00607191	0.0022176	0.000150602	0.00797382	0	0.00304563	0.00342601
PUS1	0.000919559	0.000630806	0.000832522	0	0.000863328	0.000446924	0.00110832	0.0020821
POLE	0.00824034	0.0084524	0.00913507	0.00297585	0.00972528	0.00226015	0.00781921	0.00812734
ANKLE2	0.0022337	0.00142599	0.0021622	0.00050606	0.00205738	0.000811409	0.00633008	0.00141854
SCYL2	0.000278254	0.000144778	0.000444804	0.000149858	0	0.000184911	0	0.000124089
GATC	0.000498003	0.00117757	0.000450984	0.000198452	0.000108743	0	0.000788342	0.000139241
MGP	0.000607264	0.000288964	0.000968567	0.000170619	0.000974151	0.000207254	0	0.000346581
IPO8	0.000573794	0.000649737	0.000724485	0	0.000386399	0.000185581	0.000859197	0.000437989
NDUFA9	0.000713712	0.00115786	0.000575022	0	0.00150737	0	0.000892378	0.000680576
KRT1	0.00178159	0.000599572	0.000643261	0.000791948	0.0100952	0.000281014	0.00379891	0.000679235
PRIM1	0.000515637	0.000396844	0.000633982	0.000606111	0.000374095	0.000513381	0.000269861	0.000183205
GRIP1	0.0012385	0.000691532	0.000820687	0.00024079	0.00151211	0.000930758	0.00149844	0.00261872
SLC25A3	0.000340639	0.000248889	0.000239096	0	0.000493157	0.000185014	0.000261532	0.000755439
GJB2	0.0230206	0.00975631	0.0267681	0.0429013	0.0203476	0.0173706	0.0231715	0.0272474
GJB6	0.00203229	0.00107646	0.0027079	0.00101917	0.00444843	0.000124023	0.00099189	0.0011822
SGCG	0.000958382	0.00124373	0.000982323	0.000998517	0.000217462	0.000647155	0.000767342	0.00119331
SACS	0.00401275	0.0050153	0.0042794	0.00196137	0.0028053	0.00161749	0.0043182	0.00329119
MIPEP	0.00169291	0.00131763	0.00197157	0.000814603	0.00250155	0.000310231	0.00284543	0.00111424
CENPJ	0.00440602	0.00471572	0.00476783	0.00241561	0.00262209	0.00118388	0.00618084	0.0048784
PDX1	0.000855894	0.000901125	0.00116711	0	0.00017452	0.000154392	0.000537592	0.000707319
POMP	0.000218441	0.000193013	0.000323444	0	0	0	0	5.90737e-05
B3GLCT	0.00235547	0.00170689	0.00337374	0.00118606	0.00155967	0.000812305	0.000957554	0.00188412
BRCA2	0.00717145	0.0062479	0.00637851	0.0128091	0.0101203	0.00220237	0.00991	0.00956143
SPART	0.000855795	0.000997521	0.000794095	0.00019861	0.000556604	0.000250277	0.0019574	0.000615066
RFXAP	0.00037505	0	0.000351513	0	0	0	0.000150764	0.00166178
EXOSC8	0.00158368	0.00159421	0.00160865	0.0016253	0.000675023	0.000395232	0.00405913	0.0011294
UFM1	0.00041031	0.000256523	0.000460988	0.000474136	0.000653168	0	0.000676385	0.000328187
FREM2	0.0067193	0.00527379	0.00610645	0.00630731	0.00560883	0.00111973	0.0146182	0.00731784
COG6	0.00170627	0.00125769	0.00198797	0.000641483	0.00133976	0.000343263	0.00199841	0.00230596
SLC25A15	0.00107854	0.00054582	0.000791429	0.000198452	0.00372624	0.000277162	0.000748177	0.00167896
LACC1	0.000547493	0.000117642	0.00070897	0.00118081	8.47673e-05	0.0010234	0.000178251	0.000327045
SUCLA2	0.000780382	0.000314228	0.00120385	0.000576037	0.000663349	0.000247985	0.000674784	0.00052777
LPAR6	0.000782735	0.000152271	0.000536341	0.000199203	8.49257e-05	0.000154659	0.00238441	0.0017667
RCBTB1	0.00191353	0.00390253	0.00122197	0.00330031	0.00377616	0.000835875	0.00131599	0.000782038
RNASEH2B	0.00457288	0.00219113	0.00665292	0.000295247	0.000548715	0.00309047	0.00345057	0.00440513
ATP7B	0.0138214	0.0069653	0.0150873	0.0230547	0.0244308	0.00480334	0.0132112	0.0164508
ALG11	0.000515022	0.000642466	0.000583286	0	0.000108743	0	0.00118372	0.000502674
PIBF1	0.00320762	0.00462016	0.00304814	0.00239822	0.00471609	0.000940608	0.00271108	0.00371228
CLN5	0.00143597	0.00230396	0.000999212	0	0.000388658	0.00169784	0.0014746	0.00178283
EDNRB	0.000943871	0.00220184	0.000417173	0.000198926	0.000224165	6.2027e-05	0.00350209	0.000380226
SLITRK6	0.00083834	0.000699078	0.000814268	0.00019972	0.000669506	0	0.000644977	0.000798832
DCT	0.00323954	0.00465392	0.00326222	0	0.00502869	0.00319356	0.00229071	0.00152771
TGDS	0.00187965	0.00255819	0.00214934	0.00125183	0.000956867	0.000279558	0.00140075	0.00117715
DZIP1	0.0017349	0.00187512	0.0017359	0.00059577	0.00240163	0.00121848	0.00116757	0.00208848
DNAJC3	0.000313742	3.46608e-05	0.000351556	0.000296986	0.00050085	0	0	0.00083984
PCCA	0.00236091	0.00223763	0.001994	0.00197493	0.00300339	0.000216588	0.00326238	0.00371319
NALCN	0.00288071	0.0030534	0.00302724	0.00356004	0.00280809	0.0012051	0.00332629	0.002347
ERCC5	0.00207033	0.00207683	0.00175661	0.000147645	0.00274151	0.000534696	0.00412229	0.00245437
LIG4	0.00273875	0.00472953	0.00253505	0.000553748	0.00148641	0.000280712	0.00126789	0.00388535
NAXD	0.00150796	0.00139952	0.00150497	0.00369547	0.00155158	0.000250347	0.00120344	0.00201922
CARS2	0.00106676	0.000897263	0.00145388	0	0.000736035	0.000471736	0.000703474	0.00104701
F7	0.00792319	0.0104572	0.00762146	0.00428994	0.00591812	0.00460851	0.00911973	0.00947653
F10	0.00168885	0.0076398	0.000693191	0	0.00041123	0.000473156	0.0012657	0.000574504
POLR1D	0.000174057	0.000214106	0.00017182	0	0.000108743	9.23873e-05	7.49176e-05	0.000163892
GPC6	0.000138336	0.000144883	8.68109e-05	0	0	0.000371202	6.53766e-05	5.78168e-05
TTC5	0.000596567	0.000386554	0.000789273	0	0.00193406	0.000124039	0.000248391	0.000124902
OSGEP	0.00221011	0.00138462	0.00263394	0.00280364	0.00410655	0.000563261	0.00150973	0.00185482
PNP	0.000904632	0.00132314	0.000942402	0.000147623	0.00101529	0.000530981	0.000807669	0.00037395
RPGRIP1	0.00340695	0.00352396	0.00316962	0.00175956	0.00409416	0.000829119	0.0044745	0.00409644
SLC7A7	0.00384563	0.00375613	0.00297255	0.00199197	0.00798864	0.0101363	0.00312171	0.00248564
MYH7	0.00624602	0.00419326	0.00741491	0.00287406	0.00479903	0.00409203	0.00631326	0.00662367
NRL	0.00088842	0.00049696	0.000703709	0	0.000572699	0.00028121	0.00034174	0.00287587
TGM1	0.00498902	0.00702996	0.0054838	0.00221385	0.00431758	0.00618592	0.00235612	0.00303449
AP4S1	0.00420755	0.00202994	0.00606115	0.000147623	0.000702121	0.00663811	0.0035809	0.00316475
NUBPL	0.00118447	0.00100484	0.00143458	0.000397377	0.00185825	0.000625258	0.00195046	0.000470777
PPP2R3C	0.00073677	0.00109374	0.000783568	0	0.000498257	0	0.000486495	0.000552304
PRORP	0.0011371	0.000730159	0.00135802	0	0.000521466	0.00123184	0.00121147	0.00142926
SEC23A	0.00224767	0.00150692	0.00266645	0.00151723	0.0024514	0.000740651	0.00197739	0.00243198
TRAPPC6B	0.000335609	0.000270855	0.000177113	0	0.000455694	0	0.000336863	0.00102746
TOGARAM1	0.00187513	0.00234824	0.00184508	0.000871489	0.002133	0.000863041	0.00140971	0.00198064
FANCM	0.00637056	0.00263432	0.00620207	0	0.0018455	0.0252757	0.00557584	0.0033246
MGAT2	0.00036462	0.000436332	0.000457961	0	0.00032617	0	0.000130655	0.000237724
DNAAF2	0.00148784	0.00259387	0.00119838	0.000205086	0.00108925	0.000621581	0.00134657	0.00166285
NEMF	0.00164996	0.00172147	0.00151338	0.000994838	0.00333464	0.00065122	0.00148855	0.00213591
L2HGDH	0.00105333	0.00109747	0.000876328	0	0.00105263	0.000434297	0.00146074	0.00088819
PYGL	0.00390535	0.00468129	0.003538	0.00113924	0.00448182	0.000392667	0.00839374	0.00286703
DDHD1	0.00157064	0.000750296	0.00219336	0.00132374	0.000711708	0.000580516	0.0028208	0.00135092
GCH1	0.000325001	0.000179437	0.000295495	0	0.000836165	0.0006244	6.53253e-05	0.000294524
TMEM260	0.00228299	0.00553951	0.00177838	0.00388802	0.00159976	0.000339278	0.00108996	0.00135559
KIAA0586	0.0128094	0.00635112	0.014244	0.020109	0.00625004	0.0157598	0.00818964	0.0158058
TRMT5	0.00139658	0.00180254	0.00142339	0	0.00201132	0.000339613	0.00214902	0.00158593
MTHFD1	0.00180556	0.00252235	0.00192414	0.00241097	0.00148359	0.000526536	0.00116464	0.00186669
PIGH	0.000456852	0.00063012	0.000427003	0.000499014	0.000898488	0	0.000318269	0.000412467
RDH12	0.00276364	0.0035355	0.00291244	0.000442783	0.0027582	0.000663405	0.0016394	0.00357726
ZFYVE26	0.00209912	0.0017678	0.00240236	0.00117125	0.00354949	0.00108431	0.00215323	0.00127478
SMOC1	0.000686289	0.000946093	0.000559923	0.000937373	0.000857527	0.000124016	0.000308902	0.00119319
COX16	0.000435997	0.000105572	0.000608374	0.000218579	0.000675391	0	0.00102824	0.000409189
DNAL1	0.000346637	0.000665139	0.000277202	0.00022686	0.000128866	0	0.000529656	0.000430924
COQ6	0.00135144	0.00141414	0.00135432	0.000198413	0.00165696	0.000154389	0.00159882	0.00110049
ALDH6A1	0.00200191	0.00206682	0.00254401	0	0.0023573	0.00043645	0.00156188	0.00120568
ABCD4	0.00146896	0.00120247	0.00143895	0	0.00304098	0.00127246	0.00349042	0.000648871
NPC2	0.00172246	0.00914209	0.000658101	0	8.47961e-05	6.33473e-05	0.000135922	0.000672571
ISCA2	0.000388736	0.000214042	0.000451151	0	0.000637498	9.24813e-05	6.53253e-05	0.000404671
LTBP2	0.00745548	0.0107032	0.00607413	0.00145279	0.0117621	0.00418181	0.00922105	0.00844917
EIF2B2	0.00171714	0.000869394	0.00226166	0.000590515	0.00285147	0.000248154	0.00179266	0.00105087
NEK9	0.00230992	0.00123126	0.00332039	0.0038866	0.000387944	0.00021889	0.000674358	0.00247824
FLVCR2	0.00134619	0.00126042	0.00114588	0.000346103	0.0016398	0.000497244	0.0021152	0.00199826
TTLL5	0.00711185	0.0166451	0.00403078	0.00118221	0.0120587	0.0016902	0.00965213	0.00553247
IFT43	0.00163481	0.000933614	0.001863	0.00177096	0.00147314	0.000928892	0.00315771	0.00113155
POMT2	0.00180676	0.00165796	0.00207494	0.000147623	0.0018881	0.000556916	0.00241005	0.00160036
VIPAS39	0.000858157	0.000550546	0.000659619	0.00119055	0.000749868	0.00192654	0.00132266	0.000955369
TSHR	0.00251563	0.00201022	0.00307723	0.00116602	0.00320385	0.00130715	0.0017816	0.00238104
GALC	0.00371662	0.00285586	0.00348621	0.000739755	0.00651407	0.00180859	0.00408162	0.00398993
SPATA7	0.0019891	0.00199091	0.00217698	0.000739076	0.00138275	0.000658618	0.00281349	0.00142785
TTC8	0.00262912	0.00153066	0.00318709	0.000993491	0.00361395	0.00415145	0.00127926	0.00159817
CCDC88C	0.00264615	0.00386047	0.00189638	0.00231033	0.00372465	0.000229023	0.00398023	0.00325627
FBLN5	0.00143596	0.00091279	0.00139019	0.00072364	0.00210345	0.000184792	0.00149932	0.00295259
TRIP11	0.00417282	0.00327928	0.00498827	0.000396944	0.00514184	0.00460926	0.00478517	0.00196105
SERPINA6	0.000461201	0.0013132	0.000389841	0	0.000108731	0	0.000169275	0.000218215
SERPINA1	0.0264388	0.00761222	0.0449669	0.0185805	0.00163406	0.0349768	0.00216946	0.0115382
GLRX5	0.000433126	0.00053404	0.00042601	0.000397062	0.000220386	0	0.00235185	5.78838e-05
VRK1	0.000765704	0.000591352	0.000811945	0.00417047	0.000980903	0	0.000180341	0.000535256
TECPR2	0.000926648	0.000592704	0.000903135	0.00646436	0.00159942	0.000618029	0.000178147	0.000435301
AMN	0.0013173	0.000954457	0.00154259	0.00020024	0.00143692	0.000188466	0.00173349	0.00131967
COA8	0.000552021	0.000335491	0.0004796	0	0.00296714	0	0.000910902	0.000291312
ADSS1	0.00211651	0.00278163	0.00161369	0.00192279	0.00503731	0.00109083	0.0015466	0.00272776
BRF1	0.00218125	0.0017011	0.00247363	0.00074656	0.000593501	0.00149256	0.000686031	0.00435684
CEBPE	0.000280467	0.000316771	0.000303702	0	0.000617939	0	0.000254002	0.000195847
C14orf39	0.00100496	0.000893701	0.00134476	0	0.00102762	0.000255895	0.000829246	0.00023935
FUT8	0.000432381	0.000254322	0.000529661	0	0.000339324	0.000339288	0.000583406	0.00027187
ESRRB	0.000497353	0.000415179	0.000293273	0	0.000225926	0.000188218	0.000144253	0.00169935
GPR68	0.000422335	0.000382746	0.000415976	0	0.000878737	0.000438711	0.000186015	0.000722569
SLC24A4	0.000789666	0.000773201	0.000720607	0.000147689	0.00145544	0.00077751	0.00104239	0.000742443
LYSET	0.000159713	8.34e-05	0.000248655	0	0.000111247	0	6.5368e-05	5.79274e-05
UBR7	0.000215891	0.000622516	0.000237607	0	0.000169808	0	6.65159e-05	6.99447e-05
EML1	0.00166828	0.0034697	0.00126824	0.000576369	0.00113235	0.000280809	0.00107055	0.00274624
OCA2	0.0117634	0.0188059	0.0143272	0.00740412	0.00402638	0.00217637	0.00771053	0.008027
HERC2	0.0133666	0.0258283	0.00848249	0.0126929	0.00881424	0.0149883	0.00941144	0.0117581
NSMCE3	0.000554389	0.000186973	0.000909409	0	0.000712765	0	0.000507683	0.00011564
FAN1	0.0042133	0.00388997	0.00433833	0.00126834	0.00568505	0.00230127	0.00477847	0.00384768
TRPM1	0.00669922	0.00735557	0.00675508	0.00105901	0.0080225	0.00230167	0.00920183	0.00692948
SLC12A6	0.000790419	0.000338178	0.000800011	0.000442783	0.00126343	0.00040109	0.000448579	0.00158103
CDIN1	0.0011328	0.000678974	0.00166587	0	0.000674618	0.000753904	0.000741774	0.000742452
EIF2AK4	0.00248469	0.00185944	0.00339477	0.00137923	0.00196576	0.000501014	0.00134826	0.00221306
BUB1B	0.00101796	0.00129385	0.00097093	0.000494301	0.00116164	0.000124231	0.00146302	0.000843911
IVD	0.00224172	0.00281315	0.00213485	0.00236128	0.00257016	0.000775655	0.00351419	0.00198271
CHST14	0.000777599	0.00120308	0.000732097	0.000886132	0.00066431	9.26355e-05	0.000261335	0.001034
KNL1	0.000877598	0.00161626	0.000933949	0.000444774	0.000754075	0.00065964	0.000133074	0.00108787
NDUFAF1	0.000747049	0.000727298	0.000564019	0.000147601	0.0011804	0.000280755	0.00173394	0.00123897
MAPKBP1	0.00271046	0.00531791	0.00200295	0.000346129	0.00169828	0.0007469	0.00352567	0.0037175
CAPN3	0.00625155	0.0052236	0.00705511	0.00102979	0.011771	0.00164546	0.00580459	0.0058081
CDAN1	0.00575879	0.00767737	0.00573437	0.00224234	0.00764673	0.00272529	0.00523829	0.00532872
UBR1	0.00119899	0.00152019	0.00119049	0.000346046	0.00142194	0.000216654	0.00107959	0.00141792
TGM5	0.00737553	0.00360244	0.00999606	0.00813843	0.00532071	0.0095512	0.00476535	0.00401919
TUBGCP4	0.00145829	0.000461004	0.00165092	0.00521755	0.00114867	0.000744247	0.00129103	0.00141301
STRC	0.00339909	0.0032064	0.00346805	0.00574529	0.00142266	0.000723746	0.0057279	0.00249549
SPG11	0.00836108	0.00794204	0.00961129	0.00339713	0.00801007	0.00239278	0.00997366	0.00838072
PATL2	0.00155117	0.00112027	0.00140615	0.000167168	0.00829221	0.000265939	0.00130833	0.00103029
SORD	0.00180881	0.00102226	0.00189189	0.00573647	0.000133103	6.19963e-05	0.000729219	0.00372155
DUOX2	0.0231956	0.0212733	0.020928	0.00486821	0.0648607	0.0331156	0.0163224	0.0176136
DUOXA2	0.00191802	0.00266293	0.00103837	0.000199243	0.0104789	0.000437195	0.000870317	0.0013859
GATM	0.000524874	0.000509155	0.000577345	0	0.000686281	9.24129e-05	0.00105836	0.000442586
SPATA5L1	0.00346946	0.00175184	0.0045618	0.0112291	0.00325077	0.000536302	0.0017189	0.00264906
SQOR	0.00104836	0.00139514	0.000797773	0.000198413	0.0017025	0.000260749	0.0011258	0.00193673
SLC24A5	0.001371	0.000984695	0.0016538	0	0.00109626	0.0021172	0.000546748	0.00151332
SLC12A1	0.00316232	0.00231895	0.00304951	0.000365527	0.00387893	0.00159359	0.00531971	0.00503826
CEP152	0.00578101	0.00744264	0.00438959	0.00254771	0.0120171	0.00134488	0.0127837	0.00399234
GLDN	0.00114019	0.000949417	0.0012332	0	0.00137173	0.000724428	0.00120755	0.000687516
DMXL2	0.00415422	0.00333408	0.00450712	0.00368255	0.00277694	0.0065176	0.00326038	0.00323298
GNB5	0.000911283	0.000729984	0.000759656	0.000147623	0.00190416	0.000373246	0.00157689	0.0014756
MYO5A	0.00161652	0.00180741	0.00176987	0.00019861	0.00161927	0.000780922	0.00122835	0.0010871
WDR72	0.00238647	0.00162172	0.00237029	0.000397141	0.00637931	0.0014997	0.00332822	0.00235704
RAB27A	0.00132406	0.000649087	0.00174103	0.000346173	0.00136572	6.2027e-05	0.000852048	0.00163479
PIGB	0.00147761	0.0032933	0.000983906	0.000546162	0.00127747	0.00097696	0.00217003	0.00225751
DNAAF4	0.00190713	0.00144596	0.00244426	0.000214041	0.00303253	0.000713063	0.0018181	0.00147302
MNS1	0.00164767	0.00136535	0.00166049	0.000153822	0.00185374	0.000527625	0.00347191	0.00143782
TCF12	0.000651161	0.000910241	0.000522612	0.000775726	0.000653184	0.000312441	0.00165426	0.00066462
MYO1E	0.000672592	0.000591297	0.000714141	0	0.000217486	0.000658137	0.00108016	0.000804019
VPS13C	0.00914831	0.00963087	0.00874493	0.00672236	0.0112283	0.00411565	0.0116635	0.00961663
CA12	0.00150467	0.000767157	0.00142254	0.000295159	0.00253192	0.000561392	0.00176491	0.0035824
PPIB	0.00103972	0.000637574	0.00120909	0.00182195	0.00208137	0	0.000665423	0.000708203
TRIP4	0.00116392	0.00204799	0.000901148	0	0.00322157	0.000810695	0.00109645	0.000734918
SPG21	0.000663434	0.000936333	0.000791016	0	0.000554338	0	0.000130651	0.000492477
MTFMT	0.00295367	0.00168841	0.00322813	0.00412909	0.00364726	0.00405557	0.00214843	0.00240523
SLC24A1	0.00209648	0.00195946	0.00208816	0.000346597	0.00144811	0.000374338	0.0025984	0.00280607
CLN6	0.00133088	0.000738867	0.00119483	0.000199005	0.00263108	0.000154355	0.000943977	0.0029669
NR2E3	0.00281983	0.00124882	0.00370106	0.0111367	0.000293478	0.000205165	0.00138563	0.00316938
MYO9A	0.0118942	0.00792226	0.013791	0.00199644	0.00870374	0.0123301	0.0141974	0.00983174
HEXA	0.00453467	0.0036216	0.00420604	0.0317674	0.0010887	0.00123816	0.00371301	0.00362492
BBS4	0.0023142	0.00377779	0.00189844	0.000590406	0.00240348	0.000469293	0.00237516	0.00278935
STRA6	0.00254482	0.00180405	0.00366134	0.000198649	0.00138868	0.00114432	0.00266858	0.00113049
MPI	0.00259328	0.00409995	0.00217372	0.000198491	0.00152152	0.00253942	0.00182531	0.00366929
ETFA	0.000880193	0.000640972	0.0013114	0.000593441	0.000363641	0	0.000975288	0.000379312
SCAPER	0.00215582	0.00224427	0.00247721	0.00201892	0.0028548	0.000931789	0.00227534	0.00151123
LINGO1	0.000237983	0.000369758	0.000205705	0.000198768	0	0	6.54493e-05	0.00032001
CIB2	0.000934834	0.00173501	0.00109741	0	0.000169585	0	0.000700817	0.000455678
IDH3A	0.000675748	0.000262538	0.000944566	0.00121591	0.000363128	0.000566314	0.000658195	0.000138048
CHRNA3	0.00157237	0.00199528	0.00185463	0	0.0018654	0.000216384	0.00146373	0.000338674
MTHFS	0.000356392	0.000117614	0.000438508	0.000147623	0.00134475	6.19963e-05	0.000282161	0.000338973
FAH	0.00298933	0.00194483	0.00359372	0.00649542	0.00121639	0.00320919	0.00235314	0.00197765
MESD	0.00036026	0.000385499	0.00041078	0.000295159	0.000109902	0.000343002	0	0.000533154
AP3B2	0.000591767	0.000700424	0.000703436	0	0	0.000467739	0.000529684	0.000626738
WDR73	0.00238299	0.00119897	0.00357543	0	0.000559494	0.000216611	0.00455254	0.00160241
ALPK3	0.0015259	0.00108359	0.00194467	0	0.0010377	0.000233413	0.00258865	0.00151781
ACAN	0.0027418	0.00335886	0.0020399	0.00483352	0.00534869	0.00034862	0.00268288	0.00401857
RLBP1	0.00135656	0.00173243	0.00144567	0	0.0024596	0.000255107	0.000834263	0.00126488
FANCI	0.00534234	0.00537392	0.00462111	0.000987115	0.00489306	0.00995784	0.00885864	0.0038419
POLG	0.0169372	0.0126498	0.0229962	0.0114486	0.0105776	0.0162765	0.00894594	0.00876692
KIF7	0.0052074	0.00505509	0.00500696	0.00250924	0.00722625	0.00392422	0.008387	0.00466673
MESP2	0.00158057	0.00067742	0.00129606	0.000199045	0.0015232	0.00439771	0.00113906	0.00234176
BLM	0.00314187	0.00348167	0.00306073	0.00981016	0.00396235	0.000740234	0.00204497	0.00194834
UNC45A	0.00129708	0.00111448	0.00160386	0.00014758	0.00178967	0	0.000778131	0.00147941
VPS33B	0.00157615	0.00116383	0.00141086	0.0016237	0.00365816	0.000124069	0.00189666	0.00216495
IGF1R	0.000510461	0.000598995	0.000534095	0	0.00124281	0.000495117	0.000423701	0.000287257
ADAMTS17	0.000917846	0.00115466	0.00102506	0	0.00140612	0.000250363	0.00086091	0.000615958
LINS1	0.00115568	0.00107173	0.00130149	0.000222668	0.00299625	0.000185973	0.0011973	0.000431034
ALDH1A3	0.000662852	0.00064196	0.000646374	0.000348493	0.00123368	0.000250483	0.000844641	0.000190684
RASGRP1	0.000275479	0.000246617	0.000247024	0.000398208	0.000113225	0.000187808	0.000654917	0.000189036
AP4E1	0.000887981	0.000738313	0.000891376	0.000546452	0.000580601	0.000256455	0.00177614	0.000808544
HERC1	0.00106582	0.00136176	0.000912367	0.000998061	0.00125237	0.000845215	0.00101278	0.00160883
TBC1D2B	0.000724679	0.000300853	0.00097109	0.000397377	0.000223524	0.000373829	0.000886192	0.000678695
EFL1	0.00160661	0.00223334	0.00153266	0.00236372	0.00146904	0.00211505	0.000564554	0.00117783
POLR3K	0.000107952	0.000165928	0.000142493	0	0	0	6.53424e-05	0
CAPN15	0.00055601	0.000381539	0.000797304	0.000947236	0.000169996	0.000265435	0.000114961	0.000375763
PIGQ	0.00211472	0.0021409	0.00170848	0.000534559	0.00181103	0.000258486	0.00189941	0.00393379
STUB1	0.000441702	0.000322309	0.000538347	0.000148324	0.000108909	0.000409225	0.0018385	0.000314669
LMF1	0.00178942	0.00144957	0.00180429	0	0.0041054	0.00126283	0.00280857	0.00125514
GNPTG	0.00145169	0.00195721	0.00152193	0.00177384	0.000363235	0.000942454	0.00128396	0.00147689
CLCN7	0.000949713	0.000720098	0.00106847	0.00112403	0.00119349	0.000629017	0.00101508	0.000842836
TELO2	0.00140982	0.00138331	0.00147159	0.000871375	0.00423738	0.000135668	0.00165507	0.000649809
IFT140	0.00586542	0.00944981	0.00541574	0.00871097	0.00563574	0.000622002	0.00822706	0.00454091
MRPS34	0.00216998	0.00132717	0.00344342	0.000148434	0.000109806	0.000376932	6.53595e-05	0.00205072
IGFALS	0.00158878	0.00159472	0.00115378	0.000170271	0.00163878	0.000383204	0.00185711	0.00334068
RPL3L	0.00149491	0.00123859	0.0010976	0.000147776	0.00247514	0.000154585	0.00148492	0.00413347
GFER	0.000947489	0.00214969	0.000931875	0.00236446	0.00015873	6.2383e-05	0.000620554	0.00064163
NTHL1	0.00387956	0.00183337	0.005153	0.00251034	0.000302513	0.00783696	0.000920718	0.00294981
ABCA3	0.00724829	0.00387939	0.0112941	0.00177323	0.00341231	0.00203046	0.00381709	0.00561936
TBC1D24	0.00216002	0.00232338	0.00264161	0.00120643	0.00238932	0.00110033	0.0018765	0.00120957
THOC6	0.00121831	0.00106789	0.00169893	0	0.00196784	0.000500032	0.000782209	0.000362043
MEFV	0.00952516	0.00287877	0.00695134	0.101774	0.00675223	0.00149307	0.00314	0.0104452
SLX4	0.00200585	0.00141561	0.00227947	0	0.00349099	0.000589414	0.00283407	0.00169175
ROGDI	0.000691297	0.000702923	0.000774301	0.000495727	0.000218092	0.000224832	0.000810286	0.000179626
ALG1	0.00362604	0.00496135	0.0033152	0.00972634	0.00702479	0.000861108	0.00262244	0.00153861
ABAT	0.000683902	0.000987982	0.000698124	0.000595159	0.00192799	0.000186532	0.000686052	0.000229076
PMM2	0.0125948	0.00635968	0.0166138	0.0166002	0.00691082	0.016908	0.0041651	0.0109734
EMP2	0.00137629	0.000867661	0.00145993	0.00236197	0.000982449	0.000190404	0.00164247	0.0021497
CIITA	0.000614872	0.000746832	0.000664595	0.00061998	0.000752984	0.000219844	0.0011184	0.000316181
ERCC4	0.0020697	0.00243559	0.00202617	0.000596185	0.00169022	0.000587997	0.00255708	0.0015298
PARN	0.00124304	0.00093411	0.00162642	0.000199561	0.000709862	0.000996096	0.00061369	0.00107392
NDE1	0.000450101	0.000262364	0.000544758	0.000198847	0.00066485	0.000281637	0.000412777	0.0002136
ABCC6	0.0110956	0.0118666	0.0128041	0.00362365	0.0123822	0.00896042	0.00740285	0.00755887
XYLT1	0.00144043	0.00188512	0.00138233	0.00107102	0.00115009	0.000327113	0.00235405	0.00136882
VPS35L	0.00158965	0.000851706	0.00171346	0.00064181	0.00217372	0.00433126	0.000751346	0.00113324
OTOA	0.00202455	0.00104538	0.00227575	0.00019857	0.00300232	0.00136724	0.00358487	0.00197662
UQCRC2	0.00045113	0.000206409	0.000503585	0.00019861	0.00088486	0.000278823	0.000383985	0.00046021
SCNN1B	0.00310054	0.00548546	0.00251867	0.00196905	0.00389216	0.00207743	0.0031509	0.00249888
COG7	0.00102733	0.000414811	0.000986951	0.000198491	0.000434984	0	0.00158493	0.00195777
EARS2	0.00293418	0.00236346	0.00366907	0.00157879	0.00209631	0.00261956	0.00279723	0.00181919
IL21R	0.000275137	0.000431563	0.000207005	0.000198531	0.000493921	0.000184809	0.000196023	0.000334077
KATNIP	0.00643589	0.0059234	0.00644753	0.00447743	0.00769735	0.00239957	0.0108259	0.005112
CLN3	0.00132085	0.00100781	0.00154136	0.000871899	0.00219343	0.000817407	0.000882087	0.00122819
TUFM	0.00140192	0.000735079	0.00076102	0.0172619	0.00155121	0.000708977	0.000664985	0.000742992
ATP2A1	0.00185903	0.00147361	0.00215403	0	0.00127494	0.000501044	0.00243603	0.00140597
LAT	0.000602545	0.000305912	0.000558002	0.000955962	0.00106397	0.000928412	0.00108551	0.000299621
TBX6	0.00192505	0.000835935	0.00220877	0.00295902	0.0022207	0.00199028	0.00199886	0.00159683
CORO1A	0.00016837	0.000117658	0.000229617	0.000199164	0	0	0.000112841	0.000174185
MYL11	0.000240395	0.000123244	0.000267502	0	0.00049705	0.000500951	0.000317755	0.000171414
PHKG2	0.00112369	0.000649685	0.00141757	0.00014758	0.003008	0.000281935	0.00107109	0.000677013
HSD3B7	0.000771002	0.000927396	0.000778447	0.000147798	0.000772117	0.000405235	0.000589873	0.000958228
VKORC1	0.000314097	0.000268055	0.000358341	0.000576037	0	0.000188537	5.67537e-05	0.000552812
COX6A2	0.00161701	0.00048629	0.00273397	0	0.000500644	0.00236786	0	0.000725085
SLC5A2	0.00309031	0.00426559	0.00301677	0.00317014	0.00209906	0.000777623	0.00321937	0.00275449
ORC6	0.00235492	0.00145318	0.00343694	0.000198452	0.00407637	0.000810287	0.00109866	0.00114259
GPT2	0.00118925	0.0005952	0.000885122	0.000198847	0.00151288	0.00212479	0.00108259	0.00204302
PHKB	0.00259856	0.00225146	0.00329184	0.000774375	0.00122212	0.000247221	0.00425938	0.00176703
ZNF423	0.00244625	0.00189679	0.0029435	0.00265958	0.00246896	0.000124857	0.00163908	0.00307048
RPGRIP1L	0.00591386	0.00583241	0.00612084	0.00787402	0.0123997	0.00130796	0.0073282	0.00309369
FTO	0.000704846	0.000594138	0.000596105	0	0.000839903	0.000473385	0.00133365	0.000666818
MMP2	0.000595971	0.000454868	0.00058951	0.000774707	0.00110889	0.000370473	0.000928701	0.000530642
BBS2	0.00259876	0.00174345	0.0022776	0.00800944	0.00739859	0.00170483	0.00287044	0.00102869
NUP93	0.00203281	0.00204546	0.00264351	0.0028611	0.000829008	0.000314978	0.00128055	0.00162089
SLC12A3	0.0104252	0.00817563	0.0124527	0.0116179	0.0115829	0.00189585	0.00669188	0.0112002
ARL2BP	0.000452396	0.000411482	0.000241234	0.000576701	0.000108731	0.00193485	0.000691669	0.000210377
COQ9	0.00065028	0.000587212	0.000501921	0	0.00104591	0.00024797	0.000442447	0.0015169
ADGRG1	0.00176116	0.00206949	0.00137042	0.00029529	0.00212567	0.000594342	0.00315562	0.00187987
CNGB1	0.0061229	0.0095108	0.00621691	0.00135837	0.00970486	0.00074588	0.00479946	0.00551775
USB1	0.00293961	0.0111877	0.00114914	0.000198413	0.00216068	0.000123962	0.00172021	0.00193515
CDH11	0.000220333	0.000170379	0.000250401	0	0	0	0.000475599	0.000421201
TK2	0.00201574	0.00180808	0.00153974	0.00177146	0.00156476	0.00344686	0.00166478	0.00379387
HSD11B2	0.000727954	0.000562548	0.000721685	0.00019972	8.51499e-05	6.20347e-05	0.000252552	0.00202408
CARMIL2	0.00152207	0.00135192	0.00180165	0.000199283	0.00105932	0.000562509	0.00113365	0.00258203
LCAT	0.0015322	0.000858115	0.00129022	0.000774904	0.00101173	0.00636413	0.00127627	0.000548659
SLC7A6OS	0.000406041	0.000433821	0.000171219	0.000214225	0.00109781	0.000432753	0.000413907	0.00104013
PRMT7	0.00233605	0.00237085	0.00254059	0.000200723	0.00306179	0.0002652	0.00266402	0.00205589
CDH3	0.00238604	0.00386947	0.00184935	0.00112056	0.00561974	0.000742493	0.00217187	0.0019199
AARS1	0.0018725	0.0011882	0.00206651	0	0.0040182	0.000248058	0.00211807	0.00222499
FCSK	0.00480158	0.00586512	0.00323947	0.000596462	0.0193909	0.000367915	0.00395022	0.00569956
COG4	0.00353266	0.00475084	0.0031004	0.0010905	0.00776115	0.000808338	0.00497748	0.00255498
VAC14	0.00265164	0.00208282	0.00427458	0.00039722	0.00113311	0.000250238	0.000969165	0.00105519
HYDIN	0.00450168	0.00592578	0.00349847	0.00020141	0.00386602	0.0106556	0.00397047	0.00364385
TAT	0.00073188	0.000587801	0.000698785	0	0.00163423	0.000152707	0.0012657	0.000653791
DHODH	0.00258371	0.00195176	0.00317702	0	0.00218753	0.00180282	0.00204131	0.00146297
PMFBP1	0.0040905	0.00298292	0.00269531	0.000295334	0.018117	0.00492641	0.00505094	0.0029499
FA2H	0.000896703	0.000372453	0.00112349	0.000311426	0.000494586	0.000188395	0.000829114	0.00119278
LDHD	0.00244247	0.000964645	0.00350144	0.00241131	0.00272773	0.00103411	0.000917962	0.00190078
CHST6	0.00180195	0.0018114	0.0026297	0.000201288	0.00104209	0.000224087	0.000911762	0.000604877
TMEM231	0.00163422	0.00156862	0.00192915	0.000295552	0.00188864	0.000414228	0.00090019	0.00222796
KARS1	0.00169303	0.0018319	0.00157062	0.00315812	0.00154661	0.0002808	0.00134996	0.00249346
ADAMTS18	0.00240033	0.00210703	0.00299053	0.000595159	0.00107748	0.000342885	0.00263536	0.00228984
WWOX	0.00116452	0.00104004	0.00117645	0.000295334	0.00375113	0.000305749	0.00148871	0.000980815
GAN	0.000542319	0.000262543	0.000561791	0	0.000554106	0.000589783	0.000610304	0.000905158
MLYCD	0.00251492	0.00136441	0.00273972	0.000147995	0.00227366	0.000438507	0.00348009	0.00386405
SLC38A8	0.00216984	0.00233133	0.00153902	0.000161368	0.00880622	0.00075137	0.00263331	0.00229243
DNAAF1	0.00175284	0.00130245	0.00148699	0	0.00251401	0	0.00337947	0.00251057
CA5A	0.00134114	0.00109143	0.00117603	0.000198452	0.000772391	0.000437767	0.00609771	0.000279386
ZNF469	0.00519852	0.00689447	0.00428335	0.00384433	0.0055878	0.0127722	0.00179663	0.00314689
CYBA	0.000996526	0.00127992	0.000706165	0	0.0012547	0.00106208	0.0006534	0.0018428
CTU2	0.0056911	0.00853229	0.00649192	0.00289961	0.00433695	0.00180022	0.00333122	0.00513882
PIEZO1	0.0102273	0.00878194	0.0116988	0.00126147	0.018234	0.00730846	0.00721434	0.00857093
CDT1	0.00167225	0.00205316	0.00153389	0.00130122	0.00215792	0.000994206	0.00248366	0.00122012
APRT	0.00174423	0.00155522	0.00164796	0.000203252	0.00373022	0.000282265	0.00108296	0.00301741
GALNS	0.00272523	0.00277753	0.00243311	0.0017054	0.00307659	0.00174508	0.0026902	0.00357294
SPG7	0.0143813	0.0108178	0.0209442	0.00506418	0.00569115	0.00609802	0.0102855	0.00964342
CHMP1A	0.000655686	0.000428859	0.000547302	0.000207469	0.00147578	0.000945879	0.000707916	0.000684184
CDK10	0.00253225	0.00467679	0.00211117	0.00850761	0.00226128	0.000404931	0.00165966	0.00191475
FANCA	0.0054759	0.0043407	0.0066834	0.00457519	0.00639318	0.00359558	0.00551857	0.00323884
GAS8	0.00121428	0.00377051	0.000529673	0.000576037	0.00180114	0	0.000664202	0.00178052
MYH11	0.00111046	0.000566999	0.00076725	0.000493557	0.000501267	0.000765516	0.00488777	0.00103826
ZP2	0.000865652	0.000849764	0.000873593	0.00019988	0.00158336	0.000631949	0.000261387	0.0010901
CD19	0.000518352	0.00040851	0.000600452	0.000646231	0.000578791	9.28678e-05	0.000741563	0.000536721
DHX38	0.00178854	0.00163108	0.00177094	0.000545214	0.00257098	0.0008805	0.00168853	0.00206338
TRAPPC2L	0.000960318	0.00165953	0.00100622	0	0.000936393	0.00103028	0.000136626	0.000720109
VPS53	0.0028812	0.00232549	0.00242902	0.00546284	0.00372684	0.00305133	0.00482817	0.00262201
BHLHA9	0.000489868	0.000579934	0.000295008	0	0.0011586	0	0.003314	0.000395191
INPP5K	0.00114899	0.000834551	0.00121622	0	0.00112206	0.000591264	0.000767875	0.00182757
WDR81	0.00163288	0.00148891	0.00160693	0.00142907	0.002467	0.00147965	0.00183526	0.00196591
SERPINF1	0.000647699	0.0006437	0.000809736	0.000576037	0.000628481	0.000123954	0.000243533	0.000784469
DPH1	0.00259904	0.00790463	0.00157368	0	0.0023444	6.21311e-05	0.00157303	0.00125698
ASPA	0.00245514	0.00116709	0.00211978	0.0207716	0.00109475	0.00369716	0.00110899	0.0011183
CTNS	0.00258307	0.00191033	0.0029992	0.000723864	0.00401493	0.00229484	0.00237492	0.00231384
CHRNE	0.00336345	0.00309547	0.0034109	0.00644971	0.00166665	0.000359766	0.00368668	0.00439572
GP1BA	0.00228249	0.00119147	0.00266368	0	0.00302854	0.0023636	0.00307538	0.000735031
ENO3	0.00200183	0.0016153	0.00228404	0.00155786	0.00141644	6.20694e-05	0.00228497	0.00265186
KIF1C	0.00117987	0.00140548	0.00126666	0.000591149	0.00121893	0.000841048	0.000449407	0.000940518
NUP88	0.00115452	0.000847604	0.00141633	0.000397338	0.00144255	0.00052488	0.00154376	0.000585096
C1QBP	0.000434823	0.00080667	0.000385978	0	0.000777328	0.000188501	0.00059647	0.000188855
AIPL1	0.00195714	0.00158298	0.00279685	0	0.00241476	9.5229e-05	0.00206657	0.000932213
KIAA0753	0.00224011	0.00257016	0.00251278	0.000295925	0.0035865	0.00105639	0.00279809	0.000718289
SLC13A5	0.00102832	0.00126103	0.00107559	0	0.000737391	0.000402496	0.00113302	0.000836532
ACADVL	0.0061283	0.00404328	0.00861733	0.00270675	0.0048886	0.00401243	0.00308365	0.00403247
MPDU1	0.000977452	0.00272723	0.000905543	0	0.000387111	9.5338e-05	0.00100726	0.00033421
WRAP53	0.00419072	0.00357103	0.00391925	0.0100711	0.0062135	0.00464449	0.0022811	0.00334694
DNAH2	0.0167235	0.0241189	0.0158519	0.00138362	0.017929	0.00968061	0.0165646	0.0155202
GUCY2D	0.003866	0.0035973	0.00352651	0.000576037	0.00430705	0.00816839	0.00368015	0.00363302
ALOX12B	0.00292538	0.00242079	0.00368779	0.000148192	0.00195334	0.00105662	0.0028154	0.00230935
ALOXE3	0.00494202	0.00326833	0.00700052	0.000839515	0.00369553	0.00198111	0.00238425	0.00378309
HES7	0.00102697	0.00427197	0.000351199	0	0.000889916	0	0.00077841	0.000902375
TMEM107	0.0181	0.0145625	0.0222253	0.00169631	0.00951922	0.0320962	0.0121045	0.0120432
CTC1	0.00505226	0.0027469	0.00412984	0.000872214	0.00432787	0.0191958	0.00256702	0.00462448
MYH2	0.00452485	0.00513639	0.00380446	0.0012681	0.00470986	0.00510671	0.00545775	0.00528176
MYH3	0.00158878	0.00124939	0.00165001	0.000295312	0.00103701	0.000557073	0.00200612	0.0021664
SCO1	0.00101724	0.00149048	0.00106862	0	0.000384468	0.000528432	0.00124938	0.00136326
DNAH9	0.00945683	0.0102795	0.0100013	0.00385296	0.0161087	0.00431828	0.0101831	0.0074443
ELAC2	0.00200443	0.00193818	0.00224099	0.00205295	0.00189756	0.00135284	0.00186664	0.00211807
COX10	0.000522591	0.000586917	0.00068269	0	0.000811106	9.24129e-05	0.000197842	0.000286679
ZSWIM7	0.00109774	0.00141433	0.000925558	0.000295421	0.00123307	0.000124363	0.00207251	0.00114378
TTC19	0.00132617	0.000705947	0.00163547	0.000198491	0.00147193	0.000997592	0.00288041	0.00126258
PIGL	0.00164704	0.00122949	0.0018479	0	0.000992721	0.00213356	0.00034741	0.00305342
TNFRSF13B	0.00256743	0.000748494	0.00264208	0.015207	0.00497558	0.000626763	0.000839955	0.00219557
MYO15A	0.00790435	0.00675002	0.0075209	0.00400995	0.0124124	0.00354536	0.00726459	0.0107657
TOP3A	0.00207068	0.00210382	0.00163709	0.00135126	0.00132427	0.001769	0.00473322	0.00247795
GRAP	0.000256354	0.000564624	0.000130534	0	0.000493703	0	0.000144718	0.000261592
B9D1	0.001325	0.00180144	0.00107118	0	0.00226566	0.000161822	0.00071983	0.0026384
ALDH3A2	0.00148855	0.000761022	0.00171868	0	0.00185744	0.000248047	0.00146312	0.00188812
TMEM199	0.00114628	0.0012925	0.00106887	0	0.000339206	0.000527329	0.000817534	0.00215034
SLC46A1	0.000597891	0.000527042	0.000502993	0	0.000495832	0.000114639	0.0014906	0.000840365
FOXN1	0.0011715	0.000907302	0.000971576	0.00295596	0.00285574	0.000433759	0.00104364	0.0015229
PIGS	0.00407815	0.0132239	0.00248173	0.00265617	0.00393312	0.000278298	0.0027078	0.00309684
NEK8	0.00398981	0.00226612	0.00317695	0.000811143	0.00327581	0.012505	0.00313435	0.00446461
ERAL1	0.000734529	0.000235146	0.000629659	0.00374021	0.00192052	0.000282487	0.000608685	0.000752562
TMEM132E	0.00124238	0.00150074	0.000998834	0	0.00210492	0.000488919	0.00109258	0.00153133
UNC45B	0.00244332	0.00228021	0.00248599	0.00482446	0.00123095	0.00148555	0.00185463	0.00268909
PEX12	0.00171692	0.00259271	0.00178897	0.000937767	0.000386974	0.000156659	0.00122979	0.00250227
ZNHIT3	0.00198745	0.00193914	0.00104063	0.0011534	0.00126684	0.00963881	0.00282336	0.000845111
PIGW	0.00150555	0.00166134	0.0013777	0.000549028	0.000871683	0.000188395	0.00185277	0.00228643
GPR179	0.00571075	0.0110152	0.00493495	0.00101828	0.00876156	0.00312294	0.00638385	0.0040093
TCAP	0.00041715	0.00034192	0.000275495	0	0.00244686	0	0.000338559	0.000426197
PGAP3	0.001005	0.00108046	0.0012093	0.000198649	0.00038707	9.24471e-05	0.000636838	0.00073181
KRT25	0.000985191	0.00132411	0.000909338	0	0.000964808	0.000656933	0.00154978	0.00123808
KRT14	0.00211338	0.00384504	0.00103108	0.00644726	0.00066575	0	0.00267676	0.00411713
JUP	0.000635241	0.000475931	0.000600962	0.000414766	0.000659618	0.000218364	0.000413574	0.00109891
FKBP10	0.00249195	0.00319956	0.00248788	0.00292356	0.00358116	0.00150324	0.00256454	0.00200339
ODAD4	0.00229058	0.00230783	0.00153978	0.000576701	0.0148153	9.34405e-05	0.00108289	0.00191524
STAT5B	0.000481642	0.000923507	0.000348692	0.000345985	8.47961e-05	0.000184817	0.00076197	0.00039768
CAVIN1	0.000279902	0.000269919	0.000303038	0	0.000108731	0	0.000261353	0.00042018
NAGLU	0.00222456	0.00211562	0.00278149	0.000554422	0.00460425	0.000385719	0.00138731	0.0014985
COASY	0.00312909	0.00578632	0.00333285	0.00169084	0.00198033	0.00118238	0.00256095	0.00161902
CNTNAP1	0.00146479	0.00172229	0.00140943	0.00133016	0.00088262	0.00133406	0.0015627	0.00112879
G6PC1	0.00305254	0.00117043	0.00342124	0.0124004	0.00652384	0.00154803	0.000666097	0.00277174
BRCA1	0.00387466	0.00328291	0.00399821	0.0133498	0.0040818	0.000903222	0.00479355	0.0024251
SOST	0.000773194	0.000462684	0.000693243	0.000738662	0.00140218	0.000288167	0.00202294	0.000337198
NAGS	0.00131069	0.00119182	0.00163781	0.00135726	0.00149713	0.000727995	0.000525684	0.000490371
G6PC3	0.000715749	0.000456856	0.000520351	0	0.000302522	0.000218638	0.00108904	0.0016955
SLC4A1	0.00150423	0.00179563	0.00147211	0.000397022	0.00216673	0.000124131	0.00277693	0.00102607
GRN	0.000983227	0.000999877	0.00121468	0	0.000662504	0.000528394	0.0011882	0.000597026
ITGA2B	0.00266464	0.00257448	0.00234504	0	0.00414233	0.000598584	0.00564416	0.00227959
CCDC103	0.000322641	0.000643788	0.000293554	0	8.47601e-05	0	5.64111e-05	0.000462555
MAPT	0.00182214	0.00281193	0.00153371	0.000399361	0.00177085	0.00093507	0.00253489	0.00192877
GOSR2	0.00154112	0.00134916	0.00236674	0.000502849	0.000747654	7.7232e-05	0.000608729	0.000754794
PNPO	0.000863427	0.000907832	0.000895244	0.000198491	0.000895647	0.000759134	0.000617499	0.000579752
HOXB1	0.000257199	0.000131161	0.00024938	0	0.000509057	0.000109099	0.0002824	0.000335032
ITGA3	0.00216879	0.00291721	0.00183522	0	0.00273388	0.000937952	0.00233031	0.00190104
SGCA	0.00313016	0.00354563	0.00342001	0.00371488	0.00156579	0.00448628	0.00122202	0.00244611
XYLT2	0.00118305	0.000693503	0.00141716	0.00260772	0.00159989	0.000538113	0.00172618	0.000571404
DGKE	0.000929495	0.00104164	0.00111331	0	0.000911418	0.000440632	0.000872219	0.000524202
MKS1	0.00292015	0.00420251	0.00272043	0.00162558	0.00397267	0.000156791	0.00361375	0.0028509
MPO	0.0181537	0.0105672	0.0280012	0.0303114	0.00588364	0.00773137	0.00268851	0.0114456
TEX14	0.00299249	0.00246412	0.00390962	0.0011211	0.00234491	0.000898125	0.00206676	0.00265586
RAD51C	0.00171614	0.00139431	0.00173132	0.000774375	0.00380134	0.00121008	0.00216856	0.000606276
TRIM37	0.00347706	0.00248993	0.00189587	0.00131905	0.00512894	0.018991	0.00101241	0.0017063
SMG8	0.000839803	0.000567262	0.00101772	0.000198413	0.000878323	0.000342676	0.000845559	0.00073739
PTRH2	0.00075304	0.00184078	0.000588731	0	0.000989408	0.000154386	0.000534539	0.00109323
BCAS3	0.00166314	0.00177077	0.00155536	0.00039976	0.00118762	0.000599524	0.00282424	0.00244517
TBX4	0.000386751	0.000454931	0.000419022	0	0.000554157	0.000188857	0.000252401	0.000338864
CYB561	0.000167773	0.000343653	0.000137905	0	0.000224854	0.000188288	0.000130852	0.000122576
ACE	0.00737684	0.0105384	0.00627721	0.00214028	0.00794736	0.00706035	0.0107835	0.00629909
TACO1	0.000363425	0.000582741	0.000383187	0	0.000570809	0	0.000692443	0.000196306
STRADA	0.00106374	0.000283984	0.00131371	0	0.00258827	0.00124874	0.000844804	0.000477652
CCDC47	0.000519833	0.000463325	0.000520703	0.00117285	0.000436462	0	0.00070594	0.000262154
GH1	0.000341444	0.000200516	0.00027494	0.000396786	0.000193504	0.000433866	0.000187085	0.000753242
SCN4A	0.00716294	0.0235692	0.00479907	0.0029756	0.00553944	0.00338134	0.00649393	0.0110775
CEP112	0.00406959	0.00452654	0.00263538	0.00186207	0.01114	0.00901249	0.00318524	0.00255037
ARSG	0.000989925	0.00105946	0.0011091	0	0.00132921	0.000404985	0.00127773	0.000615051
FAM20A	0.00143924	0.00226666	0.00106946	0.000147689	0.00161157	0.00018843	0.00223976	0.00210513
KCNJ16	0.00301891	0.00212029	0.00260618	0.00223015	0.0014666	0.00312891	0.00356309	0.00618495
COG1	0.000986434	0.00259172	0.000695224	0	0.00191363	9.24214e-05	0.00171404	0.000789162
DNAI2	0.00122838	0.00157278	0.000922454	0.00664403	0.0014827	6.19771e-05	0.00169486	0.000700782
FDXR	0.00241208	0.00156923	0.00232594	0.0073241	0.00301778	0.000593638	0.00191389	0.00350273
USH1G	0.00093779	0.000592445	0.00123245	0	0.000625118	0.000188324	0.000638576	0.00150097
NUP85	0.000420879	0.000355741	0.000562466	0.00077473	0	0.000404497	6.58371e-05	0.000377819
SLC25A19	0.000929802	0.000723682	0.000429482	0	0.00265638	6.20194e-05	0.00025239	0.000155748
TMEM94	0.001307	0.00198878	0.0014289	0.000800396	0.00104098	0	0.00104242	0.00135472
TSEN54	0.00338523	0.00282945	0.00458873	0.00127203	0.00189651	0.000761615	0.00241971	0.00290094
ITGB4	0.00603246	0.00761154	0.00600303	0.00566582	0.00818433	0.00102866	0.00991537	0.00406038
GALK1	0.0012838	0.000915819	0.00103586	0.000198768	0.00150218	0.000310116	0.00251428	0.00210493
UNC13D	0.00667984	0.00383641	0.007305	0.00118403	0.00945083	0.00184917	0.0107045	0.00756598
WBP2	0.000782422	0.000755385	0.000614374	0.000370782	0.000762336	9.30146e-05	0.00211749	0.00117091
ACOX1	0.000741123	0.000802068	0.0008384	0.00014758	0.00021745	0.000184766	0.000495794	0.000780888
EXOC7	0.000701988	0.000206064	0.00103367	0	0	0.000755185	0.000314508	0.000925005
QRICH2	0.00463855	0.00824279	0.00362401	0.000775555	0.00516377	0.000963955	0.00352737	0.00682992
METTL23	0.00120536	0.00335092	0.000798306	0.000443459	0.00140491	0.000570522	0.00103959	0.000560974
TMC6	0.00092356	0.00223374	0.000749604	0	0.00038711	0	0.000927812	0.000743943
TMC8	0.00210588	0.00134325	0.000918568	0.00133018	0.00088486	0.0121579	0.00168684	0.00121262
DNAH17	0.00716703	0.00500626	0.00806681	0.00741979	0.0099413	0.00388412	0.00600018	0.00721985
CANT1	0.00120217	0.00118853	0.00120419	0	0.00106637	0.000333178	0.00199437	0.00140998
CCDC40	0.0165834	0.0352116	0.0123201	0.00217944	0.00951175	0.00609395	0.00611711	0.0127395
GAA	0.0139258	0.0130801	0.0176217	0.0132229	0.0103788	0.00214787	0.0103763	0.0129839
SGSH	0.00382075	0.00299628	0.0052757	0.000744603	0.00312039	0.00200599	0.0021886	0.00260912
NDUFAF8	0.00164019	0.000337782	0.00280658	0	0.00165068	0.000952089	0.00330989	0.000296636
GCGR	0.000802975	0.000371144	0.0007901	0	0.00151482	0.000376435	0.000528224	0.00119967
PCYT2	0.00168718	0.00760781	0.000828155	0	0.000339328	0	6.62822e-05	0.000237562
PYCR1	0.00216731	0.00315594	0.00227329	0.000944259	0.00308299	0.000488615	0.0023126	0.00160135
CYBC1	0.000425156	0.000175263	0.000448088	0	0.00197418	0.000188147	0.00101504	0.00016068
TBCD	0.00233412	0.00220298	0.00226924	0.00123376	0.00337596	0.00040358	0.00385588	0.00257344
PMP22	0.000103378	0.000123153	0.00014757	0	0	0	6.53296e-05	0.000115647
MEOX1	0.000155746	0.000125329	0.00016748	0	0.000335976	0.000188395	0.000126357	9.87361e-05
SMARCD2	0.000297809	0.000492953	0.000190078	0	0.00049598	9.52653e-05	0.000199088	0.000318567
GEMIN4	0.00201085	0.00101097	0.00206174	0.000748678	0.00271464	0.00148021	0.00324801	0.00195848
HID1	0.000387279	0.00014489	0.000342823	0.00106351	0.00071789	0.000188253	6.82454e-05	0.000653559
ARHGDIA	0.00318194	0.00342949	0.00263056	0.000632855	0.00534189	0.000318505	0.0081237	0.00170193
LAMA1	0.00570043	0.00571493	0.00743812	0.00094135	0.00484601	0.0024036	0.00394339	0.00296687
NDUFV2	0.000727338	0.000248978	0.000845585	0.000774825	0.000847436	0.0011176	0.00138895	0.000213671
PIEZO2	0.00239135	0.00181419	0.0027625	0.00115808	0.00155207	0.000768525	0.00320822	0.0025262
AFG3L2	0.00164639	0.000793907	0.00165316	0.000198491	0.000434854	0.00409423	0.00107757	0.00185761
MC2R	0.00119815	0.00148489	0.00153519	0.000443131	0.000278391	0	0.000638631	0.00122178
RBBP8	0.00221814	0.00153936	0.00289375	0.000147645	0.00287038	0.000559082	0.00176091	0.00219686
NPC1	0.00463742	0.00334141	0.00498626	0.00288926	0.0044635	0.00227956	0.00328787	0.00686313
LAMA3	0.0133205	0.0132691	0.0115635	0.0184592	0.0254987	0.00153249	0.0200717	0.0133427
DSC3	0.00252984	0.00698804	0.00210094	0	0.00193584	0.000371635	0.00207068	0.00117182
DSC2	0.000911554	0.000567102	0.00117929	0.000198531	0.00142356	0.000188182	0.000739368	0.000447268
DSG1	0.000827849	0.00155785	0.000929625	0.000397496	0.000603174	0.00037679	0.000252447	0.000619465
DSG4	0.00205947	0.00216708	0.00260863	0.00039801	0.00265504	0.000250258	0.0016053	0.000822232
DSG2	0.00139419	0.000724836	0.00141228	0	0.00352718	0.000435588	0.00311031	0.00151976
ELP2	0.00276181	0.00441426	0.00233782	0.000394945	0.00141689	0.00015439	0.00293866	0.00468917
MOCOS	0.00351722	0.0023162	0.00366923	0.000345963	0.000895528	0.000622387	0.00670841	0.00599384
EPG5	0.00445486	0.00574504	0.00354042	0.00371212	0.00505619	0.000751236	0.0041489	0.00879378
LOXHD1	0.0074348	0.0104672	0.00704042	0.00808078	0.0131785	0.00308889	0.00626315	0.00582234
IER3IP1	0.00014238	0.000264557	0.000123357	0	0	0.000188822	0	0.000385229
DYM	0.0025541	0.00192304	0.00283976	0	0.0027669	9.24044e-05	0.00315045	0.00391328
MYO5B	0.00349467	0.00395358	0.00318414	0.00196865	0.00748286	0.00112086	0.00535042	0.00282948
CFAP53	0.0018145	0.00155836	0.00190299	0.00351429	0.000988656	0.000468839	0.00225492	0.00184603
DCC	0.00117105	0.000787414	0.000924148	0.00220019	0.00524334	0.000184766	0.00043071	0.00119384
FECH	0.00200167	0.00274099	0.00211597	0.00136523	0.0022898	0.000154577	0.00271133	0.00205412
NARS1	0.00341853	0.00213406	0.00515802	0.000877545	0.00185176	0.00087106	0.00211474	0.00281014
ATP8B1	0.00196545	0.00139435	0.0019134	0.000493749	0.00185029	0.000867971	0.00371408	0.00225991
MALT1	0.000383562	0.000662689	0.000354669	0	0.00010879	0	0.00114659	0.000305886
RAX	0.000276264	0.000145296	0.000432724	0.000576369	0	0	0	0.0002316
LMAN1	0.00072663	0.000897431	0.000673888	0	0.0015509	9.24642e-05	0.000338734	0.000843601
CCBE1	0.00171615	0.00152195	0.00198264	0.00309874	0.00269915	0.000461885	0.000843125	0.00179435
MC4R	0.00179308	0.00235116	0.00159044	0.00162383	0.0027395	6.21002e-05	0.00156693	0.00254543
PIGN	0.00366061	0.00221287	0.00452472	0.00128845	0.00631771	0.000768903	0.00391265	0.00315577
KDSR	0.000361333	0.000599581	0.000398454	0	0	0	0.000343147	0.000231683
SERPINB7	0.00215626	0.00055533	0.000946599	0	0.0253702	0	0.00079386	0.000303105
SERPINB8	0.00229324	0.00525844	0.000960565	0.0238975	0.00102608	6.20001e-05	0.00170024	0.000340036
RTTN	0.00480683	0.0040594	0.00532791	0.0022743	0.00434108	0.00316964	0.0043246	0.00477335
TXNL4A	0.00983337	0.00674947	0.011034	0.0392383	0.00312031	0.00283393	0.00299084	0.0148579
DSG3	0.00350536	0.012859	0.0010388	0.00117222	0.00201883	0.00306996	0.00218003	0.00454948
TNFRSF11A	0.000481489	0.000533612	0.000315441	0	0	0.000565718	0.000178198	0.00106486
CFD	0.000431513	0.000193181	0.000693359	0	0.000276436	0	0.000557836	0.000130332
KISS1R	0.00180076	0.00127861	0.0015616	0	0.0103812	0.00102967	0.00114019	0.000663358
GPX4	0.000191882	0.00052536	0.000187676	0	0	0	0	0.000116029
NDUFS7	0.0005449	0.000449939	0.000675806	0	0.00124141	0.000395999	0.000707249	0.000122218
GAMT	0.00212629	0.00240107	0.00264464	0.00142109	0.00177816	0.000318436	0.00103996	0.00186662
REEP6	0.00102828	0.00189863	0.000659889	0	0.00184478	0.000373972	0.000259001	0.00211538
ADAT3	0.000743228	0.000702544	0.000988826	0	8.87311e-05	0.000245218	0.000903919	0.000501085
AMH	0.00272052	0.00338891	0.00300534	0	0.00322716	0.00303592	0.000635136	0.0018255
TLE6	0.00144343	0.00209805	0.00140145	0.00236128	0.00146077	0.000189036	0.00214968	0.00108851
GIPC3	0.000669385	0.000629907	0.000644909	0	0.000716641	0.000336955	0.000849808	0.000426197
PIP5K1C	0.000512169	0.000413072	0.00078028	0	0.000340736	0	6.53381e-05	0.000463033
MICOS13	0.00043507	0.000433952	0.000450117	0	0.00102111	0	0.000746986	0.000711724
LONP1	0.00439517	0.00399408	0.00582482	0.000847276	0.00193287	0.00294701	0.00364663	0.00381935
C3	0.00159329	0.00134706	0.00180901	0.000147754	0.00218308	0.000588401	0.00159976	0.00130232
INSR	0.00234235	0.00356176	0.00200164	0.000198531	0.00397321	0.00109399	0.00121941	0.00317102
ARHGEF18	0.00338126	0.00280762	0.00330131	0.0167216	0.00855669	0.000643714	0.00296248	0.00318671
MCOLN1	0.00124339	0.00100767	0.00104064	0.00874374	0.000193616	0	0.00164393	0.00130159
PNPLA6	0.00369665	0.00501174	0.00370211	0.00546133	0.003298	0.00178006	0.00397663	0.00282236
ADAMTS10	0.00229822	0.00194995	0.00226735	0.000898419	0.00151376	0.000291699	0.00564163	0.00177801
FDX2	0.00062791	0.000972098	0.000678086	0	0.00125289	0	0.00112113	4.56913e-05
TYK2	0.00102619	0.000666857	0.00102447	0	0.00280785	0.000468689	0.00145353	0.000671103
DNM2	0.00113107	0.000582085	0.00139689	0.000198413	0.000750479	0.00149112	0.000768895	0.000934195
LDLR	0.00408221	0.00302357	0.00416223	0.00152901	0.00636378	0.00167544	0.00679257	0.00348824
KANK2	0.000624682	0.000543284	0.00111219	0.000199164	0.000218198	9.30925e-05	6.55093e-05	6.44828e-05
DOCK6	0.0044611	0.00518621	0.00473068	0.00238882	0.00440376	0.00181507	0.00406471	0.00523323
ODAD3	0.000889767	0.000799958	0.000884715	0.000601125	0.00121624	0.00055865	0.00101351	0.00076526
ACP5	0.000405932	0.000291211	0.000434036	0.000147623	0.000809961	0	0.000666254	0.00052192
MAN2B1	0.00360929	0.00468631	0.00351403	0.00308291	0.00293734	0.00584663	0.00158274	0.00215452
RNASEH2A	0.00110295	0.00368742	0.000562776	0	0.00166083	0.0012837	0.000889496	0.000236067
GCDH	0.00478775	0.00490717	0.00520475	0.000198413	0.00630026	0.00282537	0.00465138	0.00421483
TRMT1	0.00187948	0.00162157	0.00227903	0	0.00283971	0.000326235	0.00265922	0.000785945
CC2D1A	0.000793805	0.000489624	0.000732488	0.00430439	0.00101502	0	0.00134974	0.000409304
CYP4F22	0.00204129	0.00138377	0.00216795	0.002027	0.00104175	0.00334902	0.0014045	0.00162789
CPAMD8	0.0031941	0.00220419	0.00399959	0.00223235	0.00323468	0.000443834	0.00466595	0.00295805
GTPBP3	0.00155418	0.00245413	0.00101295	0.00115174	0.00176239	0.002559	0.00354227	0.00168625
COLGALT1	0.00133417	0.00194523	0.00141762	0	0.00252943	0.000531741	0.00148484	0.00114787
FCHO1	0.00119246	0.000732777	0.00152289	0.000147798	0.00109252	0.000860181	0.00107881	0.00097619
JAK3	0.00199181	0.00213142	0.00198759	0.000198728	0.00202919	0.000673685	0.00410528	0.00122991
SLC5A5	0.00142273	0.00296253	0.000579191	0.00222202	0.00333964	0	0.00137172	0.00216001
IL12RB1	0.00191424	0.0014288	0.00249279	0.00156878	0.00215737	0.000850712	0.00203851	0.000713735
CRLF1	0.00103273	0.000978208	0.000739972	0.000944335	0.000562266	0.000430651	0.00126859	0.00196154
GDF1	0.00255353	0.00126302	0.00369272	0.000235571	0.00107929	0.00503647	0.000935543	0.000513342
CERS1	7.26775e-05	0	9.51712e-05	0	0.000616038	0	0	0
SLC25A42	0.000224649	0.000465927	0.000239179	0	0.000773994	0	0.000625617	0
RFXANK	0.000668466	8.54162e-05	0.000655608	0.00354558	0.000927991	0.000251377	0.000430504	0.000607146
C19orf12	0.000725922	0.0011824	0.000879059	0.000147732	0.000108731	0.000248016	0.000638564	0.000309141
SLC7A9	0.00784922	0.00241528	0.0131061	0.0131384	0.00276761	0.00176951	0.001911	0.00402466
PEPD	0.00442686	0.00403179	0.00476406	0.00176128	0.00280001	0.00150915	0.00393422	0.00754566
GPI	0.00279516	0.00153512	0.00262434	0.00162346	0.00352099	0.00666894	0.00333613	0.0018354
SCN1B	0.000756522	0.000540592	0.000832659	0.000788741	0.000368349	0	0.000581915	0.0011627
LGI4	0.000728696	0.000365375	0.00120921	0	0.000220938	0	0.000157227	0.000342259
NPHS1	0.0076391	0.00744051	0.00586183	0.00131882	0.00618889	0.0267536	0.00600639	0.00526228
TYROBP	0.000267585	0.000275094	0.000180452	0.000199203	0.000428732	0.000732601	5.94849e-05	0.000256209
SYNE4	0.00184866	0.00140145	0.00265436	0.000792879	0.000757301	0.000282281	0.0021112	0.000750494
WDR62	0.00260276	0.0031602	0.00233377	0.00034619	0.00224642	0.000777786	0.00274019	0.00345667
SPINT2	0.000693006	0.000371274	0.00117199	0	0.000387017	0.000188466	0.000243492	0.00017825
YIF1B	0.000967951	0.00117483	0.00109721	0	0.00138564	0.000158188	0.00085832	0.00039071
RYR1	0.0147429	0.0212314	0.0146747	0.0136024	0.0157147	0.00557878	0.0112308	0.014291
SARS2	0.00200211	0.00306283	0.00194301	0.00123165	0.00245391	0.00059143	0.000809408	0.00250579
PLEKHG2	0.0020898	0.00228561	0.0015576	0.00151732	0.00431705	0.00417971	0.00185875	0.00174366
TIMM50	0.00050146	0.000559268	0.000503926	0	0.000496436	0.000250481	0.000374149	0.000527878
DLL3	0.00264474	0.00248834	0.00308032	0.00241186	0.00218604	0.000808207	0.00322076	0.00185653
PRX	0.00243526	0.00241738	0.00215108	0.000596902	0.00326827	0.00186617	0.00124168	0.00418169
SPTBN4	0.00368686	0.00350273	0.00367814	0.000378253	0.00372672	0.00158764	0.00509922	0.00472842
LTBP4	0.00153766	0.00134496	0.00162286	0.000205846	0.0016188	0.000288934	0.00150557	0.0014859
COQ8B	0.00207376	0.00164663	0.0018196	0.000457582	0.00160953	0.000838537	0.00316715	0.00446572
TGFB1	0.000314062	0.000193153	0.000385308	0.000493719	0	0	0	0.000702887
B9D2	0.00073374	0.000975094	0.00068291	0.0032398	0.000815409	0.000385154	0.000627628	0.000218369
BCKDHA	0.00180414	0.00164314	0.00226233	0.000147863	0.00138895	0.000683833	0.00180784	0.00124875
MEGF8	0.00938815	0.00891002	0.00899044	0.00265489	0.00810265	0.0240461	0.00654751	0.00710946
LIPE	0.00189554	0.00189082	0.00216017	0.000576701	0.00160658	0.00100545	0.00269775	0.00119548
ETHE1	0.000868923	0.000512578	0.000827366	0	0.000982205	0.000339368	0.00116369	0.00174547
APOE	0.00183899	0.00178235	0.00179668	0.000295508	0.00245419	0.000667632	0.00155206	0.00325607
APOC2	0.000184047	0.000241348	0.000124028	0	0	0	0.000112892	0.00052356
BLOC1S3	0.000377388	0.000250049	0.000417246	0.00016284	0.000590551	0	0.00082734	0.000174708
ERCC2	0.00557446	0.00600853	0.00699703	0.00630934	0.0036543	0.00161844	0.0044298	0.0038848
ERCC1	0.00132057	0.000499159	0.00169833	0.000147601	0.00110351	0	0.000867273	0.00202971
OPA3	0.000759661	0.000615644	0.00060598	0	0.00134646	0.000123977	0.00115239	0.00109624
CCDC8	0.000936778	0.000458057	0.00111508	0.00182171	0.00171801	0.000125156	0.00101698	0.000867597
FKRP	0.00388565	0.00355006	0.00530982	0.000248077	0.0035643	0.00225373	0.000385334	0.00302596
KPTN	0.00212004	0.000468392	0.00292348	0	0.00562456	0.00213828	0.000673498	0.000685915
ODAD1	0.00297865	0.00226371	0.00336495	0.00192357	0.00525573	0.000592981	0.00194656	0.00395533
SULT2B1	0.000252083	0.000200684	0.000290659	0	0.000385654	0.000188395	0.000180554	5.82038e-05
FTL	0.000743902	0.000979825	0.000724076	0.000936165	0.000108731	0.00117879	0.000759999	0.000462505
GYS1	0.000917496	0.00124356	0.000899153	0	0.00120436	0.000655496	0.000844582	0.00111775
LHB	0.000325562	0.00059212	0.000350216	0	0.000326537	9.36417e-05	0.000225963	0.000231324
MED25	0.00104721	0.00114129	0.00100515	0.000421531	0.00255967	6.39304e-05	0.00251252	0.000517608
PNKP	0.0047875	0.00383512	0.0041591	0.00417945	0.00581705	0.000762623	0.00507054	0.00865805
NUP62	2.62783e-05	0	2.93971e-05	0	0	0	0	0
ACP4	0.00224933	0.00241846	0.002177	0.00345443	0.00365064	0.000362784	0.00322673	0.00184617
KLK4	0.00123685	0.00437872	0.00025103	0	0.000822653	0	0.00383288	0.000722732
ETFB	0.00173395	0.00251615	0.00164378	0.00148434	0.000564632	0.000291577	0.00231698	0.00209708
LIM2	0.00142666	0.00187973	0.000982126	0	0.00215074	0.000216353	0.00189915	0.00308488
MBOAT7	0.00107674	0.00379871	0.00067569	0	0	0.000290982	0.000415977	0.000656765
NLRP7	0.00395445	0.00523876	0.00193619	0.000399483	0.0048856	0.00483746	0.00394453	0.0105238
GP6	0.00424857	0.00186897	0.00509598	0.00847238	0.00329625	0.00652536	0.00237008	0.0023695
TNNT1	0.000572234	0.000374964	0.000488894	0.000198531	0.000108956	0.000184775	0.000723427	0.00011566
DNAAF3	0.00217902	0.00236009	0.00210502	0.000199402	0.00361057	0.000605431	0.00366513	0.00281368
AURKC	0.00267829	0.00084139	0.00315669	0.0045944	0.000254655	0.000564708	0.00279058	0.00462445
ATP5F1D	0.000202838	0.000193095	0.000264399	0	0.000234357	0	0	0.000214502
PLVAP	0.000269051	0.000144827	0.000249153	0	0.000387077	0.000186116	0.000130655	0.000346941
MAG	0.00034517	0.000248806	0.000433919	0	0.000386399	9.34405e-05	0.000437181	0.000176103
COX6B1	0.000114479	6.93277e-05	0.00012181	0	8.48392e-05	9.23873e-05	0.000187084	0.000115634
CEACAM16	0.00106152	0.000741006	0.00098691	0.000366244	0.00166224	0.000383509	0.00146579	0.0011956
NDUFA11	0.000490378	0.000565354	0.000535361	0.00017001	0.000127681	0.000265523	0.000387936	0.00029663
PET100	0.000194677	0.000165296	0.000211228	0	0	0	0.000352175	0.000150519
ACTL9	0.000429674	0.000359516	0.000324741	0	0.0012282	0.000188929	0.00087031	0.000355318
AGRN	0.00212541	0.0020926	0.00194957	0.0025496	0.00268979	6.20232e-05	0.0036413	0.00364349
B3GALT6	0.00152655	0.00150661	0.00134984	0.00290163	0.00199704	0.000585626	0.00134524	0.00172685
VWA1	0.00232695	0.00239679	0.00281153	0.00425563	0.000862325	9.67961e-05	0.000982638	0.00208171
PEX10	0.000946122	0.000630948	0.00108304	0.000779254	0.000686191	0.000102135	0.000809276	0.00121233
CEP104	0.00138625	0.00125481	0.00195557	0.000347994	0.000302261	0.00121027	0.000848822	0.00049045
NPHP4	0.0049209	0.00559182	0.00388522	0.0007578	0.00990105	0.000514401	0.00747599	0.00759266
ESPN	0.00452668	0.0094812	0.00281194	0.00150672	0.00304361	0.00175172	0.00423738	0.00860139
PLEKHG5	0.00407154	0.00859336	0.0038978	0.00235279	0.00488729	0.000258572	0.00428077	0.00298735
PARK7	0.00151247	0.00590005	0.000740167	0	0.00162038	0.000569728	0.00108155	0.000316213
SLC45A1	0.00284629	0.00701194	0.00210608	0.00705571	0.00173907	0.00260979	0.00179491	0.00186864
H6PD	0.00192974	0.00144941	0.00197907	0.000351687	0.00151415	0.0016063	0.0018691	0.00233598
PIK3CD	0.000905566	0.000758012	0.00088896	0.0003484	0.00154516	0.000377108	0.00125249	0.00119467
NMNAT1	0.00322045	0.00555785	0.00377536	0	0.00145374	0.000619955	0.00107862	0.00290681
MTHFR	0.00409731	0.00474896	0.00350741	0.000147645	0.00395016	0.000432894	0.00784415	0.00595152
PLOD1	0.00110608	0.00116547	0.00118252	0.000576369	0.00211017	0.000195662	0.000896906	0.000558207
MFN2	0.00152949	0.000860465	0.00201022	0.00133286	0.000989428	0.000997858	0.00150517	0.00109421
VPS13D	0.00155991	0.00179559	0.0016392	0.000544726	0.00217199	0.00090323	0.00153135	0.00162651
CLCNKB	0.0046388	0.00390159	0.00405388	0.00889076	0.00337626	0.00096759	0.00364892	0.00856154
ATP13A2	0.0024901	0.00559677	0.00215735	0.00633761	0.00157485	0.00107724	0.00117072	0.001481
SDHB	0.000749893	0.000739406	0.000829911	0.00078868	0.00141166	0.000340786	0.000178365	0.000761828
PADI3	0.0307786	0.0294571	0.0383392	0.0448955	0.00654018	0.0253024	0.0188827	0.0260402
PAX7	0.000391874	0.000351055	0.00031601	0.000198491	0.000339847	0.00137446	0.000313491	5.78469e-05
ALDH4A1	0.00183228	0.00283888	0.0019614	0.000198413	0.00142213	0.000250659	0.00294842	0.00101104
EMC1	0.00269531	0.00260177	0.00239233	0.00136471	0.00450095	0.00102699	0.00341745	0.00380497
PINK1	0.00288113	0.00422099	0.00231938	0.000198452	0.00502186	0.00081684	0.00483642	0.00321518
ALPL	0.00704832	0.00194659	0.00682476	0.00151302	0.00626518	0.034596	0.00125595	0.00231777
HSPG2	0.00362486	0.00311513	0.0028384	0.00439409	0.00685697	0.0010285	0.00584745	0.00578232
C1QC	0.00040116	9.64972e-05	0.000679095	0.000323887	8.55432e-05	0.000188288	0.000315381	0
C1QB	0.000298171	0.0005479	0.000220986	0	0.000495819	0	0.000169492	0.000251462
GALE	0.0018409	0.0011051	0.00137187	0.000443393	0.00448678	0.00452729	0.00193918	0.0018366
HMGCL	0.000939952	0.000849462	0.000829905	0.000198413	0.00047169	0.000373169	0.00133128	0.00188012
FUCA1	0.000744585	0.000654411	0.000830347	0.000198689	0.000712914	0	0.000918977	0.000919541
LDLRAP1	0.000610426	0.000790518	0.000582792	0.00014817	0.000278492	9.50299e-05	0.00172144	0.00081695
SELENON	0.00238176	0.00316503	0.00255072	0.0025125	0.00115775	0.00125886	0.00100114	0.000781931
DHDDS	0.00126763	8.29157e-05	0.000781614	0.0097417	0.000302221	0.00247791	0.00201817	0.000916428
PIGV	0.00139346	0.000739939	0.00223467	0.00074466	0.000665209	0.000154386	0.000691664	0.000595552
NR0B2	0.000981102	0.000601991	0.000485703	0.000576868	0.00441659	6.28852e-05	0.00380327	0.000307071
EPB41	0.000788484	0.000497361	0.000945184	0	0.00102656	0.000743043	0.000683184	0.0007049
MECR	0.00104177	0.000747541	0.000745099	0.00839673	0.000226553	0.000612788	0.00133236	0.000624316
YARS1	0.000396774	0.000173298	0.000531535	0	0.000665301	0.000184809	0.000261395	0.000173467
HPCA	0.000678389	8.30315e-05	0.000100558	0.00106288	0	0	0.00642893	5.78302e-05
AK2	0.000752422	0.00082652	0.000651851	0.00019857	0.000339026	0.00161092	0.000440551	0.000617018
GJB3	0.00078763	0.000766734	0.000748309	0.000295465	0.00293274	0.000124039	0.000872974	0.000521384
ADPRS	0.000704292	0.000979689	0.000534135	0.000198807	0.00063882	0	0.00124184	0.000793529
CSF3R	0.00173652	0.00174115	0.00213757	0.000148017	0.00137193	0.00028419	0.000918416	0.00248281
SNIP1	0.000572939	0.000318687	0.000574858	0.000162127	0.000117869	0.00018843	8.05997e-05	0.00138848
TRIT1	0.00293026	0.00158358	0.00366269	0.0014758	0.000749652	0.005132	0.00273336	0.00191984
MFSD2A	0.00127671	0.00245335	0.00111584	0	0.00231211	0.000308951	0.00195309	0.000650971
PPT1	0.00305417	0.00106531	0.00327566	0	0.000820339	0.0140305	0.000666366	0.00107794
ZMPSTE24	0.00158029	0.000775352	0.00202295	0.000956054	0.00180156	0.00102367	0.00190267	0.00121588
CTPS1	0.000446046	0.000221599	0.000654866	0.00110361	0.000108731	0.000216491	0	0.000229345
PPCS	0.00113075	0.00148993	0.000413041	0.00160546	8.64603e-05	6.32591e-05	0.00757706	0.00161574
CLDN19	0.000576682	0.00083622	0.000519536	0	0.000194691	0.000252573	0.000487062	0.000749083
P3H1	0.00255534	0.00623751	0.00194894	0.00108421	0.0017783	0.000402267	0.00165905	0.00376663
SLC2A1	0.00033119	0.000449266	0.000226887	0	0.000108731	0.00062344	0.000187064	0.000392636
MPL	0.00331525	0.00246065	0.00345091	0.0166686	0.00145171	0.000899264	0.00506827	0.002112
SZT2	0.00923691	0.00815723	0.00900941	0.00904775	0.0108503	0.00578591	0.00821628	0.0114202
SLC6A9	0.00100409	0.00118693	0.00085006	0.000147842	0.00159784	0.000466898	0.000907673	0.00167992
EIF2B3	0.000431684	0.000331268	0.000438991	0.000198413	0.00134434	0.000188786	6.53253e-05	0.000443945
UROD	0.00223052	0.00353614	0.00120837	0	0.00130604	0.00226345	0.00563199	0.00247746
HPDL	0.00102877	0.000470575	0.00133428	0.000200803	0.00155358	0.00028466	0.000863235	0.000752669
MUTYH	0.0131103	0.00590339	0.0185786	0.000443788	0.00492005	0.00844941	0.00704954	0.0152521
TOE1	0.00175278	0.0015636	0.00166653	0	0.00273503	0.000189502	0.00338011	0.00189921
MMACHC	0.00774413	0.00701696	0.00745222	0.0054661	0.00772382	0.000217054	0.0064221	0.0146946
POMGNT1	0.00385253	0.00311316	0.00428194	0.000892802	0.00241655	0.00524861	0.00353404	0.00240883
STIL	0.00118495	0.00131693	0.0013413	0	0.00157323	0.00028112	0.00167252	0.000733858
FOXE3	0.000945066	0.000658684	0.00097952	0	0.00182237	0.000248422	0.00192477	0.000768652
ORC1	0.0022908	0.00163059	0.00289714	0.000922045	0.00194402	0.00112279	0.00203267	0.00260235
COA7	0.00346088	0.0048707	0.0035267	0.00205846	0.00226698	0.0074165	0.00295839	0.00183833
CPT2	0.00455083	0.00568536	0.00445437	0.00986149	0.00540511	0.00376251	0.00216436	0.00406782
PARS2	0.000431946	0.000643925	0.000439952	0.000198491	0.00111064	0	0.000121744	0.000309073
DHCR24	0.00157368	0.00424806	0.000927624	0.00487085	0.00136781	0.000401112	0.000994798	0.000844041
BSND	0.000881069	0.000804398	0.00105853	0.000595277	0.000919189	0.00018637	0.00152908	0.000359909
C8B	0.00400561	0.00345539	0.0058535	0.00206642	0.000776806	0.00201353	0.00145573	0.00271
TACSTD2	0.000671578	0.000657678	0.000873494	0	0.000783781	0.000565185	0.000131251	0.000220786
DOCK7	0.001995	0.00159193	0.00165655	0.00108273	0.00181121	0.00422271	0.000939013	0.00221455
ANGPTL3	0.00181333	0.00178904	0.00208324	0	0.000957131	0.000237392	0.00153119	0.0017672
ALG6	0.00228076	0.00228041	0.00337846	0.00029588	0.000942895	0.000779391	0.00100508	0.000718688
PGM1	0.00212687	0.00252138	0.00224906	0.00197084	0.00337841	0.000525576	0.00206929	0.00141086
DNAJC6	0.000842733	0.00117707	0.000839808	0.000306076	0.00152542	0	0.00113759	0.00053842
LEPR	0.00216961	0.00281527	0.00235577	0.000775823	0.0006956	0.00149395	0.000787718	0.0034594
SLC35D1	0.000623748	0.000992789	0.000507058	0	0.000738451	0.000375448	0.000731418	0.000928522
WLS	0.00054874	0.000269825	0.000624016	0	0.00068852	6.20194e-05	0.000244377	0.00118575
RPE65	0.00367988	0.00497278	0.00288472	0.00511543	0.00537003	0.000927521	0.00227607	0.0066428
CTH	0.00159542	0.000582312	0.00145137	0.000723924	0.00729918	0.000339234	0.00276708	0.000717444
ACADM	0.0121262	0.00515793	0.0185868	0.00818908	0.00511415	0.00226118	0.00569251	0.00965069
MSH4	0.00199637	0.00241952	0.00222429	0.00595092	0.000754841	0.000936064	0.000808393	0.00138217
PIGK	0.00175266	0.0013653	0.00138582	0	0.00226489	0.00500941	0.0021085	0.0011177
HFM1	0.00400928	0.00600015	0.00403728	0.000296165	0.0031176	0.00146234	0.0041608	0.00390817
ABCA4	0.0382859	0.0232404	0.0449297	0.0766699	0.0212265	0.0206618	0.0511608	0.0313123
ALG14	0.00101437	0.000886173	0.00135391	0	0.000169607	0.000185359	0.00110731	0.000921172
DPYD	0.00421841	0.00285776	0.00468988	0.000512737	0.00896084	0.00238737	0.00593481	0.00234781
AGL	0.00685661	0.00771618	0.00723318	0.00336795	0.00932602	0.00208525	0.00875494	0.00530653
SLC35A3	0.000460098	0.000243039	0.000375641	0.00305909	0.00052183	0.000371744	0.000432025	0.000343777
SASS6	0.000682902	0.000952986	0.000788303	0.000576369	0.00105746	9.2584e-05	0.000203638	0.000529543
DBT	0.00221826	0.00276148	0.00284171	0.000886132	0.00172073	0.00128507	0.0012674	0.000943027
CDC14A	0.00104188	0.00161523	0.000917366	0.00101931	0.000756009	0.000374395	0.000968363	0.0015223
COL11A1	0.00173257	0.00203753	0.00194729	0.000198531	0.00256606	0.000310436	0.00138655	0.00185171
RNPC3	0.00248552	0.00203727	0.00207188	0.000613874	0.000801986	0.0105274	0.00192408	0.00229573
GPSM2	0.00272826	0.0014987	0.00316195	0.000494013	0.00182725	0.000525797	0.00211278	0.00469062
CLCC1	0.000861	0.000650597	0.000692153	0.000402172	0.00221063	0.000189996	0.00261898	0.000505075
AMPD2	0.000901806	0.000628208	0.00113335	0	0.00190066	0.000161475	0.00105093	0.000503332
ALX3	0.000449928	0.000261656	0.000261868	0	0.0010495	0.00130126	0.000374113	0.000831921
DRAM2	0.000710435	0.000679638	0.000947595	0	0.00135744	0.000189609	0.00080039	0.000231292
WNT2B	0.0014744	0.000387771	0.000214222	0.000419468	0.000193662	0	0.014193	0.000246882
SLC16A1	0.000550622	0.000339142	0.000597327	0.000198491	0.000226619	0.00055775	0.00143759	0.000289305
LRIG2	0.00173056	0.00187148	0.00209755	0	0.00293481	9.23873e-05	0.00122291	0.00107185
AP4B1	0.00229251	0.00213503	0.00230939	0.00280731	0.00150895	0.000637673	0.0031351	0.00311239
TSHB	0.000503397	0.000173372	0.000976542	0	0.000217533	6.20001e-05	6.53381e-05	0
NGF	0.00024259	0.000516808	0.000121805	0	0.000108743	0.000433616	0.000130646	0.000261815
CASQ2	0.00210009	0.00268352	0.00234686	0	0.00379082	0.00174994	0.0013126	0.00103775
GDAP2	0.000678056	0.000661271	0.000658126	0.00450315	0.00137439	0.00018607	0.000112962	0.000214232
WARS2	0.00153586	0.006277	0.000519501	0	0.000987627	0.000931677	0.00149363	0.00152171
HSD3B2	0.000996332	0.00101901	0.000977428	0	0.000918644	0.000154387	0.00100944	0.000552249
PHGDH	0.00414457	0.00281647	0.00492047	0.00530857	0.00467938	0.00164017	0.00192662	0.00469078
HMGCS2	0.00193887	0.00256125	0.00184196	0.000147689	0.00246148	0.00040493	0.00349304	0.0020889
PEX11B	0.0111894	0.00290518	0.0150618	0.00253079	0.000678453	0.0212623	0.00742841	0.0112686
RBM8A	0.0455627	0.0118053	0.0701872	0.038489	0.000372181	0.072009	0.0150063	0.0275542
POLR3GL	0.000506469	0.000345457	0.000712339	0	0.000217462	0	0.000480158	0.000309204
HJV	0.000846503	0.000152238	0.00129056	0	0.000387103	0	0.00158575	0.000635947
VPS45	0.000875494	0.000691753	0.000834262	0.000576037	0.000600305	0.000465579	0.00268037	0.0006704
TARS2	0.000823695	0.000954386	0.00090604	0.00161693	0.000845681	0.000154548	0.000777781	0.000387143
ECM1	0.00154457	0.00125907	0.0021288	0.00133571	0.00128054	0.00124149	0.00146021	0.000454349
ADAMTSL4	0.00602479	0.00557327	0.00777307	0.000790231	0.0033336	0.00456074	0.00375971	0.00414131
CTSK	0.000747042	0.000893763	0.000616749	0	0.00102334	0	0.000965535	0.0011986
PRUNE1	0.00070375	0.000622567	0.000801323	0.000641195	0.00021745	0.000280773	0.00157835	0.000334277
RFX5	0.00084371	0.00106579	0.000504808	0	0.000520504	0.00291455	0.000522556	0.000751369
SELENBP1	0.00227805	0.00399471	0.0011568	0	0.00177563	0.000576071	0.00294519	0.00619208
FLG	0.0830184	0.0839486	0.105634	0.0444595	0.137663	0.0507602	0.063711	0.0323695
FLG2	0.00566383	0.00349801	0.0056761	0.0121484	0.0101317	0.00198718	0.00473059	0.00716467
HAX1	0.00102558	0.00143221	0.00122691	0.00137878	0.00169089	0.000184877	0.000130655	0.000427212
ADAR	0.00566993	0.00301209	0.008086	0.00197323	0.000969155	0.00151756	0.00389002	0.00698008
FLAD1	0.00100451	0.00244412	0.000642631	0.000403919	0.00083323	0.000154378	0.00144485	0.000924592
DPM3	0.00020764	0.000220771	0.000182752	0.000576037	0.000217901	0.000376932	0.000192572	8.02375e-05
GBA1	0.00987379	0.00579354	0.00941151	0.0663385	0.00465603	0.00735898	0.00413432	0.00745801
PKLR	0.00374261	0.0038164	0.00397834	0	0.0040252	0.00112181	0.0017768	0.00694991
MSTO1	0.00230392	0.00113903	0.00256581	0.000198768	0.00346355	0.00107101	0.00334656	0.00276633
YY1AP1	0.00249183	0.00110762	0.00213261	0.00162783	0.00889801	0.00356142	0.00205148	0.00196059
LMNA	0.00196561	0.00220297	0.00266763	0.000147623	0.000957494	0.000190322	0.000977764	0.00143264
SEMA4A	0.00138388	0.00150883	0.00164797	0.000595159	0.00150661	0.000372913	0.00173115	0.000829485
NAXE	0.000736647	0.000477765	0.000900839	0	0.000796666	0.000375847	0.000499127	0.000823156
NTRK1	0.00268715	0.0023662	0.00221523	0.00080201	0.0079455	0.000910875	0.00325703	0.00249395
KIRREL1	0.00189279	0.000772926	0.00266755	0.00167892	0.00038625	0.000124254	0.000395257	0.00333119
SPTA1	0.016294	0.0146291	0.0237901	0.00230578	0.0089506	0.00240762	0.00953856	0.0120381
PIGM	0.000645908	0.000556677	0.000776418	0	0.00103651	0	0.000855215	0.000464722
KCNJ10	0.00119856	0.00034693	0.00211863	0.000425622	0.000281002	6.20001e-05	0.000474437	0.000618193
ATP1A2	0.000531227	0.000450181	0.000564583	0.00019857	0.000326229	0.00056234	0.00086595	0.000199636
PEX19	0.000337874	0.000302605	0.000350218	0.000295159	0.00132758	0.000554426	0.000130651	4.01091e-05
NECTIN4	0.00048646	0.000103971	0.000622728	0.000198413	0	9.243e-05	0.00101737	0.0010025
UFC1	0.000183017	0.000226995	0.000236188	0	0.000108731	0	0.000591661	0.000120321
NDUFS2	0.000720712	0.000566957	0.000749679	0	0.000662651	0.00100973	0.000987003	0.000516099
MPZ	0.000362656	0.000389269	0.000387365	0.000198452	8.47889e-05	0	0.000130646	0.000727763
ATF6	0.00105076	0.000650633	0.00107152	0.00104244	0.00232996	6.20964e-05	0.00167821	0.000935202
DDR2	0.00125015	0.000906299	0.00140857	0.000295421	0.00210765	0.000188218	0.00192625	0.00110526
TMCO1	0.000921136	0.000844423	0.00110475	0.000147645	0.000254561	0.000164012	0.000311049	0.00106672
TBX19	0.00112341	0.000758899	0.00102624	0.000198452	0.000326264	0.00427772	0.000527955	0.00111771
SLC19A2	0.00052485	0.00027588	0.000573117	0.000443066	0.000607952	0	0.00105003	0.000391774
F5	0.0386849	0.0135696	0.0564316	0.0416878	0.0100707	0.0473183	0.0298147	0.0252906
GORAB	0.00121818	0.00135457	0.00150837	0.000871865	0.000665255	9.23958e-05	0.000761563	0.00103392
FMO3	0.00611808	0.00407975	0.00784034	0.00344736	0.00927872	0.000371017	0.00552252	0.00288982
PIGC	0.000679087	0.00209335	0.000373533	0	0.00129529	9.24385e-05	0.000700684	0.000155801
DARS2	0.00332833	0.00312704	0.00331952	0.0052819	0.00357445	0.00405891	0.00196593	0.00238806
SERPINC1	0.00375905	0.00132291	0.00329004	0.000295203	0.00245167	0.00976219	0.0284706	0.00125709
TNR	0.000489901	0.000302555	0.000641584	0.000396983	0.000442609	0.00027829	0.000121816	0.000309234
NPHS2	0.00312493	0.00149982	0.00445136	0.000150173	0.00203647	0.000310393	0.00187464	0.00331086
GLUL	0.000210174	0.000171525	0.00020105	0.000147623	8.47458e-05	0.00018843	6.53253e-05	0.000499028
LAMC2	0.00478507	0.00979185	0.00343331	0.00083969	0.00711235	0.000621316	0.00615591	0.00397429
NCF2	0.000959337	0.000532144	0.00100722	0	0.00049568	0.000124062	0.00227196	0.00120524
EDEM3	0.000655106	0.000391843	0.000889882	0.000265111	0.000261631	0.000185862	0.00096229	0.000218978
PRG4	0.00332701	0.00987117	0.00191159	0	0.00238434	0.00136921	0.00352022	0.00268319
CFH	0.000642625	0.000518623	0.000793228	0.000576037	0.000629621	0.000281343	0.000352886	0.000367478
F13B	0.00080757	0.000746965	0.000799664	0.000411526	0.000751015	0.000281268	0.00132309	0.00101302
ASPM	0.00587658	0.00628791	0.00605387	0.00179157	0.00593162	0.00249465	0.00409936	0.00798123
CRB1	0.0038737	0.0030589	0.00426035	0.000641622	0.00660146	0.00152294	0.00490653	0.00274042
PTPRC	0.000458797	9.65974e-05	0.000488243	0.00077522	0.00142374	0.000569001	6.53253e-05	0.000539058
KIF14	0.00372956	0.00444592	0.00301521	0.0021025	0.00404774	0.000619887	0.00164238	0.00944223
DDX59	0.00156296	0.00143375	0.00123059	0	0.00208047	0.00124015	0.00124894	0.00284424
PKP1	0.000217437	0.000344752	0.000180695	0.000205719	0.000108767	0.000188288	0.000383022	5.78637e-05
UBE2T	0.000781871	0.000576007	0.000492373	0	0.0026222	9.24044e-05	0.00146187	0.00160658
KDM5B	0.00834964	0.00612297	0.00698722	0.00388652	0.0129998	0.0181113	0.00415245	0.0124155
REN	0.000959184	0.000718335	0.000956967	0.000147667	0.00138241	0.000124077	0.000886669	0.00170158
NFASC	0.000515461	0.000502878	0.000540871	0.000479023	0.000711305	0.000154813	0.000812714	0.000460791
DSTYK	0.000843049	0.000554666	0.00088918	0	0.000326312	0	0	0.00223452
CD55	0.00112129	0.00160264	0.00118338	0	0.00127061	0.000155457	0.000922794	0.000742905
CR2	0.00157834	0.000995288	0.00206681	0.000872119	0.00141424	0.000689828	0.00105385	0.00111314
LAMB3	0.00654355	0.00579046	0.00813087	0.00375252	0.00577261	0.00270614	0.00579602	0.00533125
HHAT	0.000892593	0.000950023	0.000638145	0.000200602	0.000883641	0	0.00152361	0.00161313
FLVCR1	0.00178268	0.00166498	0.00235826	0.00152695	0.00132555	0.000124073	0.00138626	0.00203081
CENPF	0.00396755	0.00209877	0.00509824	0.00380348	0.00330552	0.000903268	0.00550322	0.00316658
USH2A	0.0203066	0.0177199	0.0217751	0.00690308	0.0260266	0.00910008	0.0213419	0.0228945
EPRS1	0.00191612	0.00121172	0.00151178	0.00175551	0.00281457	0.000654413	0.00202831	0.00438836
IARS2	0.000933147	0.000532237	0.000808005	0.0010915	0.00178696	0.000280532	0.001686	0.00141893
RAB3GAP2	0.00231143	0.00140111	0.00259396	0.00513327	0.00209443	0.00152074	0.00154113	0.00280103
DEGS1	0.000350051	8.29302e-05	0.000464632	0	0.000206796	0	0.000545014	0.000420296
LBR	0.00116664	0.000859491	0.00148543	0.000346638	0.00159794	0.000990546	0.000703978	0.00060288
PYCR2	0.000889089	0.00179701	0.000664219	0.000590406	0.000603479	0.000498519	0.000331954	0.00150036
COQ8A	0.00297554	0.00183752	0.00334901	0.00597335	0.00490003	0.00244502	0.00264754	0.00185763
GJC2	0.000686158	0.00055619	0.000595424	0.00136382	0.00132649	9.53016e-05	0.00132208	0.000897306
IBA57	0.0013125	0.00150877	0.00109889	0	0.00252878	0.000170198	0.00289084	0.000724527
ACTA1	0.000495796	4.82952e-05	0.00072525	0	0.000108743	9.37295e-05	0.000783934	0.000289161
NUP133	0.00339083	0.0101725	0.00166664	0.00103421	0.00274318	0.00127829	0.00287714	0.00345714
AGT	0.000605699	0.000790605	0.000437821	0.000793651	0.00220257	0	0.000675765	0.000414285
ARV1	0.00153124	0.00185138	0.00202081	0.000163934	0.00198696	0.000197981	0.000254053	0.000607613
GNPAT	0.000414648	0.00037728	0.000628961	0.000775999	0.000217462	9.29541e-05	0.000196002	0.000115637
COA6	0.000418804	0.000145433	0.000393435	0.000595238	0.00135782	6.20578e-05	0.000130792	0.000360246
TBCE	0.00157867	0.00105593	0.00194356	0	0.00248604	0.000277196	0.00117325	0.00147603
B3GALNT2	0.00237473	0.00214668	0.00262538	0.00340022	0.00344133	0.00071373	0.00235801	0.00191891
LYST	0.00696786	0.00875288	0.00719474	0.00627971	0.00690042	0.00549637	0.00751421	0.00450261
EDARADD	0.000531144	0.000874814	0.000326095	0.00014758	0.00136569	0	0.000866352	0.000641668
MTR	0.00436879	0.00208843	0.00598539	0.000962283	0.00330285	0.00387776	0.00342329	0.00375257
FMN2	0.00361298	0.00460775	0.00473821	0.00316927	0.00382149	0.000919303	0.00146065	0.0015002
FH	0.0013164	0.00136984	0.00135842	0.000198847	0.00109495	0.00074747	0.00149675	0.00108536
SDCCAG8	0.00157997	0.00127894	0.0016694	0.00101905	0.00256111	0.000154485	0.00226798	0.00158964
COX20	0.000894585	0.00125012	0.000464744	0	0.000856139	0.000490487	0.00100509	0.00226976
ISG15	0.000265882	0.000131146	0.000201481	0	0.000326703	0.000184877	0.000327158	0.000560527
SLC6A17	0.000705085	0.000436008	0.000471314	0.000148082	0.00129618	0.000251079	0.000901866	0.00139384
RORC	0.000241941	0.000362292	0.000248905	0	0.000179163	0.000372922	0.000129522	0.00011566
ATAD3A	0.00149237	0.00179605	0.00162587	0.000198649	0.00383104	0.000535573	0.000505623	0.00107469
TPM3	0.000289802	0.000250241	0.000280057	0	0.00021745	0	0.000243648	0.00055151
PADI6	0.00123428	0.000573167	0.0014278	0.000774848	0.00182635	0.000124355	0.000984086	0.00118052
PPP1R15B	0.000277946	0.000117623	0.000298411	0	0.00049569	0.000376719	0.00019601	0.000213561
DDOST	0.000303599	0.00076527	0.000247378	0.000198649	0	0.000278503	0.00106456	0
RD3	0.00016309	0.000225711	0.000180802	0	0.000218597	0	0.000413736	0.000130856
PTPN14	0.00493716	0.00308619	0.00722486	0.0022342	0.00154032	0.00374016	0.0016483	0.00402172
C1QA	0.00034983	4.82905e-05	0.000283579	0	0	0	0.00120203	0.000345762
GALNT2	0.000706572	0.00071969	0.000833616	0.00019861	0.000193489	0.00035843	0.000603735	0.000611881
SPRTN	0.000327201	0.000414252	0.000355921	0	0.000510856	9.24044e-05	0.000130655	0.000354077
ST3GAL3	0.000682956	0.000310544	0.000665	0.00314173	0.000628398	0.000158116	0.00108974	0.000539296
PRDX1	0.000578923	0.000687397	0.000629454	0.00176687	0.000943263	0	0.000544692	0.00038581
HS2ST1	0.000218871	0.000241434	0.000249493	0.000300707	0	6.20001e-05	6.53381e-05	0.000125187
RBCK1	0.000485961	0.000703152	0.000401885	0.000806842	0.000494107	0.000527337	0.000778628	0.000340349
SLC52A3	0.000825892	0.000349481	0.00113422	0	0.0006171	0.000217013	0.000207108	0.0013247
RSPO4	0.000949122	0.000482902	0.000914859	0.000998336	0.000420068	0.00212636	0.00121128	0.00076239
ITPA	0.000598932	0.000504994	0.000716057	0.000147842	0.000641635	0.000808737	0.000339624	0.000138056
SLC4A11	0.00347252	0.00303468	0.00338828	0.00135076	0.00745787	0.00103616	0.00313898	0.00420248
PANK2	0.00215016	0.00162316	0.00239738	0.000774414	0.00357399	0.00033573	0.00268046	0.00212165
FERMT1	0.00253364	0.0028781	0.00290665	0.000595553	0.00216077	0.00177409	0.00183691	0.00222035
PLCB1	0.000740264	0.000774897	0.000623994	0.000778026	0.000193656	0.000247347	0.000497223	0.00150717
PLCB4	0.000787757	0.000704666	0.000472383	0.000198452	0.000827279	0.000403469	0.00250401	0.00075455
MKKS	0.0011664	0.00125755	0.001137	0	0.00160902	0.000154869	0.00175427	0.00144707
NDUFAF5	0.00131897	0.000712311	0.0010553	0.00249432	0.00504244	0.000278088	0.00212099	0.00117321
SEC23B	0.0040443	0.00209748	0.0053251	0.000295247	0.00311789	0.00256972	0.00292787	0.00372319
RIN2	0.00052067	0.000322096	0.000736514	0.000198807	0.000495612	0.000193527	0.000272849	0.000391131
KIZ	0.00356613	0.00120563	0.00252167	0.0153238	0.00801084	0.000746545	0.00296446	0.00808389
PAX1	0.00105132	0.000925597	0.00140509	0	0.00100801	0.00018843	0	0.00124453
ABHD12	0.00102654	0.000651106	0.00120572	0	0.00140987	0.000186541	0.00154069	0.00142513
GINS1	0.00211272	0.000582322	0.0021609	0	0.000665979	0.00994501	0.00120983	0.00099172
DNMT3B	0.000782253	0.000690004	0.000905151	0.000198413	0.000387136	0.00052847	0.00119244	0.000636096
SUN5	0.00144636	0.00107722	0.000702817	0.00300271	0.00982242	0.00040495	0.000740962	0.000542509
ZNF341	0.000728307	0.000923033	0.000871301	0	0.000563175	0	0.000740875	0.000574337
AHCY	0.000891063	0.000579893	0.00122476	0.000199521	0.000494627	0.000216399	0.00184999	0.000522649
PIGU	0.000781762	0.000605555	0.000402164	0.00204742	0.00127491	0.001065	0.0012315	0.00181476
GSS	0.00147918	0.00245699	0.00104844	0.00964722	0.00161721	0.000405147	0.000909594	0.000512556
GDF5	0.000387619	0.000224412	0.00050256	0.000402618	0.000665401	0.000186012	0.000261314	0.000155747
CEP250	0.0037053	0.00226825	0.00293364	0.000602959	0.00551675	0.00598103	0.00188962	0.00735626
NFS1	0.000371025	0.000331761	0.000527554	0	0.000770417	0	0.000478961	5.85206e-05
SAMHD1	0.00190726	0.00154138	0.00235965	0.000641256	0.00192337	0.000374901	0.00763206	0.000903591
IFT52	0.00085365	0.0011634	0.000667537	0.000199084	0.00181557	0.000184826	0.00139594	0.000802013
FITM2	0.000737642	0.000733949	0.00090104	0.000494043	0.000834857	9.24214e-05	0.000714299	0.000606098
ADA	0.00185564	0.00340079	0.00202446	0.000198413	0.000913197	0.000247977	0.00138991	0.00185178
PIGT	0.00169147	0.00120884	0.00190553	0.000296516	0.00436587	0.000775054	0.00207662	0.00089743
CTSA	0.00163456	0.0024094	0.00179475	0.000775823	0.000974626	0	0.00129502	0.00147647
ZNF335	0.00529241	0.011721	0.00389045	0.00856317	0.00460673	0.00234046	0.00491747	0.00496654
ELMO2	0.000343176	0.000123031	0.000366392	0.000972712	0.000169592	0.000282904	0.000360079	0.000347589
SLC13A3	0.00277695	0.00115326	0.00398703	0.000295247	0.00132408	0.00111469	0.00366171	0.00193029
TP53RK	0.0011657	0.000393143	0.00104164	0	0.00156585	0.000154374	0.0026328	0.00244524
SLC2A10	0.00138721	0.00143387	0.00163748	0	0.00232684	0.000186224	0.00177253	0.00100561
ARFGEF2	0.00044775	0.000745638	0.000513803	0	0.000987782	0.00037374	0.000326897	0.000115637
DPM1	0.00136118	0.000318611	0.00109835	0.00019857	0.0145476	0.000375735	0.00175713	0.000750756
CYP24A1	0.00407923	0.00377929	0.00527983	0.00354246	0.00353011	0.00379678	0.00119373	0.0023204
GATA5	0.00172236	0.00213927	0.00125692	0.0113727	0.000668894	0.000138496	0.00126566	0.0014788
COL9A3	0.00106553	0.000992464	0.00115607	0.000725115	0.0008579	0.000692414	0.00118479	0.000915534
RTEL1	0.00324399	0.00197574	0.0021905	0.0093625	0.00453054	0.00327532	0.00524766	0.00400263
SOX18	0.000181978	4.84848e-05	0.000173299	0.000583771	0	0.000109999	0	0.000664962
TASP1	0.000402427	7.06115e-05	0.000310468	0.000273598	0.000109625	0.00170684	0.000148729	0.000670484
BFSP1	0.000893408	0.00059403	0.000965913	0.00123142	0.00110987	9.25241e-05	0.000419966	0.00121513
MGME1	0.000882783	0.000967032	0.000734354	0.000396786	0.000519848	0.000374437	0.00209477	0.00088254
GZF1	0.00040148	0.000350703	0.000507226	0	0.000493305	0.000188182	0.000130668	0.00038144
IDH3B	0.00102705	0.000685998	0.000930178	0.000346002	0.00202524	0.00111935	0.00206713	0.00117221
JPH2	0.000391039	0.000165091	0.000397429	0	0.00116265	0.00133488	0.000219696	5.79408e-05
TBC1D20	8.30303e-05	0.000123031	0.000149701	0	0	0	0	5.78235e-05
CD40	0.000154506	0.00024061	0.000104973	0	0.000689867	0	6.53467e-05	0.00032031
TMPRSS15	0.00433569	0.00255405	0.00574626	0	0.00298799	0.000158646	0.0040895	0.0050907
JAM2	0.000763453	0.00165003	0.000561601	0	0.00190497	0	0.000479393	0.000608765
SOD1	0.000600077	4.82393e-05	0.00102933	0	0	0	0.000195989	0.000743244
MRAP	0.000786726	0.000629933	0.000799133	0	0.000726701	0.0022322	0.00022603	0.000422141
CFAP298	0.00105138	0.000305219	0.00107571	0.00383666	0.000434924	0.00114715	0.000929483	0.00117169
SYNJ1	0.00139335	0.00517705	0.000728063	0.000198413	0.000506694	0.000190661	0.00189359	0.000493097
IFNAR2	0.00487069	0.00236431	0.00331173	0.00121803	0.00132202	0.034226	0.00225758	0.000963314
IL10RB	0.000323194	6.93746e-05	0.000331655	0	0.000604398	0.000277341	0.000391956	0.000298554
IFNGR2	0.000301293	0.000131209	0.00036723	0	0.00107641	0	0	0.000400331
DONSON	0.00249202	0.00150979	0.00322428	0.00151764	0.000580536	0.00192744	0.00246018	0.0024009
CLDN14	0.000600592	0.00126747	0.000586669	0	0.000449092	0.000248957	0.000516782	4.01542e-05
HLCS	0.00174635	0.00205471	0.00162529	0.000198413	0.00452482	0.000498629	0.00101241	0.0018816
PIGP	0.000887939	0.000574069	0.00110168	0.000692129	0.00112591	0	0.000888715	0.000625771
RIPK4	0.000646387	0.000366782	0.000776329	0	0.00129205	0.000616189	0.000342845	0.000293951
TMPRSS3	0.00743007	0.00389965	0.010999	0.00439365	0.00452509	0.00291308	0.00522373	0.0061007
RSPH1	0.0025589	0.00137878	0.00277533	0.000576701	0.00533018	6.19848e-05	0.00183568	0.00298932
CBS	0.0034173	0.00362548	0.00391779	0.00297496	0.00134834	0.000837965	0.00192174	0.00550243
HSF2BP	0.00185947	0.00422583	0.00119217	0.0068546	0.000543656	0.000278896	0.00138535	0.00142324
PDXK	0.000413612	0.000193239	0.000459273	0	0.000667146	0	0.00102666	0.000247213
CSTB	0.000746181	0.000290851	0.00117115	0.000595474	0	0.000438456	0.000273408	0.000481171
AIRE	0.00436825	0.0025055	0.00504904	0.000989423	0.00370762	0.0103523	0.00175745	0.00274445
CFAP410	0.00338979	0.00262905	0.00378388	0	0.00460548	0.00141274	0.00287082	0.00348914
TSPEAR	0.00337969	0.0021131	0.00524719	0.0006031	0.00194472	0.000592627	0.00193077	0.00209137
ITGB2	0.00199098	0.0026758	0.00216598	0.000738596	0.00148862	0.000991633	0.00185742	0.0013008
COL18A1	0.00795889	0.00563421	0.00911893	0.00932096	0.00378575	0.00571121	0.00452032	0.0114881
COL6A1	0.0018468	0.00190557	0.0016204	0.000199005	0.00223766	0.00190804	0.00195384	0.0017115
COL6A2	0.00314508	0.00300321	0.00298674	0.00313344	0.00243931	0.000665265	0.00477922	0.00471571
FTCD	0.00615162	0.0174433	0.00352015	0.00871211	0.00568044	0.00174626	0.00630794	0.00506895
LSS	0.00257019	0.00274884	0.00244976	0.00131592	0.00393941	0.000887339	0.00421545	0.00265363
MCM3AP	0.00538538	0.00559678	0.0047744	0.000942503	0.0124522	0.0067582	0.00337947	0.00542867
PCNT	0.00630783	0.00863394	0.00508939	0.000774335	0.00327047	0.00153478	0.00786255	0.00893998
KCNE1	0.000357129	0.000667945	0.000386996	0.000198452	0.00026448	0	0.000130651	0.000225235
WDR4	0.00156591	0.00104426	0.00218931	0.00103395	0.00187572	0.000483459	0.00146344	0.000936821
CRYAA	0.000472596	0.00100181	0.000666014	0.000206313	0.000344947	0.00019393	0.000267086	0.000115681
ADARB1	0.000400194	0.000331515	0.000560138	0.000576037	0	0.000467167	5.64462e-05	0.000409919
IL17RA	0.000516004	0.000851922	0.000546369	0.000206058	0.000111645	9.78474e-05	0.000130646	0.000536502
ADA2	0.00328188	0.00217091	0.003694	0.000576369	0.00134001	0.00421432	0.00318024	0.00385988
PEX26	0.000854404	0.00289583	0.000552578	0.000198413	0.000590771	0	0.000117108	0.000965055
SLC25A1	0.00114674	0.00128083	0.00123441	0.00164501	0.000112385	0.000188218	0.00201092	0.000628563
CDC45	0.00218162	0.00125752	0.00217593	0.00625836	0.00232843	0.00415534	0.00147786	0.00128
GP1BB	0.000419751	0.0005308	0.000428212	0	0.00038625	0.000197668	0.000827301	0.000190445
TANGO2	0.00207733	0.00129796	0.00117709	0.000153516	0.0117878	0.00197213	0.00234504	0.00167401
PI4KA	0.00264462	0.00829891	0.0017769	0.00792816	0.00284485	0.00113999	0.00152361	0.00380263
SNAP29	0.000277531	0.00019306	0.000115654	0.000147623	0.000108731	0	0.000573336	0.000694778
LZTR1	0.00656984	0.00763163	0.00567158	0.0030829	0.0070056	0.00765053	0.00870708	0.00690171
UPB1	0.00162697	0.00112847	0.00106907	0.00187234	0.0012674	9.23873e-05	0.0054766	0.00273154
MYO18B	0.00343004	0.00406654	0.00310214	0.000202634	0.00393276	0.000756242	0.00302136	0.00484884
HPS4	0.00137322	0.000972874	0.00158609	0	0.00107495	0.000184766	0.000419717	0.00251858
CRYBB1	0.000395449	0.000637763	0.000445469	0.000198413	0.000424304	0.000154756	5.64334e-05	0.000253812
KREMEN1	0.000752611	0.000921663	0.000802807	0	0.00302905	0.00056483	6.58415e-05	0.000400428
TCN2	0.000979413	0.000988209	0.0012677	0	0.000339069	0.000123985	0.00180316	0.000797397
PISD	0.00189922	0.00104883	0.00178196	0.00293809	0.000602325	0.000692062	0.00320302	0.00311794
SLC5A1	0.000918536	0.000753016	0.00123765	0.000198491	0.000217486	6.20194e-05	0.00101388	0.000976819
FBXO7	0.00174028	0.00104361	0.00203278	0	0.00148595	0.000868094	0.00342038	0.00133108
LARGE1	0.000770959	0.000620625	0.000953886	0	0.000495813	0.0001848	0.000755341	0.000587439
IFT27	0.000491121	0.000104341	0.000835153	0	0.000552202	0.000185229	7.31904e-05	0.000173635
NCF4	0.0013532	0.000748142	0.0017654	0.00161018	0.00175881	0.00018592	0.00250832	0.000200558
CSF2RB	0.000501301	0.000286393	0.00041429	0.000198452	0.00313618	0.000277187	0.00026128	0.000286548
TMPRSS6	0.00317118	0.00621898	0.00252526	0.000296077	0.00322893	6.2004e-05	0.00122408	0.00249574
TRIOBP	0.0105621	0.0120227	0.00950104	0.00388314	0.021261	0.00361859	0.0120957	0.009555
PLA2G6	0.00408174	0.00517692	0.0034346	0.00141727	0.00620083	0.00089576	0.00521975	0.00477538
ADSL	0.00266484	0.00188683	0.00336238	0.000554877	0.00125948	0.00195131	0.00264395	0.00222795
XPNPEP3	0.00164213	0.00171049	0.0015592	0.0038214	0.00189675	0.00201555	0.000869852	0.000807915
ACO2	0.0015612	0.00269967	0.00115171	0	0.000495713	0.00442391	0.00146814	0.000713951
MEI1	0.00178472	0.000883027	0.00198095	0.0015497	0.00286181	0.000185641	0.00170698	0.00261228
CCDC134	0.000334738	0.000208024	0.000438889	0	0.000193511	6.19771e-05	0.000870961	0.000188671
NAGA	0.00131495	0.000747528	0.00130553	0	0.00261547	0.000376223	0.00219286	0.0012655
NDUFA6	0.000744437	0.000856013	0.000716659	0	8.47673e-05	0.000185997	0.000635298	0.000847687
CYB5R3	0.00150625	0.00130265	0.00176487	0	0.00356123	0.000743725	0.00116363	0.00089977
TRMU	0.00205178	0.00183272	0.00233205	0.00181986	0.00192844	0	0.00376949	0.00195141
ALG12	0.00171487	0.00236378	0.00160323	0.000692435	0.00104985	0.000712094	0.000739224	0.00319362
MLC1	0.00155799	0.00128854	0.00158022	0.00455364	0.000813892	0.000451033	0.00309118	0.00057657
TUBGCP6	0.00597514	0.00792656	0.00558933	0.00158358	0.00676144	0.00526644	0.00650035	0.00539756
SBF1	0.00952164	0.00779343	0.00880572	0.0162695	0.0232246	0.00529372	0.00817005	0.00904533
SCO2	0.00224783	0.000427701	0.00128137	0.00448835	0.000667741	0.018169	0.00103189	0.000351978
TYMP	0.00225457	0.00310624	0.00252371	0.00100134	0.000435386	0.00040097	0.000899334	0.00231735
CHKB	0.00056044	0.000455671	0.000449238	0	0.00137428	7.95925e-05	0.000836032	0.000693527
ARSA	0.00518459	0.00350681	0.00715843	0.00117575	0.00472062	0.00394262	0.00311473	0.00269009
PRODH	0.00195611	0.00263234	0.00236854	0.000199203	0.00195695	0.000124039	0.00302757	0.00128024
IGLL1	0.000608951	0.000517416	0.00032639	0.00126807	0.00155362	6.20194e-05	0.000809216	0.00109068
CRYBB3	0.000852345	0.00115681	0.000547407	0	0.0037185	9.23873e-05	0.00108653	0.000597298
IL2RB	0.000405182	0.000283267	0.000510177	0.000205592	0.000644247	0.000189072	0.000727358	0.000215251
TPO	0.00539381	0.00485221	0.00567548	0.00510362	0.00675311	0.00349094	0.0052732	0.004767
PXDN	0.000862984	0.000661516	0.00101872	0.000299312	0.0015834	0.000805145	0.00135609	0.000450693
TRAPPC12	0.00111202	0.00213003	0.0010295	0.00102362	0.000485173	0	0.00158185	0.00109592
RNASEH1	0.000513168	0.000521525	0.000618453	0.000577034	0.000862212	0.000225989	0.000714094	0.000394985
COLEC11	0.000614851	0.00134245	0.000473182	0	0.000363974	0	0.000584502	0.000462677
KIDINS220	0.000833797	0.00061495	0.000894239	0.000198649	0.00162725	9.50661e-05	0.000659221	0.00119337
LPIN1	0.00136215	0.00193578	0.00120459	0.000238493	0.00109529	9.30406e-05	0.00153081	0.0016866
NBAS	0.0129463	0.0167459	0.0145195	0.00299692	0.0160951	0.00656673	0.0120042	0.00979794
WDR35	0.00429252	0.00466497	0.00433779	0.00688138	0.00314603	0.00278203	0.00539965	0.00307384
APOB	0.00769197	0.00802787	0.00814336	0.00285526	0.00724386	0.00179816	0.0109096	0.00527785
POMC	0.000962896	0.00173342	0.00071862	0	0.000495296	0	0.000823093	0.00082063
HADHA	0.0040389	0.0020252	0.00508467	0	0.00171442	0.0077781	0.00297847	0.0027815
HADHB	0.00150885	0.0013189	0.00145454	0	0.00364616	0.000433882	0.00125979	0.00165068
DRC1	0.00171557	0.00135412	0.00192634	0.000596977	0.000714807	0.00115032	0.00148367	0.00189297
OTOF	0.0126612	0.0164475	0.011778	0.0136781	0.0142802	0.0093939	0.0112646	0.0123308
AGBL5	0.00188057	0.00244254	0.0016039	0.000774335	0.0027045	0.000846765	0.00474373	0.000986763
SLC5A6	0.00141341	0.00135999	0.00150048	0.000346159	0.00202107	0.000624499	0.000983236	0.00153993
CAD	0.00434419	0.00372295	0.00431526	0.00340508	0.00489098	0.00576455	0.00439366	0.00293108
MPV17	0.00123842	0.00239944	0.0013677	0.00103922	0.000423944	0.00012395	0.00135332	0.000498438
EIF2B4	0.00146635	0.00160089	0.0014391	0	0.0026991	0.00025579	0.000913942	0.00233287
IFT172	0.0107638	0.0144437	0.009323	0.00274918	0.0134988	0.00604289	0.0155184	0.012095
XDH	0.00248141	0.00114831	0.00257894	0.000576037	0.00278617	0.000668446	0.00375487	0.00399474
SRD5A2	0.00298574	0.00276262	0.00169041	0.00273444	0.0172614	9.2816e-05	0.00395003	0.00244504
CYP1B1	0.0036542	0.00114017	0.00499689	0.000502441	0.00291606	0.000682021	0.0033839	0.00401201
GALM	0.0016988	0.0002774	0.00105546	0.00019857	0.00163462	0.00594147	0.000178337	0.00444915
PKDCC	0.000354858	0.00040811	0.000318749	0.000599161	0	0.000240848	0.000155802	0.000881043
HAAO	0.000960292	0.000370201	0.00099796	0.00135139	0.000752263	9.3985e-05	0.00104515	0.001818
DYNC2LI1	0.00154211	0.00158438	0.00183946	0.00206699	0.00145542	6.21775e-05	0.000567733	0.00119768
ABCG5	0.00217361	0.00168725	0.00160974	0.000346002	0.0102841	0.00120535	0.00369033	0.0013662
ABCG8	0.00442301	0.00203618	0.00439823	0.000147645	0.00230226	0.00557837	0.00449824	0.00721679
LRPPRC	0.00446241	0.00505809	0.00406941	0.000788994	0.00426627	0.0027274	0.00588712	0.00521212
SLC3A1	0.00913646	0.00558306	0.0119638	0.0288708	0.00560919	0.00272615	0.00403901	0.00730206
PREPL	0.0015572	0.00132373	0.00142721	0.00321838	0.0020632	0.000437573	0.00173729	0.0016219
CRIPT	0.000170166	0.000214836	0.000184428	0	0.000496375	0	0	0
TTC7A	0.00347681	0.00439119	0.00327858	0.00697974	0.0032878	0.0009299	0.00323874	0.00302491
EPCAM	0.000651149	0.000433795	0.000719256	0	0.00108664	6.20386e-05	0.000554208	0.000889277
MSH2	0.00221721	0.0013809	0.00232032	0.000948358	0.00407458	0.000834234	0.00461438	0.00186878
MSH6	0.00391137	0.00420318	0.00432852	0.00401108	0.00436331	0.00172618	0.00376095	0.00338917
PPP1R21	0.000738987	0.000648517	0.000867129	0.00115607	0.000469541	0.000471376	0.000196138	0.00104561
LHCGR	0.00107813	0.00107065	0.000920966	0.000890653	0.00118701	0.00074421	0.00175431	0.0014055
FSHR	0.00248739	0.00130641	0.00143772	0	0.00137251	0.0158053	0.00145421	0.00120432
NRXN1	0.000496557	0.000455575	0.000578827	0	0.000840712	0	0.000566856	0.000101279
PNPT1	0.00391618	0.0047113	0.00324324	0.000367991	0.00117129	0.00257902	0.0126074	0.00207842
FANCL	0.00118437	0.00100303	0.00120914	0.00113985	0.00186378	6.22394e-05	0.00136321	0.00153754
REL	0.00840768	0.0024062	0.0101737	0.0531896	0.000340909	0.00538361	0.00359651	0.0064714
PEX13	0.00046506	0.000522043	0.000427901	0	0.000302171	0.000188537	0.00155135	0.000408205
WDPCP	0.000984152	0.000699047	0.000953239	0.000198728	0.00128144	0.00025749	0.00123682	0.00171724
SLC1A4	0.0012956	0.000720338	0.000876526	0.0090841	0.00021745	0.000848221	0.000707498	0.00216423
GFPT1	0.000998883	0.0004977	0.000816207	0.000577034	0.000908761	0.000339381	0.000243646	0.00305921
NFU1	0.000908191	0.00176123	0.000684955	0.000200481	0.000302268	0	0.000573343	0.00218304
TIA1	0.00139351	0.00158839	0.000924368	0.000790135	0.00148821	0.00253427	0.000698427	0.00156125
ATP6V1B1	0.00139798	0.0025113	0.0013538	0.000198768	0.000882917	0	0.00101149	0.00111395
MCEE	0.000693092	0.000221831	0.00125421	0	0.000113007	6.20309e-05	6.53296e-05	0.000401165
DYSF	0.0116761	0.0136748	0.0110702	0.0114989	0.0144046	0.00189483	0.0133787	0.0136
SPR	0.000766875	0.000387418	0.000824911	0	0.000495088	0.000752354	0.000626422	0.0011937
ALMS1	0.00530912	0.00498653	0.0053325	0.000641706	0.00892562	0.00284245	0.0103332	0.0047684
TPRKB	0.000737932	0.00056219	0.00048825	0.00131138	0.00188382	0.000772831	0.000503636	0.00124421
STAMBP	0.00104662	0.0011256	0.00109158	0.000147601	0.00241769	9.24044e-05	0.000972438	0.000931061
DGUOK	0.0010884	0.000902121	0.00125817	0	0.00111037	6.20347e-05	0.00153792	0.0011521
TET3	0.000771832	0.000619724	0.000940529	0	0.000197837	0.0025099	0.000592768	0.000173994
BOLA3	0.00026689	6.93097e-05	0.000447578	0	0.000108731	0	0.000112841	0.000331355
MOGS	0.00253592	0.00207824	0.00239813	0.000295552	0.00242985	0.000682936	0.00268212	0.00436492
HTRA2	0.000423071	0.000638919	0.000311782	0.00059512	0.000878482	9.24044e-05	0.00018707	0.000999181
M1AP	0.00601246	0.00574704	0.00881669	0.00362916	0.000563955	0.00161441	0.0032769	0.00381994
CTNNA2	0.000435453	0.000382024	0.000485156	0	8.71688e-05	9.2773e-05	0.000654146	0.000253099
SUCLG1	0.00277211	0.00360074	0.00275991	0.00219515	0.00175199	0.000711096	0.00167907	0.00375287
GGCX	0.00196351	0.00204242	0.00224544	0.00064301	0.00269148	0.000806084	0.00158178	0.00157883
SFTPB	0.00103724	0.00144134	0.00124894	0.000598277	0.000287903	0	0.000243492	0.00176182
ST3GAL5	0.00114016	0.00170771	0.00129189	0.00146273	0.00192706	0.000495813	0.000299912	0.000658065
REEP1	0.00025926	0.000572091	0.000130127	0	0.000188253	0.000376861	0	8.03439e-05
CD8A	0.000370883	0.000376965	0.000361517	0.000774572	0.000195016	0.00020934	0.000768478	0.00031086
RPIA	0.000363059	0.000429352	0.000362898	0	0.000624042	6.21736e-05	0.000680997	0.000275432
CNNM4	0.0005883	0.000323582	0.000730795	0.000396904	0.000604472	6.19848e-05	0.000639503	0.000673728
ZAP70	0.00103977	0.000885393	0.00119848	0.00112051	0.00072621	0.000216457	0.000641803	0.00174062
CNGA3	0.00534635	0.00334473	0.00545644	0.00914925	0.00380917	0.000525542	0.00940669	0.00691416
LIPT1	0.00305508	0.000776092	0.00503613	0.00649466	0.000711632	0.000220485	0.000736551	0.00232522
SLC5A7	0.00073941	0.000711217	0.000726594	0	0	0.000902805	0.00128795	0.00100938
EDAR	0.00144273	0.00269958	0.00134127	0.00117162	0.00192597	0.000124019	0.00141743	0.0011892
NPHP1	0.00318187	0.00597244	0.00259791	0	0.00266648	0.000402446	0.0029427	0.00273338
ANAPC1	0.000748711	0.000500996	0.000764355	0.00133336	0.000217782	0.000373463	0.000269371	0.00173208
MERTK	0.00197392	0.0021959	0.00170223	0	0.00444048	0.00280024	0.00225385	0.00162867
CKAP2L	0.00097213	0.000537942	0.00109915	0.00187754	8.47817e-05	0.000871107	0.00122732	0.001301
IL36RN	0.000536417	0.000240792	0.000372248	0	0.000108731	0	0.000326614	0.00198248
IL1RN	0.000204822	0.000206077	0.000225209	0	0.00110357	0	0	5.78202e-05
BIN1	0.000422606	0.000657543	0.000376016	0.000235294	0.000370972	6.23403e-05	0.000262373	0.000268827
ERCC3	0.00279173	0.00192207	0.00299304	0.017417	0.00100415	0.00117707	0.00115476	0.00138423
PROC	0.00180063	0.00102437	0.00156162	0.000147667	0.00469019	9.33968e-05	0.00574749	0.00134986
SMPD4	0.00126912	0.00058588	0.00143256	0.00042178	0.00142896	0.00129455	0.00198779	0.0010764
CCDC115	0.000972642	0.000680321	0.000582807	0.000410826	0.00107221	0.00037237	0.00237713	0.0022482
RAB3GAP1	0.00249941	0.00246346	0.00190657	0.00374432	0.00296792	0.00124628	0.00432936	0.00168564
LCT	0.00273237	0.00152499	0.00124924	0.000396786	0.000302223	0.020866	0.000522496	0.000959578
DARS1	0.0055876	0.00339542	0.00652852	0.00399524	0.00564026	0.00283791	0.00529691	0.00547106
KYNU	0.00358427	0.00357198	0.00433767	0.00108466	0.00307311	0.00199978	0.00368368	0.00231796
ORC4	0.00120985	0.00165152	0.00115325	0.000198768	0.00148348	0.000145858	0.00129764	0.00150635
MMADHC	0.00083625	0.000635403	0.000888271	0.000198413	0.00112301	0.000686409	0.00176679	0.000402394
NEB	0.0144806	0.0155076	0.0139924	0.00770701	0.0220766	0.0078158	0.0165758	0.0147421
ITGB6	0.0036669	0.00390415	0.00230365	0.00162458	0.00568393	0.000501473	0.00675822	0.00711766
IFIH1	0.00352088	0.00204565	0.0041284	0.000199243	0.00425444	0.000594269	0.00515628	0.0034003
GALNT3	0.00194995	0.00502501	0.00169526	0.000544705	0.00143929	0.000502191	0.00157689	0.00123808
TTC21B	0.00391985	0.0034391	0.00372626	0.00338012	0.00513215	0.00211008	0.00612477	0.00354607
SCN9A	0.0064666	0.00968157	0.00584568	0.00203245	0.0114856	0.000852606	0.0064396	0.00675686
ABCB11	0.00384888	0.00368212	0.00408375	0.000576037	0.00417489	0.000832781	0.003183	0.00528001
LRP2	0.00246056	0.00287394	0.00242561	0.00335785	0.00201984	0.00143853	0.00237839	0.00171166
BBS5	0.000977476	0.0011457	0.000814162	0.000346133	0.000988607	0.000529156	0.00093729	0.00134738
KLHL41	0.00118165	0.00107237	0.00129358	0.000576701	0.00244556	0.000248093	0.000470084	0.00145499
GAD1	0.000740999	0.000982157	0.000546284	0.000442804	0.000556957	0.000308752	0.000760272	0.00141167
DCAF17	0.000879128	0.000219629	0.000912534	0	0.00102698	0.000557645	0.00674468	0.000669718
DYNC1I2	0.00093485	0.000680527	0.00102166	0.00291649	0.000719007	0.00087946	0.000685776	0.000562104
MAP3K20	0.00139544	0.00369224	0.00123228	0	0.000591345	0.000249591	0.00105146	0.000879121
CDCA7	0.000573587	0.000454394	0.000565284	0.000151194	8.47961e-05	0.000216565	0.000296871	0.0016164
CHRNA1	0.0016863	0.00130766	0.00185671	0.00202724	0.00414195	0.000124135	0.000780302	0.00173284
LNPK	0.000717579	0.000193083	0.000767735	0	0.00123388	0.000777496	0.000592447	0.00115837
AGPS	0.000238738	0.000289028	0.000304107	0.000198491	0.000218436	0	0.000253401	5.78168e-05
PRKRA	0.0375065	0.0250726	0.0334103	0.0241242	0.138149	0.0572116	0.0378911	0.0526919
PJVK	0.00100267	0.00109495	0.0011758	0.00019857	0.0010019	0	0.000693493	0.000903091
TTN	0.0237414	0.0399578	0.0235313	0.0183316	0.0309881	0.0102286	0.0293425	0.0193551
CERKL	0.00402741	0.00126676	0.00254077	0	0.00221984	0.0224208	0.00359214	0.00285984
FSIP2	0.00812787	0.00727728	0.00747759	0.00475526	0.00928056	0.00376095	0.0154112	0.00757624
COL3A1	0.000493033	0.000588939	0.000440726	0.000544714	0.000773845	6.20501e-05	0.000121919	0.000825499
HIBCH	0.00174294	0.00250272	0.00150788	0.000739098	0.00207534	0.00149979	0.00303502	0.00103025
PGAP1	0.00109954	0.000542619	0.00115775	0.00161329	0.000544838	0.000470153	0.000372053	0.00223282
MARS2	0.00119402	0.00107129	0.00105697	0	0.00571702	0.000312171	0.000309703	0.00103292
NDUFB3	0.00240503	0.000846799	0.00367708	0.000590406	0.000108778	6.20386e-05	0.00156341	0.00333159
TMEM237	0.00116062	0.00126558	0.00119103	0	0.00375319	0.000188608	0.00066298	0.000584907
ALS2	0.00338271	0.00354637	0.00344093	0.00349778	0.00439701	0.00286139	0.00219057	0.00359236
ICOS	0.000142765	0	0.00019479	0	0.00055389	0	6.53723e-05	0.000173779
NDUFS1	0.00250284	0.00371612	0.00216217	0.00352274	0.00467571	0.00068886	0.00255767	0.00201269
FASTKD2	0.00111709	0.000732067	0.00105804	0.000576701	0.00111425	0.00165786	0.000421801	0.00175432
UNC80	0.0044324	0.00472231	0.00425311	0.00346012	0.00618089	0.00269105	0.00469539	0.00535831
CPS1	0.00184777	0.00156513	0.00230236	0.000987651	0.00286536	0.000929898	0.000955903	0.00109188
ABCA12	0.00353666	0.00293457	0.00272315	0.00261017	0.00329018	0.00654018	0.00639946	0.00285979
ATIC	0.00190437	0.00138892	0.0025258	0.00265918	0.00210115	6.20347e-05	0.00120524	0.000994138
SMARCAL1	0.0017053	0.00172896	0.0019507	0.0045879	0.000704281	0.00123842	0.000869758	0.00121448
ZNF142	0.00248393	0.00156277	0.00304923	0.0016525	0.00231389	0.00102719	0.00279494	0.00165362
BCS1L	0.00311304	0.00256995	0.00268663	0	0.00154711	0.00939442	0.00228644	0.00339282
CYP27A1	0.00540642	0.00446999	0.00428265	0.00765968	0.00931918	0.00154929	0.0110488	0.00612609
WNT10A	0.00287255	0.00260004	0.00418924	0.000419697	0.00425646	0.000248248	0.00143736	0.00139449
CFAP65	0.00412502	0.00525099	0.00417441	0.00371926	0.00235817	0.00140889	0.00505064	0.00355757
DNAJB2	0.000972681	0.000358805	0.000963792	0.000888644	0.000896636	0.000444409	0.00270213	0.0010961
DES	0.0014859	0.00200196	0.00133819	0.00213057	0.00322267	0.000248147	0.00235523	0.000647589
GMPPA	0.00160226	0.00135184	0.00199286	0	0.00229504	0.00183406	0.000932116	0.000705765
OBSL1	0.0050913	0.00675992	0.0040815	0.00218911	0.0084651	9.28419e-05	0.00959547	0.00582085
PAX3	0.000841952	0.000831131	0.000350608	0.000215843	0.00113497	0.00018875	0.00431419	0.000695865
FARSB	0.0012551	0.00232158	0.00138413	0.000576369	0.000283786	0.000123962	0.000291479	0.00150024
MRPL44	0.000897693	0.000275537	0.00128176	0	0.000749167	0.00130953	0.000819133	0.000407374
COL4A4	0.00375392	0.00469008	0.0032779	0.00422002	0.004568	0.00115166	0.00372228	0.00555905
COL4A3	0.00377102	0.00315472	0.00316539	0.00243886	0.00354696	0.00140271	0.00826681	0.00482092
MFF	0.00129033	0.00131976	0.000782123	0.00179308	0.000774809	0.00134525	0.00238274	0.000972841
SLC19A3	0.00140144	0.0015599	0.00117541	0.000576369	0.00126735	0.00164196	0.00144513	0.00157213
SP110	0.00134843	0.00126525	0.00123857	0.000198491	0.00189684	0.000216392	0.00327789	0.000932053
ARMC9	0.00224296	0.00221057	0.00238878	0.000148346	0.00223225	0.000590674	0.00278571	0.00272741
DIS3L2	0.0016227	0.00138776	0.00126566	0.00393367	0.00213041	0.000333069	0.00292146	0.00291143
ECEL1	0.00319275	0.00493369	0.0032613	0.00118852	0.00311398	0.00171606	0.00282075	0.00232019
PRSS56	0.00371366	0.0104141	0.00183405	0.00139811	0.00173108	0.000757735	0.00349967	0.00407871
CHRND	0.00253774	0.00212539	0.00269645	0.00195458	0.00333113	0.00207219	0.00351082	0.00134893
CHRNG	0.00380728	0.00315809	0.00320658	0.000494012	0.00298687	0.00142662	0.0139086	0.00248692
KCNJ13	0.000301416	0.00034532	0.000105256	0.00286121	0.000219039	0.000280963	0.000131319	8.0289e-05
SAG	0.00225283	0.00425796	0.00163353	0.000841729	0.00190108	0.000373196	0.00407863	0.00194217
UGT1A1	0.00213507	0.00166566	0.00186881	0.000346028	0.00444344	0.000124016	0.00480084	0.00160864
COL6A3	0.0022256	0.00326988	0.00217547	0.000396944	0.00151554	0.00210757	0.00203194	0.00193906
MLPH	0.00090726	0.000774189	0.0010516	0.000723553	0.00177614	0	0.000956166	0.000877089
TRAF3IP1	0.00200959	0.00116818	0.00242855	0.000152253	0.00164374	0.00109934	0.00280518	0.00144885
TWIST2	5.48488e-05	0	6.22123e-05	0	0	0	0	0.00022009
NDUFA10	0.00125251	0.00107341	0.000996478	0	0.00262876	0.000743817	0.00311065	0.00112173
KIF1A	0.00195342	0.0025857	0.0018465	0.00088267	0.00186721	0.000419092	0.00228971	0.00151169
AGXT	0.00432999	0.00242577	0.00557306	0.000868473	0.00700729	0.00125737	0.0051082	0.00291687
D2HGDH	0.00113551	0.00169443	0.000634843	0.00189165	0.00202976	0.000495939	0.00256804	0.00102549
HNMT	0.000863547	0.000778528	0.00105051	0.00020496	0.000385208	0.000124062	0.000195984	0.00151287
SLC25A12	0.000290946	0.000187011	0.000285229	0	0.000108731	9.23873e-05	0.000609039	0.000251405
MTX2	0.000326415	9.67214e-05	0.000309143	0.000400651	0.00088234	6.23208e-05	8.07689e-05	0.000630266
GLS	0.000301307	0.000338341	0.000359035	0.000198452	0.000170401	0.000373616	0.000536618	0.000131165
STAT1	0.0011655	0.00556397	0.000371425	0.00115207	0.000108731	0.000247295	0.000853075	0.000659956
EXOC6B	0.000328597	0.00084831	0.000213252	0.000577034	0.000696746	6.31194e-05	0.000701089	0.000171793
EIF2AK3	0.000968253	0.00156118	0.00115006	0.000972949	0.000772062	0.000247371	0.000243635	0.000360393
TRNT1	0.0021173	0.00119644	0.00306369	0	0.00167279	0.000623757	0.00150286	0.00188457
CRBN	0.00064754	0.00060522	0.000781591	0	0.000990081	0.000554273	0.00067688	0.00069391
SUMF1	0.000899969	0.00141	0.000689662	0.00398524	0.000217652	0	0.00116795	0.000906883
ITPR1	0.00170432	0.0019834	0.00179332	0.000404915	0.00224049	0.000876264	0.00102442	0.00213436
GRM7	0.00143547	0.00166878	0.00144187	0.00108924	0.00217783	0.000124442	0.0017004	0.00178125
JAGN1	0.000988805	0.00152426	0.000850002	0.0011869	0	9.23958e-05	0.00173524	0.00135591
IL17RC	0.00145625	0.00282468	0.00138474	0	0.00106796	0.000375349	0.00103239	0.00140905
FANCD2	0.00292456	0.00384633	0.00285532	0.00137863	0.00242405	0.00173896	0.00218852	0.00330341
VHL	0.000908504	0.00117676	0.00100777	0.000152462	0.000511654	0.00071207	0.00143802	0.000396513
ATG7	0.00112611	0.00135689	0.00133853	0.000198413	0.00021745	0.00043319	0.000694318	0.0015283
PPARG	0.000693419	0.000144834	0.000798732	0.000199362	0.000448437	0.000373114	0.00107266	0.00128987
TSEN2	0.00633769	0.0094697	0.00653569	0.000577034	0.00233503	0.00351301	0.0011251	0.00333273
IQSEC1	0.00364481	0.00265112	0.00431329	0.00499973	0.00332368	0.0019347	0.00216546	0.00407875
XPC	0.0019316	0.00214092	0.00174489	0.00158262	0.000966531	0.000907902	0.00210454	0.00251698
COLQ	0.00137196	0.00074669	0.00125458	0	0.00231895	0.000280664	0.00229676	0.00206853
BTD	0.00550528	0.00573441	0.00660092	0.000297435	0.0027422	0.00423656	0.00602592	0.00456795
SGO1	0.00184847	0.00136619	0.00199801	0.000198491	0.00237851	0.00037236	0.0034908	0.00182428
THRB	0.000387227	0.000262408	0.000502937	0.000576037	0.00027819	0.000246788	0.000243797	5.78603e-05
NGLY1	0.00192675	0.00123128	0.00209419	0.000576369	0.00340467	0.00120094	0.00304569	0.00134283
NEK10	0.00183537	0.00256864	0.00173257	0.000872188	0.00270373	0.000162023	0.00195731	0.00152068
STT3B	0.000183242	0.000268521	0.000248178	0	0	0.000186866	6.53637e-05	0
GLB1	0.00328941	0.00441948	0.00350639	0	0.00161324	0.00118068	0.00372495	0.00316797
CRTAP	0.000831344	0.0010855	0.000870865	0	0.000766763	0	0.00183508	0.000889459
MLH1	0.0019107	0.00252557	0.00189249	0.000396944	0.0028988	0.000435359	0.00271879	0.00116158
PLCD1	0.00331457	0.00219413	0.00385409	0.00172607	0.00251755	0.00326859	0.00347271	0.00269315
MYD88	0.00101042	0.000510985	0.00158718	0.00014758	8.48033e-05	9.56755e-05	0.000121749	0.00121652
SCN5A	0.00423781	0.0042899	0.00400826	0.000547493	0.00716425	0.00426002	0.00507442	0.00429565
TTC21A	0.00466059	0.00461812	0.005732	0.00167896	0.00316099	0.00127643	0.0024243	0.00483924
SLC25A38	0.00273554	0.00227884	0.00366125	0	0.00182337	0.0014561	0.00167662	0.00229379
KLHL40	0.00237336	0.00270461	0.00187444	0.000219829	0.00673081	0.000762972	0.00348116	0.00245741
POMGNT2	0.000693486	0.000545059	0.000874341	0.000198491	0.00107313	9.24044e-05	0.000299917	0.000715687
ANO10	0.00374547	0.00507449	0.00360621	0.00034963	0.00204891	0.00101142	0.00341574	0.00283656
ABHD5	0.000351271	0.000559206	0.000221652	0	0.000992374	0	0.000704898	0.00020551
LARS2	0.00389571	0.00403057	0.00354482	0.00211641	0.00674354	0.00142639	0.00548602	0.00446245
LZTFL1	0.000237822	0.000117595	0.000199156	0.000206398	0.000810789	0	0.000390148	0.000277332
FYCO1	0.00265622	0.00441103	0.00249697	0.00342292	0.00299149	0.00130597	0.00285823	0.00146795
TMIE	0.000943673	0.000667593	0.000918086	0	0.000308828	0	0.00131569	0.0028582
MYL3	0.000572696	0.000824395	0.000434264	0.000738225	0.00030228	0.000184783	0.000412765	0.000985751
PTH1R	0.000395052	0.000417723	0.000333905	0.000823052	0.000108956	9.34317e-05	0.0003672	0.00079259
NBEAL2	0.00272971	0.00167675	0.00266573	0.00384923	0.0023288	0.0018402	0.00428293	0.00317077
PTPN23	0.00385233	0.00338164	0.00344608	0.0255587	0.00178019	0.00226186	0.00349915	0.00234564
TREX1	0.00234819	0.00829618	0.00191564	0.00059575	0.00160827	0.000471362	0.00370724	0.00140394
COL7A1	0.00580207	0.0035851	0.00664463	0.00498961	0.00629622	0.00243915	0.00830447	0.00658856
SLC25A20	0.000824629	0.00157557	0.000598045	0	0.0018888	0.000154451	0.000970433	0.000762013
P4HTM	0.00201568	0.000736452	0.00139691	0	0.0014274	0.0109255	0.00184533	0.000941421
NDUFAF3	0.000909353	0.00151729	0.000907418	0.000295159	0.000108731	0.00019849	0.00141621	0.000778722
QARS1	0.00266638	0.00247641	0.00328025	0.000987045	0.00240481	0.00126984	0.00210395	0.00254293
LAMB2	0.00340917	0.00301205	0.00354623	0.00109061	0.00224946	0.00379128	0.00425447	0.00299703
AMT	0.00123857	0.000800457	0.00135998	0	0.00135468	0.000340623	0.00206868	0.00171772
DAG1	0.00128947	0.00136219	0.00109073	0	0.00316181	0.000124023	0.00067407	0.00238901
GMPPB	0.00307843	0.00137625	0.00417895	0.00827301	0.00060184	0.00182704	0.00365566	0.00150015
TRAIP	0.000819006	0.0012458	0.000791975	0	0.00046952	0	0.000243703	0.00147831
GNAT1	0.00165953	0.00114849	0.00127122	0.000198531	0.0071456	0.000186389	0.00152965	0.00230628
HYAL1	0.000466018	0.000325875	0.000464657	0	0.000820208	0	0.00100505	0.000572389
ZMYND10	0.00178774	0.00103177	0.00229619	0.000726326	0.0011467	0.000870547	0.0013059	0.00228132
CACNA2D2	0.00185433	0.00167775	0.00158836	0.00107134	0.00408907	0.000527267	0.00295689	0.00201585
ACY1	0.00234503	0.00255327	0.00198208	0	0.00735905	0.000502622	0.00228414	0.00315683
POC1A	0.00143954	0.00126289	0.00103129	0.0107795	0.000989614	0.000250684	0.00124799	0.00094094
GLYCTK	0.00282164	0.00137542	0.00338546	0	0.00136553	0.000502747	0.00406111	0.0047372
DNAH1	0.014722	0.0151515	0.014765	0.00613322	0.0200392	0.00901093	0.015473	0.0159267
RFT1	0.00169387	0.00200706	0.00160074	0.000198491	0.000775929	9.24813e-05	0.00116558	0.0037044
PRKCD	0.000263861	0.000316087	0.000297418	0.000443984	0.000385356	9.24129e-05	0	0.000293068
TKT	0.0010334	0.000865327	0.000907643	0.00639168	0.00109994	0.000653578	0.000736213	0.00052004
CACNA1D	0.00340222	0.00528479	0.00376137	0.003215	0.0067973	0.00173195	0.00199154	0.00222628
IL17RD	0.00373307	0.00443073	0.00379161	0.00014782	0.00610758	0.00111144	0.00324786	0.00454783
HESX1	0.000747957	0.000733864	0.000837506	0.00280369	0.000387213	0.000154463	0.000666999	0.000309344
FLNB	0.00395093	0.0105454	0.00214925	0.00113534	0.00602125	0.00121294	0.00216794	0.00272755
DNASE1L3	0.00079991	0.000635548	0.00112741	0	0	0.000250518	0.000638661	0.00106318
PDHB	0.000616103	0.000539531	0.000710029	0.00108411	0.000686277	0.000464787	0.00019598	0.000392018
ACOX2	0.00154548	0.00130484	0.00122968	0	0.00104084	0.000372992	0.00197741	0.00365188
SLC25A26	0.00107158	0.000594821	0.000908129	0	0.00113151	0.003003	0.00147777	0.0012241
EOGT	0.00142834	0.00153852	0.00104601	0.000776322	0.00244681	0.000526463	0.00141448	0.00293668
LMOD3	0.00105484	0.00095938	0.000728399	0.000201898	0.00089391	0.000104592	0.00236325	0.00180462
MITF	0.00343096	0.00183816	0.00550996	0.000723951	0.00129275	0.00192493	0.000776152	0.00245293
GBE1	0.00398893	0.00165759	0.00462143	0.0142178	0.00167832	0.00221516	0.00173906	0.00449838
POU1F1	0.0005124	0.000324226	0.000812943	0	0.00082408	0	0.000412789	9.82746e-05
PROS1	0.00212599	0.00173308	0.00269118	0.000199045	0.00421619	0.000489638	0.0025196	0.0011067
ARL13B	0.00107348	0.0015154	0.000783876	0.000443044	0.0012499	0.000719008	0.000876068	0.00128328
NSUN3	0.000622721	0.00109493	0.000447874	0.000147623	0.000957506	0.000565575	0.000591429	0.00063587
ARL6	0.000517638	0.000398457	0.000521118	0.000576701	0.00126469	6.20964e-05	0.000591325	0.000698825
CPOX	0.0012542	0.000964985	0.00151209	0	0.000942226	6.20386e-05	0.00248212	0.000916426
TBC1D23	0.000449798	0.000363792	0.000477441	0	0.000438235	0	0.000298687	0.000772571
IMPG2	0.00158178	0.00148098	0.00177177	0.000576037	0.00317409	0.000401909	0.0017515	0.00104416
TRMT10C	0.000799167	0.000566382	0.000676428	0	0.0022184	0.000437122	0.00101986	0.00114521
NEPRO	0.00279588	0.00692597	0.00197486	0.00265748	0.00386282	0.00183272	0.00253675	0.0013611
CFAP44	0.00283271	0.00518019	0.00252058	0.000366063	0.00510037	0.001045	0.00284873	0.00154013
TIMMDC1	0.00118071	0.00123176	0.00168662	0.00034752	0.00059891	6.20694e-05	0.00101036	0.000551091
CFAP91	0.00215492	0.0019262	0.0020261	0.00267184	0.00481716	0.000313401	0.00162275	0.00268771
HGD	0.002962	0.0024802	0.00370768	0	0.00128396	0.000806587	0.00527279	0.0019572
IQCB1	0.001735	0.00136119	0.00232034	0.00368949	0.00238402	6.2004e-05	0.00069038	0.000980992
ILDR1	0.00325536	0.00148728	0.00234809	0.00135362	0.0144137	0.00200004	0.00334298	0.00438775
CASR	0.000821793	0.00157024	0.000661422	0.000198452	0.00165631	0.000339622	0.000927497	0.000537764
CSTA	0.000333581	0.000450904	0.000229701	0	8.47745e-05	0	0.000121752	0.00109661
ADCY5	0.000559411	0.000704135	0.000374065	0.000412596	0.000412372	0.000278808	0.00136415	0.000377322
MYLK	0.00156278	0.00197502	0.00199769	0.000148038	0.00206876	0	0.0010836	0.000728887
UMPS	0.000701324	0.00101934	0.000677394	0.00146291	0.000495652	0.000123916	0.000891861	0.000253696
PLXNA1	0.000582827	0.000682124	0.00071933	0.000401974	0.00049366	0.000503133	0.00107226	0.000246722
ACAD9	0.00260474	0.00220167	0.00277407	0.00108493	0.00179029	0.00027859	0.0024681	0.00436297
GP9	0.00146837	0.000778032	0.00214882	0	0	0.00242858	0.00107955	0.000240893
IFT122	0.00627554	0.00609368	0.00648238	0.00427104	0.00726672	0.00548174	0.00582774	0.00438879
RHO	0.00241161	0.00243784	0.00288287	0.000692661	0.00156021	9.23873e-05	0.00224059	0.00287765
MRPL3	0.000848379	0.000339995	0.000845491	0.00207083	0.000194479	0.000185854	0.000373645	0.00193757
UBA5	0.00423105	0.00138641	0.00546535	0.000147645	0.00358381	0.0119629	0.000602242	0.00173889
NPHP3	0.00343471	0.00228119	0.00427991	0.000295247	0.00481179	0.000372347	0.00282415	0.00347138
TF	0.0207246	0.0695958	0.000981867	0.000595159	0.00111084	0.00109214	0.00204558	0.00840859
SLCO2A1	0.00235569	0.00324996	0.00176189	0.000298137	0.00588961	0.00146012	0.00362056	0.00228405
PCCB	0.00374832	0.00507069	0.00381521	0.00029529	0.00391076	0.00184008	0.00127664	0.00429121
DZIP1L	0.00155163	0.00272267	0.00168906	0	0.000939115	0	0.00086497	0.00168448
FOXL2	0.000105059	4.02172e-05	9.21256e-05	0.000302389	0.000195153	0	6.55136e-05	0.000120318
MRPS22	0.00113425	0.00113473	0.00143453	0	0.0012643	0.000374544	0.000478417	0.00121307
ATR	0.0034077	0.00332373	0.00296482	0.000974828	0.0032733	0.00472113	0.00459991	0.00352529
PLOD2	0.00175362	0.00135352	0.0013505	0.00151832	0.003064	0.00379154	0.0033873	0.000878493
AGTR1	0.000816043	0.000897562	0.000647456	0.000576037	0.00173075	0.00155048	0.000505404	0.00104251
GYG1	0.00262379	0.00168364	0.00341223	0	0.000930323	0.00102279	0.00170643	0.00346099
HPS3	0.00271671	0.00276214	0.0027546	0.00421706	0.00541461	0.00154939	0.00374595	0.000895081
CP	0.00300897	0.00300772	0.00206439	0.00161331	0.00585328	0.00340721	0.00648937	0.00292666
CLRN1	0.0046482	0.00306221	0.00426512	0.011267	0.00367721	0.0148382	0.00298271	0.00130944
P2RY12	0.000750862	0.000318207	0.000634227	0	0.000859041	0.00211123	0.00112561	0.000538638
MME	0.00212169	0.00143453	0.00245875	0.00108439	0.00268275	0.000314042	0.000628446	0.00356494
RSRC1	0.000548881	0.000670319	0.000621114	0	0.000385802	0.000106157	0.000508621	0.00017126
GFM1	0.00293684	0.00297826	0.00312533	0.00034609	0.0032578	0.00368515	0.0033324	0.00155291
IFT80	0.00179695	0.00234908	0.00140487	0.000347296	0.00357673	7.37953e-05	0.00229505	0.00270859
SI	0.00827214	0.00603472	0.00895135	0.00620528	0.00624859	0.00450154	0.0103272	0.0099814
BCHE	0.0340997	0.0122001	0.04884	0.0533801	0.0142199	0.0253212	0.0185062	0.0275518
SLC2A2	0.000806434	0.00141217	0.000706719	0.000591628	0.000557812	0	0.00051696	0.00136211
PLD1	0.00475649	0.00615167	0.00392118	0	0.00493268	0.00284531	0.00551491	0.00412678
GHSR	0.000938383	0.000491056	0.00110975	0	0.000494563	6.20347e-05	0.00145499	0.00105874
CCDC39	0.00329937	0.00548873	0.00287413	0	0.00200907	0.00111642	0.00151337	0.00304399
DNAJC19	0.000565596	0.000704817	0.000434852	0	0.000769823	0.00193176	0.000130672	0.000524485
MCCC1	0.00243694	0.00257447	0.00251071	0.00019861	0.00708241	0.000278397	0.00184007	0.00213775
EIF2B5	0.00227093	0.000894016	0.00278417	0.00117978	0.00163027	0.000370701	0.00298124	0.00321414
ALG3	0.00143243	0.00158772	0.00122602	0.000798671	0.00143097	0.000563812	0.00268659	0.00134491
CLCN2	0.00305884	0.00422393	0.0032321	0.000198728	0.00497353	0.00129629	0.00292762	0.00203002
LIPH	0.001364	0.00096927	0.00095454	0	0.00794014	0.000124008	0.00291796	0.000173605
MASP1	0.00241633	0.00221544	0.00268537	0.0059475	0.00148743	0.000742494	0.00167722	0.00204043
P3H2	0.00192247	0.00153536	0.00248347	0	0.00121997	0.0009355	0.00284521	0.00112911
CLDN1	0.000217563	0.000446607	0.000185762	0	0	0	0.000338575	0.000450416
CLDN16	0.00115346	0.000582023	0.00172664	0.00236195	0.000169664	0.000188679	0.000561154	0.000569836
OPA1	0.00172162	0.00169006	0.0017414	0.00190527	0.00208756	0.000377537	0.00219123	0.00160166
PCYT1A	0.000881856	0.000685342	0.000870481	0.000314911	0.00101622	0.00117635	0.00054595	0.000900683
RNF168	0.00158054	0.00186813	0.00125893	0.00177436	0.00272517	0.000248432	0.00198975	0.00236026
ATP6V1A	0.000563934	0.00051105	0.000387465	0.000774707	0.000602302	0.000461936	0.000424829	0.00124026
KY	0.000828671	0.000699625	0.000923613	0	0.00087442	0.000913203	0.00133952	0.000653889
WNT7A	0.000229763	0.0003637	0.000289304	0	0.000108755	0	0.000326592	0.000130787
DYNLT2B	0.000243459	0.000288953	0.000232087	0	0.000110254	0	0.000121886	0.000510461
NRROS	0.000271589	0.000165893	0.000324554	0	0.000493127	0	0.000291155	0.000392516
PIGG	0.0031967	0.000988097	0.00463916	0	0.00259424	0.000772987	0.0043585	0.00226826
PDE6B	0.00444917	0.00461171	0.00385696	0.0036005	0.00945348	0.000250198	0.0043615	0.00629983
IDUA	0.0055385	0.00256322	0.00834272	0.000858576	0.0028524	0.00519797	0.00407745	0.00298656
FGFR3	0.0024247	0.00234195	0.00219337	0.000305429	0.00378872	0.00241259	0.00246886	0.00280077
HTT	0.0569589	0.0916611	0.0475055	0.0468054	0.0356394	0.0401185	0.0483633	0.0352819
DOK7	0.00490671	0.00659026	0.00532208	0.000148588	0.00386973	0.00211754	0.00555642	0.00463027
EVC2	0.00272621	0.00343113	0.00225273	0.00447546	0.00343036	0.00359418	0.00324785	0.00161693
EVC	0.00260603	0.00244024	0.00232708	0.000295159	0.00188053	0.0014914	0.000867559	0.00281175
WFS1	0.00508765	0.00472478	0.00517999	0.00607493	0.0047071	0.00412119	0.00482369	0.00509027
SLC2A9	0.00195208	0.0015474	0.00139945	0	0.0038609	0	0.00397981	0.00343632
RAB28	0.00081864	0.000837502	0.000550855	0.000577034	0.00148388	0.000281126	0.00202626	0.000677143
CC2D2A	0.00667396	0.00874761	0.00544742	0.00603259	0.0085883	0.00771772	0.00702648	0.00542203
PROM1	0.00310671	0.00242333	0.00350155	0.000198807	0.00456475	0.00262278	0.0025364	0.00287048
TAPT1	0.00102898	0.000995576	0.000816118	0	0.00179225	0.000397061	0.00130442	0.00356056
QDPR	0.000960357	0.000748126	0.00130582	0.000152742	0.000392162	0.000248016	0.000969811	0.000616275
SEPSECS	0.00257523	0.00222778	0.00183294	0.00125515	0.00102611	0.0105151	0.00114191	0.00221809
SLC34A2	0.00217204	0.00229163	0.00134505	0.00423562	0.00332065	0.00229218	0.00234437	0.00252681
WDR19	0.00396043	0.00425547	0.0038668	0.00232482	0.00444579	0.000874196	0.00424039	0.00504047
LIAS	0.000659508	0.000471127	0.000733096	0	0.000218009	0	0.000828721	0.00102199
UGDH	0.00133048	0.00126829	0.00162311	0.000147601	0.000351568	0.00292233	0.000386572	0.000622277
GRXCR1	0.000953877	0.00032948	0.0013724	0.000346659	0.000431913	0.000217063	0.00119447	0.000898678
SGCB	0.00133201	0.00122424	0.00182266	0.00144764	0.000689085	0.000310424	0.000818129	0.000436619
SRD5A3	0.00194065	0.000830691	0.0029141	0.000198413	0.000493613	0.000255724	0.00198229	0.00164327
CEP135	0.00206094	0.00281934	0.00211049	0.000592593	0.00451658	0.000312641	0.00227956	0.00147874
TECRL	0.000804429	0.000678586	0.000957639	0	0.000896155	9.24129e-05	0.00113253	0.000627962
GNRHR	0.00993514	0.0027223	0.0134731	0.0131388	0.00156123	0.0147897	0.00763461	0.00678362
AMBN	0.000902951	0.000729984	0.000968484	0	0.00042356	0.00189022	0.00125291	0.000304395
ENAM	0.00185911	0.0013123	0.00258027	0.000152207	0.00054452	0.00111707	0.00250157	0.00105243
SLC4A4	0.000334223	0.000386774	0.000425746	0.000397813	0	0.000185228	9.62649e-05	0.000189475
ADAMTS3	0.00102607	0.0013358	0.0010197	0.000198768	0.00116878	0.000652582	0.000315789	0.00156954
ALB	0.00196647	0.00311902	0.000662998	0	0.000579403	9.24044e-05	0.000469175	0.00655836
AFP	0.0009341	0.000388602	0.000891021	0	0.00355059	0.000370114	0.000601033	0.0012698
ODAPH	0.00279365	0.00994622	0.000954964	0.00782395	0.000901967	0.000805533	0.000601273	0.00133442
SCARB2	0.000790035	0.000270022	0.00113205	0.00019857	0.000384615	0.000216497	0.000588981	0.000749125
FRAS1	0.00396095	0.00322649	0.00483113	0.00157785	0.00570745	0.00193363	0.00403548	0.00259784
ANTXR2	0.00149843	0.0026342	0.00145328	0.000369973	0.00250413	0.000253109	0.00150428	0.000708065
FGF5	0.000760271	0.00120806	0.000691625	0.000694365	0.00047138	6.2027e-05	0.000806305	0.000859178
COQ2	0.00134406	0.00105653	0.00108265	0.00230109	0.00170715	0.000379535	0.00384906	0.000718702
DMP1	0.000932549	0.000310635	0.000626483	0.00886001	0.00051979	0.000990328	0.000658129	0.000815401
GRID2	0.000744693	0.000650062	0.000691007	0.00039718	0.00178275	0.000434016	0.000780008	0.000717788
BMPR1B	0.00133441	0.00135182	0.00109227	0.000147645	0.00419779	0.000687834	0.00162613	0.000837105
PDHA2	0.000821533	0.00109912	0.000830158	0.000198886	0.00156837	0.000554375	0.00125966	0.000459606
TRMT10A	0.00100573	0.000607643	0.000969987	0.00072364	0.00106893	0.00242726	0.000561897	0.000679888
MTTP	0.00120794	0.000978377	0.00133058	0.00584049	0.00101546	9.24556e-05	0.000486945	0.00107942
SLC39A8	0.000526058	0.000312365	0.000727552	0	0.000578778	7.66049e-05	0	0.000520271
MANBA	0.00192024	0.00294419	0.00222351	0	0.00119618	0.000248339	0.00199348	0.00155523
TACR3	0.00195505	0.00290271	0.00210105	0.00044335	0.00290112	0.000186186	0.00206333	0.00133227
TET2	0.00650601	0.00432092	0.00804473	0.0136868	0.00665525	0.00349477	0.00447419	0.00540426
PPA2	0.0032404	0.00292956	0.0044374	0	0.00173494	0.00219123	0.00209937	0.00256697
TBCK	0.00368737	0.00306851	0.00302778	0.00382722	0.00466073	0.00077673	0.00482445	0.00729949
AIMP1	0.0004901	0.000325702	0.000593095	0.00029529	0.00098681	0.000124031	0.000582014	0.000331519
CYP2U1	0.00213328	0.00572888	0.00153976	0	0.00298324	0.000395349	0.00228416	0.00125227
HADH	0.000719888	0.000950869	0.000851952	0	0.000901857	0	0.000198569	0.000565218
COL25A1	0.000922346	0.000993974	0.00112787	0	0.000696323	0.00037155	0.00112184	0.000314194
CFI	0.00185021	0.0010859	0.00160002	0.000885413	0.00619275	0.00092966	0.00230106	0.00251569
LRIT3	0.000844032	0.00148436	0.000744302	0	0.00160085	0	0.000808355	0.000521573
LARP7	0.0022849	0.0025872	0.00244105	0.00124159	0.00271805	0.000597207	0.00192215	0.00188155
PRSS12	0.00323842	0.00314086	0.00333147	0.00101958	0.00634841	0.00096088	0.00313271	0.00412725
SEC24D	0.00415559	0.00721728	0.00276317	0.000706052	0.00686518	0.000466165	0.00275415	0.00464427
USP53	0.00187223	0.00236856	0.0012775	0	0.0032015	0.000318356	0.00411496	0.00266233
PRDM5	0.00130433	0.001298	0.00189895	0	0.000764671	0	0.000496261	0.00073225
EXOSC9	0.00169735	0.0014148	0.00185702	0.000700857	0.00165143	0.00226519	0.00147838	0.00120252
BBS7	0.00235257	0.00271067	0.00262493	0.000397299	0.00354065	0.000628494	0.0024354	0.00169198
BLTP1	0.00537135	0.00427044	0.00510947	0.0043614	0.00653482	0.00202164	0.00799357	0.00685161
BBS12	0.00197948	0.00246452	0.00201328	0.000544434	0.00116108	0.000372097	0.00288251	0.00202268
SPATA5	0.00259807	0.00225982	0.0037503	0.000738007	0.00163349	0.00115054	0.00150213	0.00153931
PLK4	0.000903627	0.00132108	0.000905238	0.000944322	0.000360403	9.23873e-05	0.0010559	0.00116659
MFSD8	0.00103156	0.000826901	0.000978194	0	0.00298914	0.00056299	0.000450221	0.000858466
RAB33B	0.000218065	0.000179479	0.000230992	0	0.000108802	0.000376719	6.53381e-05	0.000218688
MMAA	0.00162707	0.000788857	0.00236276	0	0.00160822	0.00043675	0.00131352	0.000697273
TTC29	0.00275859	0.00885527	0.00207077	0.00039094	0.0014366	9.56206e-05	0.00173256	0.00122832
LRBA	0.00468232	0.00592547	0.00432911	0.00163111	0.00825769	0.0038448	0.00504304	0.00571369
MAB21L2	0.000126698	4.82439e-05	0.000199919	0	0	0	0	0.000115674
TRIM2	0.000525643	0.000152352	0.000542324	0.000643295	0.000682701	0.000497407	0.00115641	0.000529968
FGB	0.000638982	0.000423905	0.000671964	0	0.00182199	0	0.000130685	0.000925283
FGA	0.00225157	0.00195355	0.00251829	0.000576369	0.00411571	9.26012e-05	0.0022445	0.00249005
FGG	0.00032639	0.000582172	0.000295632	0.000147842	0.000561505	0	0.000317936	0.000121326
LRAT	0.000318661	0.000179455	0.000266485	0	0	0	6.53296e-05	0.00112289
GUCY1A1	0.00099768	0.000984731	0.00106325	0.000147776	0.000654257	0	0.000263752	0.00213545
GLRB	0.000716419	0.000856972	0.000798193	0.00019996	0.000884852	9.243e-05	0.00108073	0.000776276
ETFDH	0.00311331	0.00311786	0.00319964	0.00120814	0.00920169	0.000688203	0.00194054	0.00276302
NEK1	0.00272123	0.00192011	0.00305562	0.00369647	0.00570788	0.0011625	0.00243331	0.00208971
HPGD	0.00244689	0.00104839	0.00177116	0.0147172	0.00317458	0.000890341	0.00223952	0.00296783
AGA	0.00253602	0.00124458	0.00128036	0	0.000532922	0.0162136	0.00346093	0.00130519
TENM3	0.00370835	0.00346882	0.00350194	0.00613317	0.00636447	0.00415706	0.0017872	0.00488729
TRAPPC11	0.0028391	0.00264785	0.00289588	0.000443088	0.00554226	0.000528742	0.00225004	0.00378267
SLC25A4	0.000280502	0.000193241	0.000327518	0	0.000317801	0.000184826	0.000414766	0.000202743
UFSP2	0.000949068	0.00115911	0.00087911	0.000562305	0.000994736	0.000134427	0.00196609	0.00092453
CYP4V2	0.00391921	0.00400676	0.00315342	0	0.0246617	0.00373509	0.00296742	0.00234423
KLKB1	0.00309128	0.00309961	0.00385129	0.00182149	0.00215183	0.000558957	0.00227474	0.00277809
F11	0.00672954	0.00392419	0.0037007	0.0788851	0.00834499	0.000497311	0.00612941	0.00382147
WDR1	0.000541384	0.000708883	0.000579595	0.000147995	8.63707e-05	6.26606e-05	0.00041358	0.000610502
FAT4	0.00376634	0.00402722	0.00367734	0.000987653	0.0039982	0.00307642	0.003198	0.00528291
UVSSA	0.00155625	0.00239819	0.000977667	0	0.00263841	0.00238115	0.00296464	0.000366069
SLC10A7	0.00048112	0.000441675	0.000614394	0	0	0.0002812	0.00104973	0.000158483
MSMO1	0.000246593	0.000358408	0.000288035	0	0.000329544	0	0.000413736	0.000196141
LRPAP1	0.000573445	0.000838124	0.000553693	0.000223264	0.000916999	0	0.000684247	0.000307689
UCHL1	0.000479882	0.000104144	0.000404066	0.00649351	0	0.000154482	0.000261301	8.03277e-05
SDHA	0.00213432	0.00215462	0.00234428	0.000147601	0.00143442	0.00121124	0.00334661	0.00242029
SLC9A3	0.000709605	0.000555903	0.000823499	0.000743162	0.00137687	0.000236648	0.000175548	0.000739976
TRIP13	0.000315908	0.000138709	0.000413241	0.000198491	0.000494046	0.000188288	0.000187282	0.000249726
SLC6A19	0.00260701	0.0042222	0.00244223	0.000296604	0.00221661	0.00316121	0.00235967	0.00201106
TERT	0.000559054	0.000477844	0.000460999	0.000225734	0.000384911	0.00243081	0.000609336	0.00031962
SLC6A3	0.000345457	3.46488e-05	0.000609705	0.000295814	8.48176e-05	9.23958e-05	0.000178159	0.000213665
NDUFS6	0.000408817	0.000285566	0.000342702	0.000351937	0.000169621	0	0.000589013	0.000662664
NSUN2	0.00134698	0.00198666	0.00140811	0.000493636	0.000942584	0.000596122	0.000917008	0.000914366
MTRR	0.00146079	0.00118247	0.00162914	0.000723553	0.000449191	0.000620999	0.00181234	0.00185962
DNAH5	0.00611295	0.00504554	0.00697093	0.00195665	0.00536499	0.00638382	0.0054753	0.00571177
RETREG1	0.00035449	0.000224509	0.000268018	0	0.00127214	0.000188324	0.000252566	0.000576273
TARS1	0.00181599	0.0014541	0.00154411	0.000295377	0.00373259	0.000775444	0.0036513	0.00253397
SLC45A2	0.003331	0.00249012	0.00404986	0.00182147	0.00096525	0.0069091	0.000608674	0.0024667
AMACR	0.00123369	0.00140329	0.00189378	0	0.001197	0.000167196	0.00125955	0.00042116
DNAJC21	0.00276504	0.00197588	0.00266736	0.00116197	0.00222506	0.00678965	0.00189772	0.00178683
PRLR	0.000840676	0.000574585	0.000627997	0.000198649	0.000363426	6.20078e-05	0.00205836	0.00192291
SPEF2	0.00235966	0.00156856	0.00241877	0.000924408	0.00575291	0.000676154	0.0020953	0.00264997
IL7R	0.00122858	0.00106591	0.00145281	0.0013292	0.000605611	0.000329427	0.000374277	0.00166425
NADK2	0.000570153	0.000607611	0.00064498	0.000247709	0.000387747	0.000194742	0.000135373	0.000877751
CPLANE1	0.00818538	0.00770463	0.00940165	0.00109415	0.00873449	0.00331461	0.0107693	0.00541367
LIFR	0.00189044	0.000717848	0.00242361	0.00148434	0.00184694	0.000432815	0.00343117	0.00125944
C6	0.0091945	0.0434575	0.0020743	0.00414	0.00601283	0.00173454	0.00688502	0.00514072
OXCT1	0.00258267	0.000560076	0.0043509	0.00423223	0.00135276	0.000750099	0.00135908	0.00222737
GHR	0.00231136	0.00166116	0.00276719	0.000147623	0.000556496	0.000528054	0.00163103	0.00420084
NNT	0.00109659	0.00134737	0.000854719	0.00055128	0.00118464	0.00152068	0.00137501	0.000764269
MOCS2	0.00129102	0.00131585	0.000976822	0	0.00158929	0.00205568	0.00114054	0.00138268
NDUFS4	0.000655132	0.000863359	0.000516276	0.000295639	0.000602497	0.000496637	0.0014645	0.000774903
CCNO	0.00135788	0.00098598	0.00125863	0.00335514	0.00236453	0.00158148	0.0009182	0.000774698
ERCC8	0.00177333	0.00456972	0.00110342	0.00462258	0.00174919	0.000308842	0.00101224	0.00117762
NDUFAF2	0.00118239	0.000888452	0.000830831	0.011236	0.000812348	0	0.0007357	0.000600962
CWC27	0.000754043	0.0014589	0.000531454	0	0.00198958	0.000858279	0.000136228	0.00045232
MARVELD2	0.00125382	0.000879241	0.00136483	0	0.00106491	0.00124205	0.00172445	0.0010386
OCLN	0.00091257	0.000943246	0.00104925	0.00477405	0.000387036	0	0.000374522	0.00072292
MCCC2	0.00554136	0.00455813	0.00596581	0.00530877	0.00409358	0.00145794	0.00270855	0.00854968
HEXB	0.00318264	0.00175815	0.00388978	0	0.00517346	0.000440394	0.00278253	0.00413039
GFM2	0.00208383	0.00180308	0.00177542	0.000341495	0.00211427	0.00071548	0.00165223	0.00407448
ARSB	0.00218875	0.0018211	0.00301723	0	0.00170229	0.00118929	0.00197158	0.00129047
DMGDH	0.00521309	0.015829	0.00254244	0.00402067	0.0155911	0.00109488	0.00224998	0.00365417
MSH3	0.00340183	0.00641191	0.00241062	0.000595356	0.00382807	0.00120873	0.00241167	0.00193657
XRCC4	0.00290667	0.00193093	0.00387748	0.000576369	0.00104263	0.00111662	0.00402914	0.00217086
ADGRV1	0.0110687	0.00973855	0.00980889	0.0106079	0.0146373	0.0080947	0.018541	0.0111804
KIAA0825	0.0021063	0.00264756	0.00217721	0	0.00278065	0.000584599	0.00204748	0.00235919
SKIC3	0.00244019	0.00204298	0.00215828	0.0025624	0.00543192	0.000651963	0.00457816	0.00185769
PCSK1	0.00218044	0.00388494	0.00200126	0.000348261	0.00191163	0.000278536	0.00159429	0.00283422
PPIP5K2	0.00243972	0.002004	0.00230242	0.000434712	0.00837167	0.00110469	0.00278251	0.00231428
SLC25A46	0.00157754	0.0017638	0.00232435	0	0.00116803	0.000251067	0.000890241	0.000646084
HSD17B4	0.00299884	0.00486577	0.00297287	0.000972791	0.00420072	0.000497213	0.00354356	0.00285228
CEP120	0.00345358	0.00286803	0.0027706	0	0.0049001	0.00103242	0.0103165	0.00439896
ALDH7A1	0.00306721	0.0019334	0.00355269	0.000396983	0.00188199	0.00268027	0.00523566	0.00230107
MEGF10	0.00137522	0.00112608	0.00130456	0	0.0027785	0.000438489	0.00133517	0.00169272
HINT1	0.000975474	0.000240851	0.00124446	0.000205973	0.000887939	0.00231975	0.000132117	0.000789266
SLC22A5	0.00544356	0.00295627	0.00508275	0.00249357	0.0146534	0.00158394	0.009781	0.00551558
RAD50	0.00435111	0.00305901	0.00371317	0.0010986	0.00413126	0.0116598	0.00369618	0.00405105
UQCRQ	0.000146037	0.000103971	0.000244415	0	0	0	6.53339e-05	5.78369e-05
SAR1B	0.000382573	0.000131242	0.000449441	0	0.00146678	0	0	0.000640596
TXNDC15	0.000652313	0.000387286	0.000835986	0.000775039	0.00092744	0.000186	0.000787906	0.00031191
KLHL3	0.0015719	0.00103046	0.00123153	0.000295181	0.00135237	0.0010225	0.00297635	0.00327581
HSPA9	0.000746414	0.000637557	0.000885717	0.000442739	0.000410898	0.000402876	0.00040387	0.00100191
SIL1	0.00124664	0.000835358	0.00107652	0	0.000519214	0.00209708	0.00423706	0.000481281
NDUFA2	0.000146996	4.82323e-05	0.000166754	0	0.000384911	9.23873e-05	6.70196e-05	0.000246543
HARS2	0.00282353	0.00305897	0.00273013	0.000641129	0.00490488	0.000248039	0.00402159	0.00366546
DIAPH1	0.000959754	0.000695773	0.000722997	0	0.000684317	0.00292223	0.00194555	0.000965191
PCDH12	0.00102287	0.000720253	0.00126561	0.00019861	0.0022187	0.000592947	0.000553607	0.000794469
SPINK1	0.0005806	4.82579e-05	0.000268523	0	0.00657277	0	0.000227622	0.000258916
SPINK5	0.00917686	0.00730388	0.010779	0.00541936	0.0155968	0.00243659	0.0113876	0.00899032
SH3TC2	0.00317658	0.0023592	0.00457121	0.000295377	0.0033265	0.00139335	0.00238243	0.00131961
SLC26A2	0.00530519	0.0018298	0.00637534	0.00521768	0.00279071	0.00982723	0.00203712	0.00707536
CSF1R	0.0010326	0.000550485	0.00105995	0.00565564	0.00215315	9.26784e-05	0.00255929	0.000294925
NDST1	0.00116469	0.000532197	0.000963054	0.000577034	0.000533106	0.000250431	0.00183776	0.0030781
GM2A	0.000290844	0.000369408	0.000259704	0	0.00077012	0	6.53296e-05	0.000478161
SPARC	0.000134321	9.65111e-05	0.000104242	0	0.000108743	0	0.000676121	5.79072e-05
GLRA1	0.000974639	0.000457572	0.000808332	0	0.00250282	0.000524036	0.00150969	0.00142475
GEMIN5	0.00192027	0.00320751	0.00200906	0.000301414	0.00218686	0.000968654	0.0019572	0.00148856
SGCD	0.00103517	0.000880696	0.00121766	0.000889026	0.00116274	0.00144127	0.0008213	0.000432314
ITK	0.000352879	0.000297033	0.000396473	0.000147732	0.000493601	9.23873e-05	0.000421665	0.00011566
NIPAL4	0.0025437	0.0025872	0.00315362	0	0.00231924	0.00175333	0.00270417	0.00137931
THG1L	0.000868943	0.000502394	0.000777924	0.00888019	0.000501788	0	0.000957102	0
IL12B	0.000228275	0.000240834	0.000380778	0	0	0	0	0.000131062
RARS1	0.00360807	0.00316579	0.00385141	0.00140404	0.00332102	0.00284998	0.00441723	0.00355707
DOCK2	0.000545902	0.000534917	0.000777033	0	0.00071169	0.000525292	0.000546614	0.000138079
FOXI1	0.000503839	0.000476566	0.000450632	0	0.00076069	6.20309e-05	0.000695032	0.000472887
SH3PXD2B	0.000764219	0.000327146	0.0010636	0.00019861	0.000753451	0.000586812	0.000187071	0.000795761
SLC34A1	0.00398124	0.00617605	0.00342548	0.000494205	0.00585295	0.0023689	0.00516154	0.00233978
F12	0.00196165	0.00171941	0.00153972	0.000205677	0.0057784	0.000580501	0.00525126	0.000916979
B4GALT7	0.00165326	0.00169359	0.00170158	0	0.00247951	0.00102598	0.00325783	0.000625399
PROP1	0.0011481	0.000478556	0.00169239	0.000442804	0.000558386	0.00056393	0.000181656	0.00168107
GRM6	0.00510751	0.00385111	0.00466548	0.00383112	0.00732232	0.00330637	0.00815993	0.00577357
ADAMTS2	0.000970955	0.000420774	0.000673522	0.00547905	0.00168592	0.000185057	0.00161537	0.00112761
SQSTM1	0.00121872	0.00165447	0.00113934	0.000240327	0.00192006	0.000186035	0.00245825	0.000547351
HARS1	0.00123529	0.000749609	0.00138762	0	0.00170221	0.00168765	0.000806354	0.00132526
MCIDAS	0.000220701	0.000144713	0.00029885	0	0	0.000188359	8.89442e-05	0.000212513
SMN1	6.23202e-05	0.000124054	0.000103407	0	0	9.24129e-05	0	0
AP3B1	0.00217547	0.00179367	0.00230145	0.000596584	0.00148515	0.000716321	0.00220359	0.00317482
DHFR	0.000174319	0.000192997	0.000153226	0	0.00016965	0	0.000203259	0
EXOC2	0.000852468	0.000304549	0.000992611	0.00230282	0.000108755	0.00153257	0.0010726	0.000944464
RIPK1	0.00110452	0.000615501	0.00139895	0.00029656	0.00149347	0.000583728	0.000716817	0.00106487
FARS2	0.00125236	0.000842063	0.00138712	0.000576701	0.00103036	0.000498231	0.00131293	0.00162998
F13A1	0.00182951	0.00180855	0.00145659	0.00049375	0.00224555	0.00610028	0.00117847	0.00122283
DSP	0.00656243	0.00659559	0.00586253	0.0027332	0.0107582	0.01071	0.0054416	0.00630001
GCNT2	0.00380454	0.00476017	0.00257372	0.000691994	0.0122954	0.000742653	0.00439523	0.00429891
MAK	0.0016132	0.00212308	0.00156723	0.000576369	0.00209621	0.000246926	0.00143137	0.00167437
GCM2	0.00049993	0.00149403	0.00013933	0	0.00104993	0	0.00159417	0.000271362
TBC1D7	0.000477061	0.000200469	0.00059031	0	0.000535332	0.000384912	0.000263478	0.000507949
DTNBP1	0.00214856	0.00163402	0.00188612	0.00463917	0.00278229	0.000387228	0.00375648	0.00275599
NHLRC1	0.000751149	0.000262564	0.000943739	0.0001485	0.000800693	0	0.00030403	0.00126016
DCDC2	0.00120859	0.00109988	0.00121471	0.000978093	0.000830149	0.000502485	0.00120999	0.0017276
ALDH5A1	0.00273797	0.00485833	0.00262777	0.000295203	0.00251433	0.00102943	0.00269816	0.00266751
TDP2	0.000598214	0.00056637	0.000636638	0.000147601	0.0017393	0.000246902	0.000504804	0.000350929
HFE	0.0666074	0.0235075	0.120893	0.0239185	0.00367565	0.0678986	0.00560646	0.0307519
ZFP57	0.000499036	0.00114749	0.000398314	0.000347439	0.000285451	9.27558e-05	0.000328825	0.000232282
VARS2	0.004751	0.00480114	0.00470461	0.00250341	0.00769867	0.00254275	0.00694067	0.00390188
CDSN	0.000721692	0.000376458	0.000887998	0.00150002	0.000388495	0	0.000470443	0.000681391
MSH5	0.00209263	0.00347022	0.00239261	0.00292976	0.00239033	0.000750003	0.00139875	0.000880302
VARS1	0.00381252	0.00653531	0.00286058	0.000351348	0.00345239	0.00738912	0.00362851	0.00273803
NEU1	0.00149459	0.00223486	0.00141215	0.000401284	0.00426683	0.00105814	0.000612272	0.00110616
C2	0.0104836	0.00283247	0.0154278	0.0218612	0.000521751	0.0107078	0.00172171	0.00933759
SKIC2	0.00269324	0.00321987	0.00271743	0.000925098	0.00165018	0.00103132	0.00184614	0.00414435
CYP21A2	0.0410269	0.0659136	0.0313355	0.102149	0.0255464	0.00869821	0.0413141	0.0558924
TNXB	0.00301398	0.00307873	0.00347978	0.00440615	0.00281499	0.00154025	0.00279105	0.00207092
TAP2	0.000816292	0.000405945	0.00080587	0.000576369	0.000295431	0.000283516	0.00115574	0.00203788
PSMB8	0.000970834	0.00181283	0.00087474	0.00162386	0.00115471	0	0.000949853	0.000947452
TAP1	0.000654722	0.000880354	0.000682483	0.000776895	0.000954692	0.000618182	0.000235624	0.000172572
COL11A2	0.0042571	0.00686294	0.00369343	0.000793285	0.0123585	0.000465722	0.00380974	0.00362788
FANCE	0.00109596	0.00106643	0.0012099	0.00187243	0.000773016	0.000189286	0.00138794	0.000858744
TULP1	0.00147878	0.00128893	0.00156473	0	0.00151347	0.00299008	0.000790229	0.00143839
LHFPL5	0.000632009	0.000311944	0.000576865	0.000147645	0.000493601	9.26183e-05	0.000469137	0.0015884
SLC26A8	0.00302094	0.00591587	0.00331574	0.000891663	0.00289751	0.00043646	0.00288438	0.00170392
PNPLA1	0.00154083	0.00131815	0.00130019	0.000163934	0.00545629	0.000154686	0.0013969	0.00147023
PPIL1	0.000179851	3.46897e-05	0.000314693	0	8.48752e-05	0	0	0.00021117
DNAH8	0.00749028	0.00621101	0.00848263	0.00294037	0.00657693	0.00127167	0.0084705	0.00839871
DAAM2	0.0126238	0.0139989	0.0132069	0.0100671	0.0105328	0.00133983	0.00899632	0.0194712
MOCS1	0.00276111	0.00230831	0.00235786	0.00134449	0.001487	0.00130905	0.00434934	0.00518045
TREM2	0.00075668	0.000614315	0.000618236	0.000449438	0.00251989	0.000375965	0.00119039	0.000854547
TAF8	0.000999045	0.00195483	0.000934184	0	0.000779567	0.000310829	0.000848063	0.00101002
PRPH2	0.00117961	0.000940202	0.00124484	0.000396865	0.00231407	0.000526313	0.00179093	0.00087269
CNPY3	0.00305634	0.0102159	0.000211755	0	0.000108731	9.23958e-05	0.00130594	0.000975436
PEX6	0.00313859	0.00403379	0.00309254	0.000889563	0.00344101	0.00106589	0.00507106	0.0017899
CUL7	0.00482152	0.00667045	0.00420321	0.000739408	0.0109739	0.000997942	0.00568086	0.00404447
POLR1C	0.00203552	0.0019969	0.00207906	0.000295247	0.00229119	0.000500799	0.00133849	0.00347354
POLH	0.00391865	0.00312532	0.00322316	0.000723575	0.00545659	0.00371956	0.00689692	0.00541719
AARS2	0.00480709	0.00798866	0.00408447	0.00161245	0.00566537	0.00149433	0.00414662	0.0059853
PLA2G7	0.003816	0.00192189	0.00204525	0	0.00158204	0.000311837	0.0172495	0.00675963
MMUT	0.00527915	0.00752727	0.00407228	0.00357832	0.00991996	0.00189159	0.0084432	0.00586119
PKHD1	0.0138551	0.00959135	0.0147716	0.00212473	0.0125407	0.0289721	0.0166658	0.00743307
CILK1	0.000557997	0.000868386	0.000584736	0	0.000773882	0	5.64302e-05	0.000633551
DST	0.0123529	0.0126393	0.0112354	0.00803397	0.0203832	0.0124828	0.0138784	0.0116509
RAB23	0.00126993	0.000913451	0.00179762	0.000923841	0.000628282	0.000186093	0.00131704	0.000865185
EYS	0.0121325	0.0118341	0.00921284	0.00819466	0.0226614	0.028597	0.00804934	0.0104512
LMBRD1	0.00217971	0.00271983	0.00294414	0.000295421	0.000673755	0.00146322	0.000441969	0.00106486
KHDC3L	0.000299866	0.000933751	0.000238648	0	0.000194127	0	0.000439581	9.79616e-05
MTO1	0.00472468	0.00534272	0.00436047	0.00882397	0.00652901	0.00300612	0.00457029	0.00329733
SLC17A5	0.00309337	0.00146947	0.00301706	0.00595498	0.000689548	0.0114417	0.000900839	0.0021484
MYO6	0.00128596	0.00110263	0.00133118	0.000775078	0.00180647	0.000375182	0.00131355	0.00161963
LCA5	0.00112117	0.00035296	0.00109495	0.0045797	0.00125443	0.000185966	0.00107352	0.0012905
ELOVL4	0.000357643	0.000380342	0.000436621	0	0.000326217	9.31099e-05	6.53424e-05	0.000251286
BCKDHB	0.00318939	0.0026435	0.00263363	0.0122299	0.00105525	0.00713856	0.000651291	0.00355857
PGM3	0.00146587	0.00119922	0.00144432	0.0012879	0.00120649	0.000746445	0.0031715	0.00125683
NT5E	0.00155499	0.00265258	0.00163103	0.000992851	0.00186121	0	0.000491324	0.0014515
SNX14	0.00219963	0.00138037	0.00265337	0.00214771	0.00247307	0.000755025	0.00133246	0.00190701
RARS2	0.00380999	0.00363942	0.00349554	0.00180722	0.00321305	0.0044033	0.00420781	0.00511684
FBXL4	0.00187527	0.00227292	0.00210753	0.000886132	0.00141762	0.000250657	0.00143901	0.00207831
HACE1	0.000623541	0.000462364	0.000526492	0.000576037	0.00114922	0.000373343	0.000798054	0.000427344
BVES	0.000623853	0.00103629	0.000596981	0	0.000327027	0.00065038	0.00049656	0.00053731
POPDC3	0.000644525	0.00134034	0.000493465	0.00103474	0.000939285	0	0.000722259	0.000510609
RTN4IP1	0.00264263	0.00195284	0.00158132	0.00160914	0.00309133	0.0105377	0.00241328	0.00216563
QRSL1	0.0012524	0.00151697	0.00141059	0.000346797	0.00060485	0.000184792	0.00142183	0.00111046
PDSS2	0.00094473	0.000593853	0.000753052	0.00265957	0.00522564	0	0.000391918	0.000339099
ARMC2	0.00121873	0.00114088	0.00132465	0.00162963	0.000745336	0.00169226	0.0012051	0.00047816
ZBTB24	0.00122131	0.000676974	0.00168434	0.000198413	0.000929225	0.00046581	0.000950922	0.00105079
FIG4	0.00572298	0.00453903	0.00744678	0	0.00424819	0.00043221	0.0034957	0.00710914
CCN6	0.000782548	0.000604402	0.000913432	0	0.000495673	0.000124618	0.00167467	0.000551302
TSPYL1	0.000554334	0.000312453	0.000303161	0	0.00443732	9.48407e-05	0.000122264	0.000538147
RFX6	0.000868363	0.0002911	0.000791121	0.000774825	0.000108778	0.00434484	0.000713929	0.000160635
MCM9	0.00353274	0.00410175	0.00281633	0.000790016	0.00768206	0.000261337	0.00424068	0.00619477
GJA1	0.000287565	0.00013998	0.000300904	0	0.000602747	0.000186139	6.53253e-05	0.000498993
TRDN	0.00360324	0.00568976	0.00348397	0.000754392	0.00264527	0.00143081	0.00423746	0.00176071
LAMA2	0.0138866	0.012617	0.0130378	0.00755238	0.0232052	0.00210475	0.0183579	0.0194045
ARG1	0.00139301	0.00210796	0.000889384	0.00202307	0.00112245	0.000342992	0.000965609	0.00275843
MED23	0.00208982	0.0017844	0.00186483	0.00729682	0.00312694	0.000648634	0.002215	0.00177351
ENPP1	0.00249889	0.00213637	0.00271311	0.000198413	0.00189574	0.00390957	0.00203191	0.00202451
AHI1	0.00395122	0.00330927	0.00434544	0.000723657	0.00445877	0.00153649	0.00386908	0.00530011
PEX7	0.00261848	0.00220092	0.00377616	0.000199283	0.00341613	0.000216577	0.000878758	0.00170264
IFNGR1	0.000430309	0.000603565	0.000357173	0	0.000966179	0.000992932	6.53381e-05	0.000411788
PERP	0.000171482	0.000241241	0.000103848	0	0.000619391	0	6.54493e-05	0.000161095
PEX3	0.000749338	0.000337186	0.00069236	0.000295377	0.00201694	0.000378143	0.00109586	0.000531763
EPM2A	0.00189896	0.000842839	0.0026427	0.00213927	0.000904421	0.00027885	0.00151913	0.00196642
GRM1	0.00119797	0.000684559	0.0010472	0.00128347	0.000713467	0.00266445	0.00129895	0.0015174
IYD	0.00137168	0.00169502	0.00139443	0.000147623	0.000580335	0.000216445	0.0030258	0.000963383
RMND1	0.00106752	0.000821354	0.00125202	0.000148655	0.000410997	0	0.00136304	0.00142917
SYNE1	0.0130195	0.0126701	0.0128626	0.00450732	0.0168429	0.00680345	0.0176009	0.0132801
SERAC1	0.00157474	0.00146718	0.0013528	0.000576369	0.00105319	0.003753	0.0012035	0.0013329
GTF2H5	0.000167263	0.000117605	0.000227394	0	0	9.24129e-05	0.000252412	4.01091e-05
RSPH3	0.00101009	0.000711182	0.00108943	0.000776574	0.000871867	9.24898e-05	0.0012752	0.001164
PLG	0.00086272	0.00067571	0.00136471	0.000442957	0.00083394	9.24471e-05	0.0010715	4.01171e-05
PRKN	0.0076495	0.00727476	0.010159	0.000346234	0.00412441	0.00393341	0.00304686	0.00802473
RNASET2	0.000494572	0.000494412	0.00062868	0	0.00021745	0.000221658	6.53296e-05	0.000138118
ADGRG6	0.000849786	0.000738016	0.000943262	0.000347524	0.00054433	0.0003786	0.00101581	0.000504246
STX11	0.000327452	0	0.00030638	0	0.000217782	0	0.000674989	0.00094429
PDE10A	0.00129027	0.00101623	0.00139472	0	0.00432004	0.000788527	0.0025807	0.000791797
TBXT	0.00034754	0.000337489	0.000394735	0	0.000108814	0.00015024	0.000170443	0.000581117
TAPBP	0.00144296	0.00155577	0.00164142	0	0.00126111	0.000196947	0.000654682	0.00232073
SCUBE3	0.00123675	0.00123493	0.00107404	0.00119174	0.000919411	0.000369617	0.00200145	0.00159729
GNMT	0.00116478	0.00156526	0.000607151	0.00033761	0.00349586	0.000172861	0.00219197	0.00154993
GTPBP2	0.000291745	0.000165935	0.000377409	0.0002002	0.000384468	0.000373429	0.000356401	0
IMPG1	0.00204204	0.00399722	0.0016014	0.000935951	0.00137968	0.00100375	0.00215725	0.00246192
TENT5A	0.0015831	0.00359607	0.000433188	0	0.00115987	0	0.00249557	0.00170705
SLC35A1	0.000694596	0.00176894	0.000545324	0.000396825	0.000578177	6.21002e-05	0.00112837	0.000268939
FAM20C	0.00125488	0.00163012	0.00120276	0.000237756	0.00280332	0.000124922	0.000887656	0.00132669
DNAAF5	0.00121787	0.00140514	0.00126174	0.000443132	0.000326513	9.23958e-05	0.00144774	0.00153446
INTS1	0.00453233	0.00329895	0.00468371	0.00264667	0.00654923	0.00274566	0.00513587	0.00560845
BRAT1	0.00304931	0.00257467	0.00343152	0.00159145	0.00126797	0.000999998	0.00285363	0.00345007
IQCE	0.00613595	0.00247712	0.00767546	0.015268	0.00359916	0.00322629	0.00359718	0.00686748
CARD11	0.000466994	0.000420812	0.000484443	0.000198413	0.000664573	0.000155219	0.000375452	0.00039267
AP5Z1	0.00319781	0.00333906	0.00348754	0.00288527	0.00336457	0.00148	0.00384623	0.00237566
PMS2	0.00374231	0.00491031	0.00362286	0.00121045	0.00332281	0.00101017	0.00703653	0.0031572
AIMP2	0.000717103	0.001294	0.000432778	0	0.000201649	0.000561903	0.000377206	0.00176623
KDELR2	0.000532841	0.000353803	0.000859953	0.000205212	0	0.000309943	6.53723e-05	0.000276116
CRPPA	0.00187384	0.00485491	0.00150395	0	0.000573618	0.000689911	0.00202131	0.00121735
DNAH11	0.0155483	0.0138218	0.0146482	0.0102186	0.0138057	0.0146322	0.0244194	0.0158976
HYCC1	0.000629799	0.000587426	0.000813916	0.000475059	0.000603073	0	0.00112792	0.000510536
KLHL7	0.00084277	0.00088476	0.000815475	0.000295203	0.000339069	0.000680741	0.0019521	0.000617902
GPNMB	0.00227578	0.000635773	0.00200201	0.00384714	0.00952975	0.00245125	0.00239512	0.00121451
SNX10	0.00106057	0.000511947	0.00102066	0	0.00766247	0.000186359	0.000631164	0
HOXA1	0.000400775	0.000193115	0.00056188	0	0.000385802	6.20078e-05	0.000130659	0.000276084
FKBP14	0.00150738	0.000447623	0.00226671	0	0.000694976	0.000444022	0.00133237	0.00160668
GHRHR	0.00163464	0.00168777	0.00144472	0.000576037	0.000936192	0	0.00403998	0.00165956
NT5C3A	0.000505368	0.000816124	0.000579544	0.000799653	0.000492714	0	0.000319104	0.000115888
BBS9	0.00298426	0.00210981	0.00324917	0.000495105	0.001178	0.00272963	0.00474008	0.00431076
BMPER	0.000725369	0.000427584	0.00056391	0.00409093	0.00318199	0	0.000308839	0.000407411
NME8	0.00169685	0.00104271	0.00154784	0.00177209	0.00469362	0.000588748	0.0025452	0.00151864
VPS41	0.00210248	0.00168857	0.00152425	0.00916617	0.00445759	0.000693224	0.00150869	0.00170045
MPLKIP	0.000480101	0.000340478	0.000573518	0.000738007	0.000144467	0.000268688	0.000794568	0.000223204
SUGCT	0.00180914	0.0017479	0.00129522	0.000152765	0.00564294	0.00157495	0.00348472	0.00140013
PGAM2	0.0029862	0.0142685	0.0010668	0	0.000691979	0.00031834	0.00157099	0.00160743
AEBP1	0.00181379	0.00155588	0.00195497	0.00173653	0.00107731	0.000530364	0.00277655	0.00114436
GCK	0.000867342	0.00113479	0.00092075	0.000396865	0.00109633	0.000794381	0.00105355	0.000484726
PKD1L1	0.006795	0.00866124	0.00679863	0.0019823	0.011589	0.00255697	0.00406102	0.0058143
DDC	0.00185961	0.00109453	0.0014077	0.00123134	0.00955312	0.000805471	0.00280176	0.00179612
GUSB	0.00194759	0.0022177	0.00231206	0.000810172	0.00132726	0.00115046	0.00210534	0.00143233
ASL	0.00570487	0.00291759	0.00793361	0.0021224	0.00236605	0.00999154	0.00267505	0.00225612
KCTD7	0.000353812	0.000214152	0.000291343	0.000147601	0.000578807	0	0.00137207	0.000298499
SBDS	0.00940013	0.00549571	0.00954376	0.00428107	0.0125283	0.0197255	0.00919331	0.00648743
DNAJC30	0.00251417	0.000756435	0.00308465	0.00622069	0	0.00927829	0	0.000425823
NCF1	0.00172002	0.000768687	0.00104405	0.0242819	8.48896e-05	0.00024967	0.000646458	0.00107965
POR	0.00478671	0.00539143	0.00393942	0.00115512	0.00474372	0.00472754	0.00413668	0.00781544
MDH2	0.00073586	0.000470341	0.000876362	0	0.000493749	0	0.000630253	0.000844283
CD36	0.0214739	0.0397066	0.0110938	0.00202355	0.108215	0.00115217	0.0150885	0.0156336
ABCB4	0.0034378	0.00642008	0.00266048	0.00103843	0.00298682	0.000649104	0.00454453	0.00448321
ADAM22	0.00125145	0.000355496	0.00162855	0	0.00254309	0.00155707	0.000952274	0.000462896
CFAP69	0.00184634	0.0013439	0.00154017	0.00589174	0.00271278	6.22084e-05	0.00337615	0.00276312
PEX1	0.00482987	0.00248825	0.00627525	0.0106893	0.00252881	0.000860603	0.00343183	0.00600358
SAMD9	0.00363545	0.00211647	0.00340461	0.0013166	0.00684962	0.0015891	0.00712864	0.0037136
COL1A2	0.0014256	0.00115016	0.00116962	0.0013287	0.0019581	0.000261282	0.0018334	0.00257574
SLC25A13	0.00518577	0.00791037	0.00317776	0.00850481	0.0212434	0.00129653	0.00444938	0.00345233
ASNS	0.00135033	0.00148318	0.00125715	0.000976968	0.00298295	0.000900328	0.00196144	0.000539391
AP4M1	0.00328237	0.00341973	0.00345789	0.00359218	0.00251366	0.000279648	0.0052097	0.00302188
TAF6	0.00126682	0.000957238	0.000977543	0	0.00167722	0.000467855	0.00279814	0.0023965
STAG3	0.00340726	0.0029775	0.00390324	0.00678967	0.00238732	0.000810898	0.00331297	0.00293255
TFR2	0.0039267	0.00293486	0.00448879	0.000331289	0.00474824	0.00247271	0.00436172	0.00434279
ACTL6B	0.000660594	0.000821115	0.000587439	0	0.0012149	0.000436173	0.000993518	0.000565361
AP1S1	0.000323848	0.000145532	0.000361257	0	0.0003861	0	0	0.000694951
PLOD3	0.00246541	0.00206249	0.00255852	0.000148214	0.00283009	0.000563115	0.00340382	0.00333907
PMPCB	0.00139373	0.00161592	0.0017315	0.00092236	0.00175535	6.20501e-05	0.00125866	0.000479042
RELN	0.00667373	0.00872769	0.00569472	0.00123716	0.0107175	0.00399036	0.00697116	0.0070376
PUS7	0.00175478	0.00270561	0.00116503	0	0.00103622	0.00357524	0.00137458	0.00190295
RINT1	0.00156983	0.00157002	0.00165703	0.000200321	0.00257756	0.000712372	0.00246039	0.00124356
COG5	0.00468571	0.00654535	0.00374982	0.00113944	0.00802166	0.00436684	0.00652616	0.0055325
SLC26A4	0.0110831	0.009691	0.0117816	0.0125522	0.0227137	0.000876036	0.0119395	0.0097108
SLC26A3	0.00289516	0.00174314	0.00244432	0.00113674	0.00474111	0.0114648	0.00135701	0.00112442
[truncated: 677 more rows]

## Sheet: gnomAD Type1 and 2
symbol	ALL	AFR	NFE	ASJ	EAS	FIN	SAS	AMR
TUBB8	0.00334497	0.00561414	0.00322051	0.00126482	0.00143692	0.00323165	0.00158259	0.00383191
PITRM1	0.00304158	0.00589717	0.00288107	0.0010286	0.00515174	0.000714701	0.00346929	0.00114091
AKR1C2	0.0146858	0.0835294	0.00185607	0.0133185	0.00582914	0.00095181	0.00950961	0.00484351
DHTKD1	0.00224513	0.00232695	0.00261156	0	0.00308518	0.000628429	0.00300955	0.00156737
OPTN	0.00135619	0.000680005	0.00135496	0.0063478	0.000702916	0.000186935	0.00039202	0.00265747
MCM10	0.000887352	0.00118717	0.00081377	0	0.00156819	0.000870548	0.000722939	0.000551962
PHYH	0.00154607	0.00117624	0.00112222	0.00678967	0.000940791	0.00149049	0.00148491	0.00272539
DCLRE1C	0.00108234	0.00163008	0.0011258	0.000774453	0.00106309	0.000277572	0.000439625	0.000563039
ITGA8	0.000996446	0.00122258	0.000853739	0.000623302	0.00128311	0.000184809	0.00207438	0.0010852
CUBN	0.00719039	0.0114992	0.00688644	0.00678496	0.00580668	0.00941149	0.00416743	0.00504523
PTF1A	0.000162826	7.13241e-05	0.000241025	0.000576369	0	0	0.000482342	6.3674e-05
MYO3A	0.00448256	0.00481005	0.00393159	0.00227906	0.00778874	0.000807258	0.00898672	0.00410865
ACBD5	0.000644257	0.00037376	0.000732849	0.000198452	0.00120074	6.20386e-05	0.000765517	0.000902222
RAB18	0.000265304	0.000297082	0.000332223	0	0.000217486	9.24813e-05	0.000276918	0
ODAD2	0.00261003	0.00403333	0.00243365	0.000198807	0.00176455	0.000626201	0.00868542	0.00161468
SVIL	0.00113997	0.000845778	0.00117513	0.00140224	0.00154978	0.000154436	0.000862146	0.00207887
ERCC6	0.00359429	0.00274377	0.00340709	0.00357708	0.00653229	0.00291577	0.00267286	0.00428972
CHAT	0.00296212	0.0112134	0.000951711	0.000398129	0.001751	0.00331986	0.000923434	0.00149393
OGDHL	0.00186902	0.00667172	0.0011642	0.000576037	0.00161849	0	0.00109906	0.00113946
PCDH15	0.00654861	0.0100446	0.0055516	0.00933565	0.0104909	0.00152202	0.00719879	0.00568378
DNAJC12	0.000811183	0.000636488	0.00055664	0	0.000436173	0.00046452	0.000663253	0.00245459
MYPN	0.000672296	0.000447443	0.000561022	0.00115241	0.00101545	0.000277264	0.000545702	0.00110032
KIFBP	0.000707671	0.00065509	0.000755627	0.00482638	0.000217723	0	0.000200415	0.000228844
HKDC1	0.00347728	0.00452313	0.00213017	0.000590319	0.00192318	0.000974647	0.000614224	0.0122086
HK1	0.000740536	0.000738672	0.00078676	0.000576701	0.00133365	0.000889782	0.000593363	0.000213665
NEUROG3	0.000397503	0.000579663	0.000171163	0	0.000279845	9.25412e-05	0.000668935	0.000901189
PRF1	0.00270455	0.00744055	0.00144898	0.00271001	0.00330895	9.2816e-05	0.00280819	0.00254417
SGPL1	0.000482994	0.000468211	0.000393157	0	0.000602438	0.00179741	0.000252456	9.18271e-05
PCBD1	0.000593909	0.000346643	0.000741394	0.00280608	0	0	0.000131336	0.000702831
SLC29A3	0.00112265	0.001631	0.000964445	0	0.0012622	6.2027e-05	0.00199134	0.00131833
CDH23	0.00395579	0.0054128	0.00370084	0.00169303	0.00412237	0.0012935	0.00600748	0.00407146
PSAP	0.0005273	0.00046525	0.000540868	0	0.00049318	0	0.000846495	0.000802118
CHST3	0.000403584	0.000345657	0.000244623	0.000209118	0.000559291	0.000476361	0.000417914	0.000682483
ASCC1	0.000893609	0.00140866	0.000786967	0	0.00164612	0.000181192	0.000581935	0.00108055
MICU1	0.00120312	0.000802629	0.00170608	0.000201167	0.000111259	0.000189112	0.00149658	0.00112899
MRPS16	0.000550617	0.000279388	0.000315414	0	0.000169592	0	0.000710111	0.00207688
LRMDA	0.000722254	0.000838168	0.000939666	0.000576369	0.000255884	0	0.000198209	0.000751441
KCNMA1	0.00182729	0.000916919	0.00180579	0.000198847	0.00652759	0.00112312	0.00293344	0.00126409
POLR3A	0.00334962	0.0025579	0.00349433	0.000544486	0.00335659	0.00743878	0.00233028	0.00230569
MAT1A	0.000824812	0.000785383	0.000514464	0	0.000704469	0.00366938	0.00119098	0.000148816
CDHR1	0.00203534	0.00351145	0.00147225	0.00162362	0.000217462	0.000660872	0.00194962	0.00306393
PAPSS2	0.00419076	0.00737077	0.0019906	0.00106249	0.0314323	0.00147192	0.00717723	0.00434898
ATAD1	0.000212528	0.000175729	0.000289896	0	0.000194455	6.20617e-05	0.000414079	0.000156192
LIPN	0.000765839	0.000346482	0.00101926	0.00080061	0.00115861	0.000561052	0.000471842	0.000939779
LIPA	0.00266891	0.0012592	0.00387645	0.00118151	0.00136529	0.000619794	0.00207439	0.00265369
CEP55	0.0011173	0.000532488	0.00128306	0	0.000981992	0.000340597	0.00139035	0.00135141
PDE6C	0.000976399	0.00122889	0.000694026	0.000774785	0.00137394	6.19963e-05	0.00217694	0.00145324
PLCE1	0.00183347	0.00120146	0.00138995	0.0038421	0.001596	0.000402699	0.00371671	0.0024424
HELLS	0.000583861	0.000289823	0.000233855	0.000975904	0.00326966	0.000407363	0.000969069	0.00052356
ALDH18A1	0.000746042	0.000387566	0.000647977	0	0.000580422	0.00182624	0.00138803	0.000386953
TCTN3	0.00172511	0.00153702	0.00212471	0.00212906	0.00158491	9.24214e-05	0.00181278	0.00152084
HOGA1	0.00527593	0.00267438	0.00581262	0.0219424	0.00634242	0.00167425	0.00398357	0.00425375
HPS1	0.0021016	0.0022642	0.00209673	0	0.000885793	0.00103722	0.000998651	0.00310454
HPSE2	0.00101166	0.00140335	0.0011699	0	0.000816618	0.00022044	0.000601004	0.000577304
COX15	0.00134302	0.00104129	0.00182065	0.000576037	0.00122059	0.000124313	0.000732955	0.00133027
ABCC2	0.00695586	0.00481903	0.00492395	0.000198491	0.00984188	0.0183146	0.00804712	0.00832658
DNMBP	0.00300421	0.00181146	0.00218644	0.000775118	0.00987568	0.00027765	0.00322837	0.00525475
ERLIN1	0.000241064	0.000235235	0.000186365	0.000576037	0.000357826	0.000564865	0.000131123	5.78536e-05
CWF19L1	0.0014107	0.00145175	0.00154311	0	0.00279058	0.00229206	0.000374127	0.000794474
NDUFB8	0.000326141	4.82672e-05	0.000455155	0	0.00077012	0.000212698	6.56901e-05	0.000441235
TWNK	0.00097097	0.000481118	0.000527003	0.000743168	0.000434901	0.0071543	0.000299962	8.02134e-05
PDZD7	0.0054806	0.00288698	0.00654184	0.00024728	0.00135907	0.0158386	0.00307393	0.00740774
HPS6	0.00140568	0.00143221	0.0012996	0.000200441	0.00245282	0	0.00113936	0.00238251
SUFU	4.22928e-05	4.82625e-05	2.93979e-05	0	0.000108731	9.24129e-05	0	0
ARL3	0.000169191	6.93361e-05	0.00023693	0	8.48248e-05	0	0.000179926	0.000240809
CYP17A1	0.000970415	0.000847172	0.000849845	0.000213265	0.00340675	0.000216453	0.000966899	0.000920256
CNNM2	0.000121663	0.000171779	0.000165281	0	0.000289438	0	0	5.79274e-05
NT5C2	0.000846042	0.000452227	0.000753512	0.000774572	0.00302784	0.00205864	0.000544979	0.00084141
ATP5MK	0.000485695	9.66557e-05	0.000123128	0.00781609	0.00138419	0	0.000605337	0
COL17A1	0.0037415	0.00609234	0.00276396	0.00952427	0.00204037	0.00191929	0.00242033	0.0034206
CFAP43	0.00355201	0.00358532	0.00300908	0	0.0139953	0.00238545	0.00378291	0.00216416
CFAP58	0.00369248	0.0108688	0.0018444	0.00124965	0.00139863	0.000556774	0.00351567	0.0053657
ADD3	0.000665982	0.00204992	0.000307023	0.0034642	0.000494366	0	0.000416667	0.000659574
NHLRC2	0.00140062	0.000236192	0.00128321	0.000234137	0.000987308	0.00719524	0.00106321	0.000417287
SFXN4	0.00069391	0.000468601	0.000774018	0.000774746	0.000411807	0.000838061	0.00100434	0.000364777
HTRA1	0.000315652	0.000208153	0.000427707	0	0.000363321	0.000154374	0.000130651	0.000195881
ACADSB	0.00264339	0.00496824	0.00227053	0.00014758	0.00625029	0.000804183	0.00125275	0.00182268
OAT	0.00167752	0.000634761	0.00157767	0.00147842	0.000617401	0.0070577	0.00166057	0.000778735
MMP21	0.00180337	0.00105906	0.00255023	0.000791492	0.000827334	0.000374787	0.00063873	0.00224861
UROS	0.00123127	0.0012509	0.00160738	0.00119886	0.000723734	0.000376719	0.000722072	0.00108887
NKX6-2	0.000376791	0.000339811	0.000299114	0	0.000898302	0.000198177	0.000133018	0.000760398
ECHS1	0.00216548	0.00198239	0.00299775	0	0.00117249	0.000500198	0.00220609	0.00138083
PITX3	0.000105852	0.000144867	4.87834e-05	0	0	0	0	0.00025598
STN1	0.000530755	0.000478042	0.00065326	0.000198491	8.48392e-05	0	0.000694138	0.000389307
PDSS1	0.00054306	0.000310865	0.000546867	0.00014758	0.00123877	0.000340457	0.000544333	0.000582947
IL2RA	0.000192148	3.46753e-05	0.000138547	0	0.000989325	0	0.00061048	0.000258382
EGR2	7.7731e-05	0	9.58536e-05	0	0.00077101	0	0	5.78503e-05
COL13A1	0.00140622	0.000430075	0.00146775	0.00237974	0.00195434	0.000375147	0.000792436	0.00199821
FAM149B1	0.00354226	0.0037961	0.00362599	0.00225906	0.00423794	0.000905169	0.00521502	0.00303054
ADK	0.000321748	8.30766e-05	0.000421142	0	0.0018062	0	0.000130719	0
LRRC56	0.00120455	0.000868149	0.00138203	0	0.00308461	0.00108603	0.00100916	0.000451155
DEAF1	0.00102536	0.00281629	0.000540931	0.000645149	0.000615595	0.000252386	0.000654206	0.00104762
SLC25A22	0.000209495	0.000401843	3.86966e-05	0	0.000479505	0	0.000617764	0.000515431
PNPLA2	0.000947831	0.000714502	0.000733116	0	0.00593539	0.000477796	0.000693731	0.000416454
CTSD	0.000292464	0.000144844	0.000456262	0	0	0.000185099	0.000131375	0.000115946
INS	0.000571631	0.000988631	0.000519065	0	8.50196e-05	0	6.53381e-05	0.000365949
TH	0.00106966	0.00107039	0.000891816	0.000295946	0.00331926	0.000188324	0.00155355	0.000818219
KCNQ1	0.00184427	0.00100773	0.00185752	0.00020016	0.00176869	0.00168133	0.00306692	0.00179106
CARS1	0.000926522	0.00160187	0.000747996	0.000198491	0.00109892	0.000976413	0.000747801	0.000939373
PGAP2	0.00173795	0.00228103	0.00188593	0	0.00161805	0.00173534	0.00145647	0.0016474
HBB	0.025453	0.121498	0.00421074	0.000346129	0.0130239	0.000557916	0.0309778	0.00899688
SMPD1	0.00302341	0.00242251	0.00271933	0.00968807	0.00141297	0.000452099	0.00363714	0.00416058
TPP1	0.00249801	0.00102304	0.00381423	0.000738662	0.000387061	0.0023245	0.000956844	0.00194515
DCHS1	0.000586005	0.000660508	0.000424558	0.00117325	0.0001295	0.000698436	0.000580016	0.000569376
DENND5A	0.000692601	0.000899379	0.00075292	0.00019857	0.000626371	0.000498093	0.000685392	0.000688528
SBF2	0.000959528	0.00114968	0.00094366	0.00174743	0.00134895	0.000281924	0.000709944	0.000985936
PTH	0.000411797	0.000379381	0.000359376	0	0.000579111	0	0.00197796	0
CYP2R1	0.00154639	0.0019197	0.00156059	0	0.00201856	0.000248189	0.00180414	0.00110664
KCNJ11	0.00043303	0.00029089	0.000439005	0.000147645	0.000254482	0	0.000525515	0.000802113
ABCC8	0.00278847	0.00174018	0.00283286	0.00224563	0.00287244	0.00518554	0.00192863	0.00254914
USH1C	0.00232878	0.00203364	0.00274871	0.00399327	0.00271793	0.000280931	0.002134	0.00141795
OTOG	0.00809975	0.00673301	0.00958336	0.00434302	0.0094606	0.00337999	0.00893883	0.00445468
HPS5	0.00150998	0.000820828	0.00130179	0.00354523	0.00202857	0.0012747	0.00175417	0.00207737
SLC6A5	0.00120297	0.00145706	0.00121006	0.00248007	0.000604064	0.000280913	0.00336287	0.000755539
ANO5	0.00802652	0.00292318	0.0104415	0.00324989	0.00120141	0.0130864	0.00364902	0.00932119
FANCF	0.000624651	0.000607242	0.000761906	0	0.000629496	9.23873e-05	0.000703768	0.000552934
FSHB	0.000296936	4.82346e-05	0.000194092	0.00502587	8.49473e-05	6.19732e-05	0	0
PDHX	0.000903537	0.00144676	0.00046182	0.00014771	0.00171752	0.000495064	0.00217628	0.000801905
RAG1	0.00241292	0.00148723	0.00305567	0.000590886	0.0025617	0.0010517	0.00241193	0.00181652
RAG2	0.00058298	0.000392974	0.00067624	0.00186317	0.00016952	0.000124016	0.000666386	0.000658006
EXT2	0.00132565	0.00349524	0.000708926	0	0.000965844	0.000567507	0.00237591	0.00144113
ALX4	0.000289694	0.000503273	0.00027273	0	0.000108731	0.000184775	0.000260146	7.58668e-05
SLC35C1	0.000143905	9.65834e-05	0.000137517	0	0.000124085	0.000188324	0.000195972	5.78436e-05
PEX16	0.000356518	0.000557764	0.000368421	0	0.000326834	6.88705e-05	0.000780022	0.000231445
ZNF408	0.00094653	0.000642811	0.000915772	0	0.00199255	9.23873e-05	0.000948229	0.00127829
F2	0.0030788	0.000425638	0.00633267	0	0.000318259	0.00140178	0.000187078	0.000538058
LRP4	0.000742684	0.000516486	0.000924927	0.000775275	0.00077393	9.23958e-05	0.000814148	0.000346965
DDB2	0.000446406	0.000200628	0.00048744	0	0.000736964	0.0011778	0	0.000269059
MADD	0.00232336	0.000607229	0.00281823	0.000347213	0.0161665	0.00109113	0.00117953	0.00108604
MYBPC3	0.00258979	0.00290642	0.00290278	0.000872119	0.002721	0.00132568	0.00204951	0.00257572
SLC39A13	0.000398106	0.000687992	0.000447944	0	0.000480737	0	0.000339303	0.000261643
RAPSN	0.0037394	0.00115475	0.00573616	0.0039756	0.0021267	0.000994028	0.00180937	0.00370324
NDUFS3	0.000465456	0.000291182	0.0006027	0	0.00103243	0	0.000243505	0.000439303
SERPING1	0.00012649	0.000123031	0.00016361	0	8.47961e-05	0	0.000139407	0.000178177
TMX2	0.00080994	0.00170415	0.000637021	0.000576037	0.00126714	0.00015446	0.000421671	0.00107855
STX3	0.0002872	6.95123e-05	0.000524473	0	0.000169563	9.25583e-05	6.58328e-05	0.000120342
CBLIF	0.000868866	0.00179946	0.000889891	0.000198531	0.000326323	9.243e-05	0.000130659	0.000815202
ZP1	0.00176132	0.0022184	0.00147992	0.000792291	0.00198456	0	0.00258112	0.0026604
TKFC	0.00212854	0.00560967	0.0014748	0	0.00468344	9.54563e-05	0.00282418	0.000660809
TMEM138	0.000261323	0.000186852	0.000289063	0	0.000254266	0	0.000577712	0.000138094
TMEM216	0.000886726	0.000452198	0.000781716	0.00781322	0.000730214	0	0.000440902	0.000665268
BEST1	0.00253983	0.00143172	0.00234134	0.00368747	0.00909996	0.000342014	0.00184604	0.00269058
B3GAT3	0.00112072	0.000629431	0.00157462	0.000547769	0.000302418	9.26441e-05	0.000514153	0.00129547
BSCL2	0.000943428	0.000962383	0.00065272	0.00239191	0.00276384	0.000186031	0.000656315	0.00114428
FERMT3	0.000381394	0.000131218	0.00058926	0.000199322	0.000217628	0.000285169	0.000326815	0
SLC22A12	0.00227298	0.00178375	0.00102514	0.0014806	0.0173191	0.000277971	0.00279433	0.00126676
PYGM	0.00579509	0.00386865	0.00826566	0.000691911	0.00308826	0.00215476	0.00267924	0.00604689
VPS51	0.000817469	0.000303215	0.000744152	0.00210836	0.000927169	0.00202166	0.000410105	0.000470082
CAPN1	0.00135624	0.00318627	0.00121335	0.000982768	0.00039189	0.00046978	0.000514035	0.00168065
SCYL1	0.00105764	0.000533576	0.00108057	0	0.000661993	0.00117645	0.00143332	0.00135605
LTBP3	0.00124598	0.000624167	0.0012462	0.000576037	0.00168529	0.000861053	0.000667797	0.00280077
RNASEH2C	0.000355644	0.000363613	0.000281875	0	0.000228421	0	0.00186115	6.06428e-05
EFEMP2	0.000340086	0.00049703	0.000368232	0	0.00108746	0	0.00019598	0.000155819
BBS1	0.00449739	0.00273883	0.00654166	0.000147601	0.00057868	0.00329403	0.000709483	0.00409141
CTSF	0.0013964	0.0024119	0.00106052	0	0.00368589	0.000154446	0.00192399	0.000789973
SPTBN2	0.000890159	0.00100306	0.000643385	0.000946095	0.00121202	0.000840456	0.00248542	0.000327337
C11orf80	0.00265625	0.00428003	0.00203236	0.00123895	0.00561759	0.000672975	0.0034337	0.00152306
PC	0.0004991	0.000450795	0.000530992	0.000198413	0.00146525	0.000778085	0.000648114	0.000156138
CABP4	0.000848448	0.000529253	0.000997423	0.000576652	0.000541308	0.000149122	0.000791945	0.00102822
CABP2	0.00237691	0.00177118	0.00253595	0	0.000996966	0.00652782	0.0031653	0.000412421
NDUFV1	0.00256722	0.00138938	0.00195833	0.000544582	0.000424744	0.00914555	0.00475732	0.00162231
NDUFS8	0.000282792	0.000310709	0.00020526	0	0	0.000218569	0.00038331	0.00040022
TCIRG1	0.00211426	0.00138906	0.00201837	0.0024267	0.00229254	0.000651697	0.00338784	0.00343734
LRP5	0.000992417	0.00104057	0.00110584	0.00157419	0.0025777	0.000376766	0.000837384	0.000268982
CPT1A	0.00114007	0.000427468	0.000699244	0.0029438	0.00167621	0.00452383	0.000853927	0.000796013
IGHMBP2	0.00227947	0.000666713	0.00328454	0.00078861	0.00296609	0.000949761	0.0036587	0.0010883
FGF3	0.000214453	0.000438383	0.000230672	0	0	0	0.000424009	5.79173e-05
DHCR7	0.0124229	0.00586025	0.0195922	0.0257513	0.00229762	0.00464744	0.00187426	0.00753466
NADSYN1	0.00326184	0.00111473	0.0043172	0.00019861	0.00075062	0.000983279	0.00190753	0.00620325
LRTOMT	0.00139016	0.00177865	0.000847782	0.0014045	0.00194935	0.000503718	0.00153471	0.00297994
FOLR1	0.000271997	0.000131124	0.000435783	0	0.000217474	0	0.000130651	4.01059e-05
INPPL1	0.000858786	0.000797094	0.000994986	0.00112988	0.000714372	0.000841416	0.00149496	0.000418076
CLPB	0.00133489	0.00108006	0.00163092	0	0.00235823	0.00099171	0.0016267	0.000792109
RELT	0.00418673	0.00116723	0.00131437	0.0650118	0.0107834	0.000312341	0.00259572	0.00165232
C2CD3	0.00292124	0.00255552	0.00344844	0.00146967	0.00300776	0.00139519	0.00391174	0.00195592
LIPT2	0.00153595	0.00285531	0.00129331	0	0.00172285	0	0	0.00143851
SERPINH1	0.042125	0.112071	0.00906907	0.00500869	0.0965791	0.000376435	0.0350014	0.0239566
MYO7A	0.00532412	0.00644005	0.00508002	0.00348139	0.00499548	0.00344187	0.00694165	0.00592212
ALG8	0.00224535	0.00325307	0.00218862	0.000147929	0.00114721	0.00522168	0.000913991	0.00149154
NARS2	0.00101241	0.00198515	0.000947017	0	0.000928162	0.000627434	0.000182405	0.00118321
TMEM126B	0.00558482	0.0189322	0.00100851	0.00153926	0.00225541	9.31185e-05	0.00183117	0.00506344
TMEM126A	0.000504116	0.0010323	0.000322546	0	0.00130672	6.20309e-05	0.000187154	0.000505258
HIKESHI	0.00036379	6.94734e-05	0.000241032	0.00575646	0.00021751	0.000124146	0	0.000115714
CTSC	0.0010351	0.000716352	0.00108096	0.000329423	0.000966376	0.000601972	0.000926441	0.00121852
TYR	0.0161708	0.00837392	0.0183441	0.0475475	0.00638597	0.0237977	0.00975046	0.0124099
MED17	0.000768365	0.00102829	0.000928587	0.00029529	0.000530903	0.00016164	0.00032661	0.000544971
MRE11	0.00130587	0.00180528	0.00119318	0.000198807	0.00117169	0.000342855	0.00151202	0.00144303
CEP57	0.000730292	0.000670674	0.000496522	0.00121908	0.000326727	0.000189143	0.000309111	0.00120313
MTMR2	0.00919998	0.0017854	0.0111794	0.00146244	0.00071401	0.0423388	0.00237545	0.00441622
CFAP300	0.00172887	0.000697652	0.000843085	0	0.000454889	0.012009	0.00146569	0.000463508
MMP20	0.000954516	9.65577e-05	0.000774601	0	0.00371844	0.000340421	0.00171583	0.00115222
MMP13	0.000993402	0.00105645	0.00113306	0	0.000689315	0.000280587	0.000439504	0.00114912
DYNC2H1	0.00697421	0.00586767	0.00775612	0.00419094	0.00717037	0.00103498	0.00586513	0.0081883
ALKBH8	0.00113513	0.000593064	0.000661973	0.0005002	0.000915129	0.00539888	0.00130982	0.00153879
ACAT1	0.00181254	0.000855536	0.00143816	0.000346133	0.00339601	0.000375728	0.000775351	0.00528065
ATM	0.00565312	0.00360321	0.00642034	0.0021535	0.00532753	0.00164545	0.00462234	0.00709202
EXPH5	0.00245053	0.00240836	0.0026524	0.000203211	0.00340067	0.0001868	0.00262459	0.00308078
RDX	0.000469841	0.000553298	0.000568075	0.000724366	0.000469044	9.27988e-05	0.000196639	0.000271412
BTG4	0.000317337	0.000325893	0.000314183	0	0.000890699	0.000373178	0.00012862	0.000130941
ALG9	0.000698635	0.000591997	0.000695154	0.000398486	0.000860523	0.000374005	0.000539231	0.000843035
CRYAB	0.000231405	0.000212905	0.000187427	0	0	0	0.000506288	0.00036212
DLAT	0.000715456	0.000333702	0.000781541	0	0.000717223	0.000405763	0.00167744	0.000468254
SDHD	0.000728709	0.000505738	0.000443539	0.00173144	0.00286284	0	0.00383403	0.0010454
PTS	0.00117428	0.000215204	0.00100494	0	0.0068977	0.00206824	0.000544533	0.000386283
TTC12	0.00134099	0.0013764	0.00167398	0.00108533	0.00127423	0.000711205	0.00121146	0.000631288
APOA1	0.000270823	0.000208351	0.000355176	0	0.000494194	0	0.000610359	9.79365e-05
CEP164	0.00426362	0.00467477	0.00526824	0.000595829	0.00375803	0.00278634	0.00229818	0.0035776
IL10RA	0.000322346	0.000165811	0.000276543	0	0.00150976	9.25583e-05	0.000479206	0.000417464
MPZL2	0.00388966	0.000886864	0.00369691	0.0110635	0.0129831	6.20694e-05	0.00242569	0.00539828
CD3E	0.000294513	0.000152293	0.000314095	0.000576369	0	0	0.000892915	0.000572106
CD3D	0.000506073	0.000104105	0.000443608	0	0.00113392	0.001612	0.00067743	0.000407028
CD3G	0.000625127	0.000166444	0.0005902	0.000149098	0.00360028	0.000633754	0.000130646	0.000657093
TRAPPC4	0.00112328	0.00111899	0.00133638	0	0.000689211	0.000861158	0.00178488	0.000487352
SLC37A4	0.00156376	0.000848509	0.00192408	0.00136901	0.00363058	0.000813908	0.00148843	0.000881926
VPS11	0.00088511	0.0013884	0.000849596	0.00558321	0.000420356	0.000568618	0.000187246	0.000385431
DPAGT1	0.000634014	0.00084935	0.000670666	0	0.000108731	0.000463133	0.000326622	0.000780951
MFRP	0.00267019	0.00188288	0.00361897	0	0.00178763	0.00021696	0.00156742	0.00334537
TECTA	0.00235515	0.00219008	0.0027954	0.00182297	0.00372959	0.000406557	0.00194864	0.00215721
SC5D	0.000525431	0.000508446	0.000752235	0	0.000363255	0.000186116	0.00026131	0.000293884
CLMP	0.000306728	0.000207104	0.000450369	0.000198491	0.000217533	0	0.000195967	0.000248767
ROBO3	0.00119869	0.00233507	0.000923208	0.000397654	0.00174663	0.000348026	0.00125527	0.0013229
HEPACAM	0.000204701	0	0.000117373	0	0.00237469	0	0	0
TMEM218	0.000693211	0.000603965	0.00053007	0	0.000339285	0.00191196	0.00139479	0.000432636
PUS3	0.000757657	0.000976251	0.000767252	0	0.000556475	0	0.00144621	0.000422827
HYLS1	0.00272026	0.00104564	0.00162012	0.000295247	0.000302276	0.0196717	0.000460271	0.00104245
FOXRED1	0.00210887	0.00108616	0.00233778	0.00173195	0.00261228	0.000726413	0.00311715	0.00210528
DCPS	0.00276533	0.00205356	0.00112485	0.000198452	0.00119659	0.000373336	0.0187946	0.00110447
FLI1	0.000127115	3.69795e-05	0.000111304	0	0.000385505	0	0.00037467	4.08363e-05
KCNJ1	0.00179698	0.00115159	0.00135576	0	0.000858976	0.000774583	0.00507354	0.0020324
ST14	0.00030053	0.000173287	0.000404232	0	0.000108767	0.000184809	0.000895836	0.000194324
JAM3	0.000579343	0.000658724	0.000412433	0.000396904	0.00163123	0.00198351	0.00019681	0.000246649
NCAPD3	0.00241763	0.00398378	0.00172978	0.00055961	0.00235504	0.00132129	0.00100363	0.00178111
ACAD8	0.00101873	0.000893845	0.00106589	0	0.00139751	0.000342907	0.000869686	0.00107379
MYOD1	0.000117049	3.6483e-05	0.000209951	0	0	0	0.000136001	0
CD59	0.000134653	0.000138639	0.0001469	0	0	0.000309885	0.000130685	5.78536e-05
CLP1	0.000292571	4.82835e-05	0.000463159	0	0.000302233	6.20001e-05	0.000282119	0.000155793
ROM1	0.00210035	0.00164409	0.00102121	0.00029678	0.00199886	9.28505e-05	0.0108138	0.00173112
FADD	5.81474e-05	4.83676e-05	6.45962e-05	0	0	0	0.000130727	0
DNAJB13	0.000287682	0.000193139	0.000257573	0	0.000217889	0	0.00038356	0.000396728
TALDO1	0.000568993	0.000462961	0.000673158	0.000147601	0.000261679	9.25754e-05	0.00140458	0.000286921
LRRC32	0.00018338	0.000478346	0.000152014	0	8.64902e-05	0	0.000131315	0.000130822
PIDD1	0.00183878	0.00277754	0.00152964	0.00358712	0.00229475	0.000491386	0.00329083	0.00153934
CD151	0.000332548	0.000289484	0.000391146	0	0.000326525	0.000279012	0.000527065	5.78871e-05
WNK1	0.00755622	0.00504424	0.0100368	0.00975529	0.00436436	0.00314752	0.00800797	0.00394843
CACNA2D4	0.00324833	0.00241714	0.00405963	0.000430082	0.00462853	0.000917547	0.00176037	0.00362511
FGF23	0.000205751	9.64785e-05	0.000157442	0.000576037	0.000108802	0.000564109	0.000545782	0.000115707
C12orf4	0.000756066	0.000731808	0.000644203	0.00061665	0.000807265	0.000930002	0.00108829	0.000913915
VWF	0.0117822	0.00540595	0.0160218	0.00538333	0.00761773	0.0131283	0.0109726	0.00852609
SCNN1A	0.00180745	0.00238513	0.00177124	0.000198847	0.00196015	0.000218179	0.00332902	0.00118898
CD27	0.000278823	0.000550418	0.000288906	0	0.00038506	6.21079e-05	0.000130651	0.000211247
VAMP1	0.000196148	9.67005e-05	0.000209186	0.000198452	0.000601982	0	6.53296e-05	0.000235939
CD4	0.000468321	0.000200637	0.000648309	0	0.000218296	0	6.53296e-05	0.000651837
GNB3	0.000856136	0.000819989	0.000621409	0.000206313	0.000605957	9.23958e-05	0.000926866	0.00196536
TPI1	0.000673453	0.000787562	0.000869311	0	0.000201552	0.000188147	0.000238759	0.000662704
C12orf57	0.00128546	0.00306583	0.000921075	0.000198452	0.00119933	0.000188288	0.00135254	0.00106616
EMG1	0.000316442	0.000567183	0.000234718	0	0.000345423	0.000247973	0.000479529	5.7924e-05
PEX5	0.000820454	0.000913987	0.000577454	0.00115207	0.00102853	9.24898e-05	0.0018559	0.00042705
NECAP1	0.00012525	0.000295531	8.22078e-05	0	0	0.000281116	6.67913e-05	0.000256263
AICDA	0.000731567	0.000155859	0.000413506	0	0.000629324	0.00380513	0.000814432	0.000733167
GUCY2C	0.00215985	0.0031511	0.00181265	0.00072441	0.00144592	0.000310158	0.00412062	0.00276053
PLCZ1	0.00130509	0.00106136	0.00162193	0.000147689	0.00235812	0.000842843	0.000893824	0.000684864
PYROXD1	0.00132231	0.00138417	0.00148438	0.000153046	0.00085808	0.000407044	0.00211706	0.0013413
GYS2	0.00319073	0.00341231	0.00369371	0.000207555	0.000604725	0.000685018	0.00647744	0.00173799
ABCC9	0.00141504	0.000435961	0.00147329	0.000239578	0.000929265	0.00386018	0.00103335	0.00137485
DDX11	0.00449831	0.00555422	0.00424801	0.0170206	0.00394805	0.00543185	0.00356928	0.00284969
FGD4	0.00125047	0.000297193	0.0016909	0.000147754	0.000578503	0.000593233	0.00178237	0.00168495
DNM1L	0.000567485	0.000743915	0.000460451	0	0.000193573	0.00024854	0.00125927	0.000921918
YARS2	0.0017952	0.000840747	0.00164198	0.000147645	0.00129778	0.00585787	0.000543746	0.00234941
PRICKLE1	0.000207944	0.000437692	0.000171183	0.000576369	8.47889e-05	0	0.000121767	0.000120313
IRAK4	0.00116542	0.000886093	0.00139867	0	0.00204308	0.000846395	0.00119935	0.000357124
ANO6	0.00451172	0.00211786	0.00575526	0.00234987	0.00226494	0.00176081	0.00742685	0.00275567
VDR	0.00048196	0.00124516	0.00029874	0	0.00012773	0.000281379	0.000459232	0.000509584
PFKM	0.00163888	0.00115308	0.00142188	0.00985153	0.00106722	0.00133118	0.000392016	0.0014139
ADCY6	0.000507521	0.000622735	0.000497436	0	0	0.000754688	0.000330925	0.000448172
CCDC65	0.00114806	0.000790287	0.000840311	0.0087072	0.0010893	0.000188288	0.00131928	0.000847009
WNT10B	0.000604063	0.000539934	0.00042483	0.000774453	0.00173282	0	0.00080144	0.000861073
DHH	0.000236101	0.000563573	0.000184067	0	0.00012721	0	0.000151212	0.000350874
AQP2	0.000984113	0.000737387	0.00118545	0	0.00123385	9.3006e-05	0.000630841	0.00130412
GPD1	0.00052769	0.000471414	0.000628285	0	0.000500267	0	0.0018823	0.00044108
SLC11A2	0.000570429	0.000511415	0.000671702	0	0.000770269	0.000280871	0.000331879	0.000480068
KRT83	0.00245799	0.00573276	0.00129902	0	0.000835829	0.00099151	0.00756171	0.00133805
KRT5	0.000340414	0.000296281	0.000496881	0.000346046	0.000386399	0	0.000123816	9.79204e-05
KRT18	0.00161389	0.000131669	0.000586924	0.023359	0	0.00592048	5.64398e-05	0.000228813
AAAS	0.0024031	0.00388651	0.00241828	0.000576037	0.000519679	0.00139545	0.00234539	0.00251384
AMHR2	0.00171697	0.00410483	0.00102619	0.000443744	0.00055653	0.000168512	0.000421635	0.00204801
NCKAP1L	0.000569641	0.000248876	0.00062028	0.000973258	0.000278354	0.00111949	0.000383019	0.000268855
ITGA7	0.00186883	0.00143921	0.00209461	0	0.00395667	0.000903809	0.00256914	0.00149275
RDH5	0.0016325	0.000694146	0.0020124	0.00206937	0.00195904	6.20771e-05	0.000356366	0.00267398
SUOX	0.000926203	0.00103356	0.000869235	0.000346024	0.00303366	9.29195e-05	0.000691853	0.000879502
ERBB3	0.00191217	0.00100376	0.00220978	0.000396825	0.001373	0.000184766	0.0035074	0.00315696
STAT2	0.000541757	0.000890678	0.000385425	0	0.000687506	0.00102391	0.000902569	0.000422256
SDR9C7	0.00143789	0.000304758	0.00253987	0.00020008	0.00049574	0.000124131	0.000751455	0.000739806
TAC3	0.00113704	0.00310454	0.00114459	0	0.000108731	0	0	0.00101327
SHMT2	0.000470541	0.000275382	0.000575965	0.000199124	8.48104e-05	0	0.00063556	0.000703151
STAC3	0.000960293	0.0028377	0.000747543	0	0.00130622	0.000123993	0.000535422	0.000948444
GLI1	0.000728213	0.000296432	0.00100683	0.00103306	0.000443339	0.000253192	0.00152482	0.000301769
MARS1	0.00177212	0.00154777	0.00183706	0	0.00413097	0.000962257	0.00230619	0.00186135
B4GALNT1	0.00115968	0.00212387	0.000972373	0.00108437	0.000445941	0.000376294	0.000850058	0.00106443
CYP27B1	0.00163731	0.00146765	0.00153724	0.000147601	0.0028562	0.00130461	0.000966216	0.00243953
TSFM	0.00073146	0.00124299	0.000713565	0.000399976	0.00078477	0.000480916	0	0.000714632
AVIL	0.00327846	0.00928168	0.00180461	0.00117728	0.0024038	0.000124727	0.00318931	0.0045528
DPY19L2	0.00126586	0.000471896	0.00195701	0	0.000989956	0.000327705	0.000266482	0.0011451
RXYLT1	0.00110607	0.00270445	0.000710939	0	0.000220636	0	0.000610794	0.00130148
GNS	0.000284476	0.000261405	0.000314005	0.000579039	0.000384468	9.23873e-05	0.000565701	0.000362132
MSRB3	0.000386809	0.000440013	0.000288846	0	0.000713297	0	0.000771619	0.000174192
NUP107	0.00132813	0.000856684	0.00154811	0.00200962	0.00252416	0.00049426	0.00144287	0.000426469
BBS10	0.00281526	0.00191397	0.00409624	0.00324963	0.00325333	0.000349785	0.00217198	0.000892982
OTOGL	0.00527883	0.00365803	0.0064128	0.00501936	0.0113437	0.00153074	0.00424717	0.00375898
PTPRQ	0.00390506	0.0068913	0.00328379	0.00260669	0.00276475	0.00149595	0.00221966	0.00346239
CEP290	0.00849329	0.00809501	0.00936639	0.00400352	0.0128569	0.00151107	0.00655519	0.00612991
TMTC3	0.000892972	0.00106339	0.00104009	0.000595829	0.000545624	0.000154637	0.00135167	0.000484434
POC1B	0.000856652	0.000734788	0.000843183	0	0.00245176	0.000281522	0.000986066	0.000434863
KERA	0.00159665	0.000595628	0.00116525	0.000149254	0.000279129	0.00940094	0.000562142	0.000753329
CRADD	0.00138058	0.000214494	0.000432226	0	0	0.0122768	0.000716735	0.00019606
CEP83	0.00126173	0.00108112	0.00128244	0.000147842	0.00173317	0.000280831	0.00141396	0.00174709
NDUFA12	0.000398763	0.000787874	0.000261132	0	0.000493453	0.000870482	0.000234586	0.000346901
NR1H4	0.000758971	0.000407332	0.000806959	0.000198413	0.00131312	0.00161218	0.000126216	0.000577831
MYBPC1	0.000437898	0.00013867	0.000560709	0	8.47745e-05	0.000188395	0.000757141	0.000254198
GNPTAB	0.00404248	0.00600559	0.00381562	0.000295312	0.00384828	0.00756901	0.00380005	0.00322942
IGF1	0.000121714	0.000118564	0.000123596	0	0.000115154	9.28419e-05	6.55523e-05	0.000101782
PAH	0.0189922	0.00666183	0.0252996	0.0576961	0.0124834	0.00517322	0.0121821	0.014409
WASHC4	0.00182154	0.000945004	0.00219166	0	0.000333729	0.000562864	0.000632018	0.00347582
POLR3B	0.0104555	0.00532501	0.0113443	0.00646704	0.00928087	0.00634323	0.0115618	0.0135603
ISCU	0.000481886	0.000379766	0.000505104	0	0.00309717	0.00012486	6.53339e-05	0.000331343
UNG	0.00092185	0.00168651	0.000553349	0.00094958	0.00390473	0.00043844	0.000885268	9.83168e-05
UBE3B	0.00100112	0.000877342	0.00129927	0.000198689	0.000742551	0.000309806	0.000377402	0.000893357
MMAB	0.00105867	0.000817946	0.00148081	0	0	0.000255063	0.000974761	0.000855392
MVK	0.00434182	0.00276465	0.00635151	0.00177222	0.00133236	0.00288509	0.00211373	0.00365721
IFT81	0.00151633	0.0022566	0.00158573	0.00112045	0.00144012	6.2692e-05	0.00167043	0.00157928
TCTN1	0.00133712	0.000996699	0.00155876	0	0.000692847	0.00119201	0.00248132	0.0010627
MYL2	0.000556398	0.000152518	0.000745149	0	0.000473185	0.000246807	0.000579025	0.000507764
CIT	0.000940207	0.00198426	0.000851567	0.00129953	0.000714556	0.000250668	0.000373525	0.00070319
COX6A1	0.000344219	0.00027759	0.000503865	0	0.000109027	0.000376947	0.000252756	9.80106e-05
ACADS	0.00429782	0.016705	0.00132893	0	0.00520363	0.000496825	0.00545278	0.00311533
ORAI1	0.000872309	0.00103056	0.000685924	0	0.000726699	0.000816405	0.000262295	0.00226517
HPD	0.000460154	0.000350784	0.000443188	0.00121682	0.000193537	0	0.00132556	0.000462734
CFAP251	0.00432054	0.00398391	0.00602259	0.000592275	0.00174255	0.00124758	0.0031585	0.00366089
VPS33A	0.000668041	0.000704764	0.000832823	0.000576037	0.0010728	0.000188324	0.000516829	0.000342664
MTRFR	0.000684618	0.000214154	0.00125608	0	0.000170474	0	0.000196053	0.000211234
EIF2B1	0.000883305	0.000358201	0.000835436	0	0.000821913	6.20155e-05	0.00325765	0.000389217
TCTN2	0.0014243	0.00207617	0.00126816	0	0.00148142	0.000124039	0.00294474	0.00154069
ATP6V0A2	0.00105489	0.000772073	0.000937922	0.000198886	0.00167555	0.00204433	0.000993878	0.000858952
DHX37	0.00069651	0.000314654	0.000742138	0	0.000950402	0	0.000791661	0.0012898
PUS1	0.000528212	0.000457547	0.000715882	0	0.000185099	0.000446924	0.000544328	0.000282876
POLE	0.00274234	0.00269543	0.00322925	0.00154815	0.0026102	0.000370296	0.00228709	0.00262023
ANKLE2	0.00170458	0.000910571	0.0015165	0.000357987	0.00149026	0.000687209	0.00540542	0.00114101
SCYL2	0.000278254	0.000144778	0.000444804	0.000149858	0	0.000184911	0	0.000124089
GATC	0.000475193	0.00117757	0.000417989	0	0.000108743	0	0.000788342	0.000139241
MGP	0.000607264	0.000288964	0.000968567	0.000170619	0.000974151	0.000207254	0	0.000346581
IPO8	0.000573794	0.000649737	0.000724485	0	0.000386399	0.000185581	0.000859197	0.000437989
NDUFA9	0.000273742	0.000243174	0.000263552	0	0.000686904	0	0.00019631	0.000421927
KRT1	0.00150478	0.00039375	0.000386636	0.000791948	0.00896012	0	0.0036776	0.000421028
PRIM1	0.000515637	0.000396844	0.000633982	0.000606111	0.000374095	0.000513381	0.000269861	0.000183205
GRIP1	0.000951677	0.000313852	0.000586894	0.00024079	0.0011671	0.000868457	0.000756286	0.00244065
SLC25A3	0.00027181	0.000248889	0.0002039	0	0	0.000185014	0.000130852	0.000697645
GJB2	0.0229563	0.00967417	0.0266867	0.0429013	0.0202645	0.0173706	0.0231164	0.0272474
GJB6	0.00192071	0.00100719	0.00267936	0.000443393	0.00427962	0.000124023	0.00067407	0.000935751
SGCG	0.000830303	0.00113981	0.000830782	0.000998517	0.000217462	0.000184877	0.000710942	0.00119331
SACS	0.00319286	0.00374714	0.00351643	0.00146811	0.00222613	0.0013387	0.00317191	0.00250522
MIPEP	0.00166508	0.00131763	0.00192759	0.000814603	0.00239267	0.000310231	0.00284543	0.00111424
CENPJ	0.00377953	0.0039368	0.00439046	0.00241561	0.00251362	0.000807077	0.00308832	0.0046105
PDX1	0.000615253	0.000556769	0.000897376	0	0.00017452	0.000154392	0.000398645	0.000311981
POMP	0.000218441	0.000193013	0.000323444	0	0	0	0	5.90737e-05
B3GLCT	0.00202353	0.00104854	0.00298393	0.00118606	0.00113599	0.000812305	0.000844786	0.0017063
BRCA2	0.0050446	0.00412833	0.00499258	0.0126132	0.00668966	0.00152241	0.00560678	0.00585241
SPART	0.000855795	0.000997521	0.000794095	0.00019861	0.000556604	0.000250277	0.0019574	0.000615066
RFXAP	0.00037505	0	0.000351513	0	0	0	0.000150764	0.00166178
EXOSC8	0.000936862	0.00151119	0.0012214	0	0.000675023	0.000124216	0.000737739	0.000490842
UFM1	0.00041031	0.000256523	0.000460988	0.000474136	0.000653168	0	0.000676385	0.000328187
FREM2	0.00195375	0.00113255	0.00235076	0.000595199	0.00226398	0.000717375	0.00181455	0.00154983
COG6	0.00115111	0.0010361	0.0011159	0.000641483	0.0011463	9.28333e-05	0.00194205	0.00165139
SLC25A15	0.000843497	0.000283416	0.00060666	0.000198452	0.00338819	0.000277162	0.000561212	0.00130547
LACC1	0.000491691	6.93457e-05	0.000680368	0.00118081	8.47673e-05	0.000651041	0.000178251	0.000327045
SUCLA2	0.000451831	0.000314228	0.000520732	0.000576037	0.000663349	0.000247985	0.000544187	0.00052777
LPAR6	0.000691724	0.000152271	0.000431268	0	8.49257e-05	0.000154659	0.00225376	0.00162144
RCBTB1	0.00140578	0.00172895	0.000994453	0.00330031	0.00366783	0.000835875	0.000751988	0.000621644
RNASEH2B	0.00345727	0.00120591	0.00536928	0.000295247	0.00021745	0.000371885	0.00325242	0.00344602
ATP7B	0.0122112	0.00470145	0.0138125	0.0217532	0.0196704	0.00455069	0.0103835	0.0155452
ALG11	0.000492207	0.000573134	0.000583286	0	0	0	0.00118372	0.000462582
PIBF1	0.00204608	0.00309728	0.00184932	0.00210104	0.00271647	0.000566917	0.00154751	0.00281536
CLN5	0.00128111	0.00230396	0.00097066	0	0.000279958	0.00169784	0.000261344	0.00170272
EDNRB	0.000824822	0.00196682	0.000354742	0.000198926	0.000224165	0	0.00317638	0.000380226
SLITRK6	0.00083834	0.000699078	0.000814268	0.00019972	0.000669506	0	0.000644977	0.000798832
DCT	0.00206628	0.00397747	0.00169642	0	0.00502869	0.000124123	0.00193474	0.00105788
TGDS	0.00161594	0.00206964	0.00200216	0.00125183	0.000462259	0.000279558	0.000720019	0.000808809
DZIP1	0.00134904	0.00149836	0.00128885	0.00059577	0.00160704	0.000786073	0.00116757	0.00157366
DNAJC3	0.000313742	3.46608e-05	0.000351556	0.000296986	0.00050085	0	0	0.00083984
PCCA	0.00213086	0.00218932	0.00178589	0.00197493	0.00244803	0.000216588	0.00294526	0.0032847
NALCN	0.00135264	0.00105833	0.0015308	0.00141822	0.00140764	0.000649383	0.00213317	0.000938369
ERCC5	0.00156913	0.00105836	0.00130628	0	0.00263262	0.000534696	0.00388858	0.00159012
LIG4	0.00220328	0.00455687	0.00215218	0.000553748	0.00116057	0.000280712	0.00120265	0.00160256
NAXD	0.0011207	0.00119138	0.00121569	0.000887311	0.000193737	0.000250347	0.000789858	0.00186364
CARS2	0.00105644	0.000827489	0.00145388	0	0.000736035	0.000471736	0.000703474	0.00104701
F7	0.00785568	0.0103346	0.00762146	0.00428994	0.00591812	0.00460851	0.009055	0.00911295
F10	0.00167098	0.00757097	0.000693191	0	0.000302484	0.000473156	0.0012657	0.000574504
POLR1D	0.000160914	0.000214106	0.000142423	0	0.000108743	9.23873e-05	7.49176e-05	0.000163892
GPC6	0.000138336	0.000144883	8.68109e-05	0	0	0.000371202	6.53766e-05	5.78168e-05
TTC5	0.000596567	0.000386554	0.000789273	0	0.00193406	0.000124039	0.000248391	0.000124902
OSGEP	0.00156715	0.000733895	0.00230821	0.000147601	0.00361488	0.000250934	0.00125754	0.000280746
PNP	0.000527004	0.000200584	0.000838347	0	0.000169592	0.000342757	0.000243591	0.000195875
RPGRIP1	0.00293064	0.00299385	0.00271815	0.00175956	0.0038725	0.000829119	0.00347788	0.00369679
SLC7A7	0.00171161	0.00103026	0.00107106	0.000396904	0.00252003	0.00982933	0.00105837	0.000356392
MYH7	0.0022425	0.00146764	0.00284157	0.00131342	0.00155747	0.00244817	0.00215656	0.00179925
NRL	0.000750165	0.0004084	0.000517404	0	0.000187266	0.00028121	0.000261575	0.00274537
TGM1	0.00371796	0.00329862	0.00459643	0.00177076	0.00348463	0.00587444	0.00135097	0.00213647
AP4S1	0.00412364	0.00202994	0.00589702	0.000147623	0.000702121	0.00663811	0.00352467	0.00316475
NUBPL	0.000892523	0.000438307	0.00121693	0.000397377	0.00151317	0.000500344	0.00183778	0.000109235
PPP2R3C	0.00073677	0.00109374	0.000783568	0	0.000498257	0	0.000486495	0.000552304
PRORP	0.0011371	0.000730159	0.00135802	0	0.000521466	0.00123184	0.00121147	0.00142926
SEC23A	0.00125226	0.000449251	0.00161723	0.000922504	0.00159419	0.000616604	0.000543468	0.00125947
TRAPPC6B	0.000335609	0.000270855	0.000177113	0	0.000455694	0	0.000336863	0.00102746
TOGARAM1	0.00164021	0.00202317	0.00155847	0.000871489	0.00166358	0.000863041	0.00135335	0.00177611
FANCM	0.00637056	0.00263432	0.00620207	0	0.0018455	0.0252757	0.00557584	0.0033246
MGAT2	0.00029939	0.000366904	0.000369796	0	0.000108731	0	0.000130655	0.000237724
DNAAF2	0.00148784	0.00259387	0.00119838	0.000205086	0.00108925	0.000621581	0.00134657	0.00166285
NEMF	0.000857703	0.00110345	0.000942594	0.000796544	0.000998154	0.00065122	0.000823393	0.000491072
L2HGDH	0.000542435	0.000559856	0.000408055	0	0.000713627	0.000124046	0.000520419	0.000579138
PYGL	0.00176597	0.00188659	0.00191372	0.000198413	0.0024678	0.000330645	0.00249541	0.000924819
DDHD1	0.000656017	0.000264507	0.000635669	0.000725159	0.000711708	0.000393623	0.00250098	0.00089605
GCH1	0.000176488	0.000131164	0.000195054	0	0.000618814	6.20155e-05	0	0.000121065
TMEM260	0.00228299	0.00553951	0.00177838	0.00388802	0.00159976	0.000339278	0.00108996	0.00135559
KIAA0586	0.0115323	0.0054723	0.0135212	0.0176393	0.00548869	0.0155118	0.00449718	0.0137706
TRMT5	0.00119142	0.000971313	0.00130468	0	0.00184189	0.000339613	0.0019141	0.00158593
MTHFD1	0.000727977	0.000771894	0.000855577	0.000886001	0.00109707	0.000526536	0.000300341	0.000407401
PIGH	0.000346433	0.00063012	0.000335309	0.000499014	0.000413252	0	0.000318269	0.000130993
RDH12	0.00160661	0.000811358	0.0018783	0	0.00135581	0.000415507	0.001096	0.00268423
ZFYVE26	0.00176269	0.00108243	0.0022354	0.00117125	0.0033566	0.000711884	0.00167584	0.000793704
SMOC1	0.000319981	0.000267587	0.000226747	0.000198531	0.000772775	0	0.000130651	0.00101992
COX16	0.000435997	0.000105572	0.000608374	0.000218579	0.000675391	0	0.00102824	0.000409189
DNAL1	0.000346637	0.000665139	0.000277202	0.00022686	0.000128866	0	0.000529656	0.000430924
COQ6	0.00111137	0.00100203	0.0012196	0.000198413	0.00165696	0.000154389	0.00153359	0.0004495
ALDH6A1	0.000719477	0.00145069	0.000539128	0	0.00105221	0.00018843	0.000644201	0.000658616
ABCD4	0.00126244	0.000855784	0.00132237	0	0.0024386	0.000653095	0.00342518	0.000608763
NPC2	0.00172246	0.00914209	0.000658101	0	8.47961e-05	6.33473e-05	0.000135922	0.000672571
ISCA2	0.000380785	0.000214042	0.000451151	0	0.000637498	9.24813e-05	6.53253e-05	0.000346874
LTBP2	0.00198509	0.00333165	0.00155265	0.000211685	0.00147002	9.23958e-05	0.00224508	0.00326727
EIF2B2	0.00148689	0.000530164	0.00205384	0.000590515	0.00274304	0.000248154	0.00106007	0.00097072
NEK9	0.00160713	0.00114848	0.00249435	0.00256139	0.000302441	0.00021889	0.000356467	0.000998682
FLVCR2	0.000719158	0.000740741	0.000635512	0.000198531	0.000492559	0.000497244	0.0014302	0.000801046
TTLL5	0.00387764	0.00758034	0.00262035	0.000738771	0.00758734	0.000838627	0.00394734	0.00202727
IFT43	0.00151673	0.000829681	0.00168431	0.00177096	0.00138847	0.000711973	0.00315771	0.00113155
POMT2	0.00142214	0.00141552	0.00154757	0	0.00169493	0.000432923	0.00181022	0.00126221
VIPAS39	0.00062745	0.000432987	0.000553237	0.00119055	0.000471738	0.00161683	0.00104082	0.000377325
TSHR	0.00144554	0.00122132	0.00199282	0	0.00116094	0.000369703	0.00121226	0.00117829
GALC	0.0028717	0.00208278	0.00286403	0.000739755	0.0046802	0.00180859	0.00366248	0.00217753
SPATA7	0.00140298	0.00159735	0.00147393	0.000147885	0.000691011	0.000596636	0.00188488	0.00113823
TTC8	0.00076666	0.000463541	0.000915827	0.000993491	0.00175129	0	0.00097072	0.000435366
CCDC88C	0.00118099	0.00131014	0.000965804	0.00191158	0.000954347	0.00016614	0.00122457	0.00162129
FBLN5	0.000583336	0.000402293	0.000538525	0.000576037	0.000578045	0	0.000559761	0.00155295
TRIP11	0.00224511	0.00139711	0.00279914	0.000396944	0.00223233	0.00288643	0.00295611	0.0012414
SERPINA6	0.000461201	0.0013132	0.000389841	0	0.000108731	0	0.000169275	0.000218215
SERPINA1	0.0260805	0.00752995	0.0443191	0.0185805	0.00163406	0.0349768	0.00200054	0.0113004
GLRX5	0.000316151	0.000258624	0.000351241	0.000198452	0.000220386	0	0.00221477	0
VRK1	0.000582675	0.000522018	0.000557317	0.00402339	0.000641562	0	0.000123905	0.000379512
TECPR2	0.000926648	0.000592704	0.000903135	0.00646436	0.00159942	0.000618029	0.000178147	0.000435301
AMN	0.00125645	0.00090626	0.00150127	0.00020024	0.00115276	0.000188466	0.00167591	0.00127949
COA8	0.000552021	0.000335491	0.0004796	0	0.00296714	0	0.000910902	0.000291312
ADSS1	0.00181037	0.00267783	0.00134738	0.00192279	0.00372361	0.00109083	0.00132112	0.00207883
BRF1	0.00073314	0.000379991	0.00103458	0.000598895	8.47961e-05	0.000376214	0.00023457	0.000731693
CEBPE	0.000219909	0.000316771	0.000286122	0	0.000108873	0	0.000197586	5.78469e-05
C14orf39	0.00100496	0.000893701	0.00134476	0	0.00102762	0.000255895	0.000829246	0.00023935
FUT8	0.000356756	0.000171321	0.00045263	0	0.000339324	0.00027717	0.000526967	0.000173923
ESRRB	0.000404785	0.000276569	0.000163969	0	0.000225926	0.000188218	0.000144253	0.00163403
GPR68	0.000268576	0.000278573	0.000258201	0	0.000384763	0.000376223	7.17103e-05	0.000517933
SLC24A4	0.000645485	0.000738561	0.000614275	0.000147689	0.000962319	0.000343793	0.000929638	0.000546657
LYSET	0.000159713	8.34e-05	0.000248655	0	0.000111247	0	6.5368e-05	5.79274e-05
UBR7	0.000215891	0.000622516	0.000237607	0	0.000169808	0	6.65159e-05	6.99447e-05
EML1	0.000626232	0.00268894	0.000277879	0	0.000575712	9.23958e-05	0.000219964	0.000255182
OCA2	0.011079	0.0178807	0.0139356	0.00740412	0.00271468	0.00217637	0.00624435	0.00683839
HERC2	0.00426459	0.013921	0.000928965	0.00137181	0.00123841	0.00167623	0.00201619	0.00295574
NSMCE3	0.000493675	0	0.000869848	0	0.000712765	0	0.000394873	0.00011564
FAN1	0.00336837	0.00305207	0.00346248	0.000774335	0.00480576	0.00183232	0.00341115	0.00323763
TRPM1	0.00442394	0.00296705	0.00489577	0.000763728	0.00647841	0.00121223	0.00617088	0.00463169
SLC12A6	0.000790419	0.000338178	0.000800011	0.000442783	0.00126343	0.00040109	0.000448579	0.00158103
CDIN1	0.000431198	0.000322174	0.000495232	0	0.000674618	0.000126	0.000339898	0.00068206
EIF2AK4	0.00207181	0.00160068	0.00286945	0.00137923	0.00162098	0.00040821	0.0010651	0.00156809
BUB1B	0.00101796	0.00129385	0.00097093	0.000494301	0.00116164	0.000124231	0.00146302	0.000843911
IVD	0.00141366	0.00184599	0.0013223	0	0.00193014	0.000587441	0.00253125	0.00154222
CHST14	0.000511859	0.000823435	0.000463139	0.000886132	0.000494801	9.26355e-05	0.000196023	0.000472626
KNL1	0.00067672	0.00134415	0.000716927	0.000444774	0.000524493	0.00065964	6.55609e-05	0.000826085
NDUFAF1	0.000577926	0.000727298	0.000454027	0	0.000711389	9.24129e-05	0.00141668	0.000887619
MAPKBP1	0.000977957	0.00333742	0.00046312	0.000346129	0.000418172	0.000280094	0.000496492	0.00103945
CAPN3	0.00497395	0.0047479	0.00612202	0.000882168	0.0073149	0.00121209	0.00292051	0.00447033
CDAN1	0.00310329	0.00524099	0.00315935	0.00189682	0.00475867	0.00156602	0.00224037	0.00187515
UBR1	0.000754372	0.0010634	0.000742574	0.000198452	0.000108731	0.000216654	0.00095793	0.000855761
TGM5	0.00690012	0.00302224	0.00966609	0.0069803	0.00446792	0.00936696	0.00395213	0.00352204
TUBGCP4	0.00142042	0.000461004	0.00162889	0.00521755	0.000889965	0.000744247	0.00116907	0.00141301
STRC	0.00269456	0.00225938	0.00291939	0.00574529	0.00125215	0.000723746	0.00265379	0.00245019
SPG11	0.00454227	0.00410017	0.00533218	0.00260997	0.00456195	0.00189608	0.00530853	0.0035644
PATL2	0.00149898	0.00112027	0.00134359	0	0.00829221	0.000265939	0.00116354	0.00103029
SORD	0.00180881	0.00102226	0.00189189	0.00573647	0.000133103	6.19963e-05	0.000729219	0.00372155
DUOX2	0.0149148	0.0140191	0.013877	0.00118433	0.0417941	0.0226426	0.0109828	0.00896646
DUOXA2	0.00163512	0.0025106	0.000644866	0.000199243	0.0102271	0.000312507	0.000701139	0.00108737
GATM	0.000206753	0.000391609	0.000214105	0	0.000686281	0	0.000479591	0
SPATA5L1	0.00346946	0.00175184	0.0045618	0.0112291	0.00325077	0.000536302	0.0017189	0.00264906
SQOR	0.00081185	0.00090982	0.000573903	0.000198413	0.00144846	0.000136696	0.00093884	0.00178098
SLC24A5	0.00118234	0.000593731	0.00152755	0	0.00109626	0.0021172	0.000546748	0.000873594
SLC12A1	0.00193902	0.00146351	0.00169045	0.000199005	0.00221099	0.00112013	0.00251343	0.00390456
CEP152	0.00418622	0.00566306	0.00354998	0.00254771	0.00913083	0.00134488	0.00694942	0.00216055
GLDN	0.00110476	0.000949417	0.00117725	0	0.00128054	0.000724428	0.00114937	0.000687516
DMXL2	0.000684698	0.000550874	0.000651129	0.000206016	0.000713563	0.000715207	0.000920642	0.000761377
GNB5	0.000672189	0.000481404	0.000588644	0.000147623	0.00145433	9.23958e-05	0.000974989	0.00127537
MYO5A	0.000839884	0.00106388	0.000872379	0.00019861	0.000531623	0.000532401	0.000806867	0.000362689
WDR72	0.00218269	0.00147694	0.00226484	0.000397141	0.00637931	0.0014997	0.00321565	0.00163553
RAB27A	0.00053182	4.83419e-05	0.00064192	0.000198491	0.000508992	0	0.00057006	0.000814172
PIGB	0.00125765	0.0031489	0.000875586	0.000148765	0.00127747	0.000788394	0.0021044	0.00153494
DNAAF4	0.000971625	0.00102428	0.0012274	0.000214041	0.00142606	0.000713063	0.000822527	0.000471297
MNS1	0.00164767	0.00136535	0.00166049	0.000153822	0.00185374	0.000527625	0.00347191	0.00143782
TCF12	0.000651161	0.000910241	0.000522612	0.000775726	0.000653184	0.000312441	0.00165426	0.00066462
MYO1E	0.000609917	0.000556659	0.000640752	0	0.000217486	0.000658137	0.00108016	0.000643706
VPS13C	0.00437611	0.00436853	0.00467262	0.00332931	0.00233079	0.00216267	0.00453928	0.0045613
CA12	0.00134408	0.000644205	0.00123797	0.000295159	0.00233887	0.000561392	0.00164335	0.00324962
PPIB	0.000405185	4.82649e-05	0.000550115	0.000198413	0.000278262	0	0.000131085	0.000534845
TRIP4	0.00112695	0.00199976	0.000866014	0	0.00322157	0.000810695	0.00109645	0.000734918
SPG21	0.000584791	0.000727804	0.000711844	0	0.000169492	0	0.000130651	0.000492477
MTFMT	0.00216095	0.00125218	0.00281065	0.0037831	0.00143868	0.0011965	0.000832547	0.00177265
SLC24A1	0.00145267	0.00145982	0.00158804	0.000346597	0.000904978	0.000374338	0.00151003	0.00153847
CLN6	0.000692619	0.000152361	0.000588322	0	0.000671885	0	0.00052256	0.00237106
NR2E3	0.00279375	0.00124882	0.00363312	0.0111367	0.000293478	0.000205165	0.00138563	0.00316938
MYO9A	0.00492286	0.00234522	0.00610114	0.00184904	0.00254834	0.00666583	0.00558063	0.00250392
HEXA	0.00400652	0.00281709	0.00377099	0.031209	0.000762769	0.00123816	0.00225115	0.00317682
BBS4	0.00126438	0.00132957	0.00112108	0.000590406	0.000434995	0.000280915	0.00160734	0.00201258
STRA6	0.00218366	0.00160181	0.00329487	0.000198649	0.00079573	0.00104071	0.00178619	0.000892182
MPI	0.00172741	0.0013872	0.00173422	0.000198491	0.000989687	0.00092946	0.000974237	0.00353175
ETFA	0.000759773	0.000571639	0.00110979	0.000593441	0.000363641	0	0.000918909	0.000299137
SCAPER	0.000888386	0.00112038	0.00100167	0.00135048	0.000968642	0.000683063	0.000969866	0.000489524
LINGO1	0.000124144	0.000321541	4.71143e-05	0.000198768	0	0	0	0.000261866
CIB2	0.000706673	0.000555804	0.00100643	0	0.000169585	0	0.000700817	0.0002846
IDH3A	0.000490329	0.000193144	0.000673904	0.00121591	0.000278348	0.000471661	6.53253e-05	5.78168e-05
CHRNA3	0.00157237	0.00199528	0.00185463	0	0.0018654	0.000216384	0.00146373	0.000338674
MTHFS	0.00031352	4.82695e-05	0.00040912	0	0.00134475	6.19963e-05	0.000282161	0.000218585
FAH	0.00262546	0.00132908	0.00326032	0.00649542	0.00102311	0.00314739	0.00185818	0.00163628
MESD	0.00036026	0.000385499	0.00041078	0.000295159	0.000109902	0.000343002	0	0.000533154
AP3B2	0.000544336	0.000603967	0.000656357	0	0	0.000467739	0.000529684	0.000626738
WDR73	0.00221768	0.000986188	0.00351716	0	0.000385208	0.000119346	0.00408455	0.00125085
ALPK3	0.0015259	0.00108359	0.00194467	0	0.0010377	0.000233413	0.00258865	0.00151781
ACAN	0.00037083	0.000603282	0.000263137	0.00123385	0.00105971	0.000224065	0.000130745	0.00026922
RLBP1	0.000760405	0.000829858	0.000837366	0	0.00229027	0.000124023	0.000525632	0.000374015
FANCI	0.00286248	0.00205982	0.0022799	0.000198531	0.00238566	0.00894218	0.00466562	0.00195422
POLG	0.013205	0.00689045	0.0200502	0.00863242	0.000883004	0.0155659	0.0043908	0.00670884
KIF7	0.00245662	0.0019843	0.00236599	0.00162245	0.00358458	0.00363625	0.00292065	0.00231792
MESP2	0.00155434	0.00067742	0.00129606	0.000199045	0.0015232	0.00439771	0.00113906	0.00208073
BLM	0.00279732	0.00248017	0.0029199	0.00961361	0.00319734	0.000740234	0.00186486	0.00174786
UNC45A	0.00129708	0.00111448	0.00160386	0.00014758	0.00178967	0	0.000778131	0.00147941
VPS33B	0.00106512	0.000803823	0.00100568	0.0016237	0.00191757	0	0.0007985	0.00175395
IGF1R	0.000409274	0.000433223	0.000458543	0	0.000858676	0.000432601	0.000301964	0.000287257
ADAMTS17	0.000917846	0.00115466	0.00102506	0	0.00140612	0.000250363	0.00086091	0.000615958
LINS1	0.00112026	0.00107173	0.00130149	0.000222668	0.00299625	0.000185973	0.000778979	0.000431034
ALDH1A3	0.000361032	0.000179469	0.000415128	0	0.000690398	6.2135e-05	0.00042269	0.000190684
RASGRP1	0.000253472	9.65717e-05	0.000224272	0.000398208	0.000113225	0.000187808	0.000654917	0.000189036
AP4E1	0.000887981	0.000738313	0.000891376	0.000546452	0.000580601	0.000256455	0.00177614	0.000808544
HERC1	0.000996516	0.00136176	0.00077682	0.000998061	0.00125237	0.000752002	0.00101278	0.00160883
TBC1D2B	0.000724679	0.000300853	0.00097109	0.000397377	0.000223524	0.000373829	0.000886192	0.000678695
EFL1	0.00125182	0.00209303	0.00113478	0.00206856	0.00146904	0.000934489	0.000385556	0.000959385
POLR3K	0.000107952	0.000165928	0.000142493	0	0	0	6.53424e-05	0
CAPN15	0.00055601	0.000381539	0.000797304	0.000947236	0.000169996	0.000265435	0.000114961	0.000375763
PIGQ	0.00211472	0.0021409	0.00170848	0.000534559	0.00181103	0.000258486	0.00189941	0.00393379
STUB1	0.000284272	0.000198464	0.000364244	0	0.000108909	0	0.0014257	0.000314669
LMF1	0.00178942	0.00144957	0.00180429	0	0.0041054	0.00126283	0.00280857	0.00125514
GNPTG	0.00129214	0.00174941	0.0012778	0.00177384	0.000193661	0.000942454	0.00117126	0.00147689
CLCN7	0.000499679	0.000287596	0.000580749	0.000400481	0.000469534	9.23873e-05	0.000244081	0.000777024
TELO2	0.00113544	0.000996531	0.00124545	0.000871375	0.00364156	0	0.00118586	0.000489067
IFT140	0.0026587	0.00340147	0.00268011	0.00517311	0.0022926	0.00018704	0.00371285	0.00206888
MRPS34	0.00199953	0.00123082	0.00312107	0.000148434	0.000109806	0.000376932	6.53595e-05	0.00205072
IGFALS	0.00158878	0.00159472	0.00115378	0.000170271	0.00163878	0.000383204	0.00185711	0.00334068
RPL3L	0.00149491	0.00123859	0.0010976	0.000147776	0.00247514	0.000154585	0.00148492	0.00413347
GFER	0.000862089	0.00208046	0.000808398	0.00236446	0.00015873	6.2383e-05	0.000394922	0.00064163
NTHL1	0.00387956	0.00183337	0.005153	0.00251034	0.000302513	0.00783696	0.000920718	0.00294981
ABCA3	0.0060541	0.0033603	0.010132	0.00103358	0.000326276	0.00170655	0.0014552	0.00472032
TBC1D24	0.00116366	0.00125462	0.00133081	0.00105533	0.00170849	0.000621311	0.000777237	0.000779371
THOC6	0.00121831	0.00106789	0.00169893	0	0.00196784	0.000500032	0.000782209	0.000362043
MEFV	0.00942698	0.00280962	0.00689671	0.101774	0.00666802	0.00149307	0.00252094	0.0104055
SLX4	0.00200585	0.00141561	0.00227947	0	0.00349099	0.000589414	0.00283407	0.00169175
ROGDI	0.000691297	0.000702923	0.000774301	0.000495727	0.000218092	0.000224832	0.000810286	0.000179626
ALG1	0.0027338	0.00368614	0.00275188	0.00931747	0.0026709	0.000690745	0.00204915	0.00116057
ABAT	0.000546729	0.000953353	0.000473675	0.000595159	0.00154426	0.000186532	0.000686052	0.000188819
PMM2	0.0115556	0.00495601	0.0154531	0.0163985	0.00602024	0.0167076	0.00366518	0.00962272
EMP2	0.000531968	0.000512621	0.000515169	0.00236197	0.000108731	0	0.000677176	0.000641884
CIITA	0.000614872	0.000746832	0.000664595	0.00061998	0.000752984	0.000219844	0.0011184	0.000316181
ERCC4	0.00157465	0.0019166	0.00147986	0.000596185	0.00136447	0.000587997	0.00207998	0.00107114
PARN	0.00100124	0.000828708	0.0013261	0.000199561	0.000598408	0.000532177	0.000483035	0.000827288
NDE1	0.000450101	0.000262364	0.000544758	0.000198847	0.00066485	0.000281637	0.000412777	0.0002136
ABCC6	0.0100821	0.0105188	0.0118913	0.00347612	0.0105015	0.00871393	0.00607631	0.00675686
XYLT1	0.000334204	0.000564801	0.000246205	0.000775806	0.000217498	0	0.000663604	0.000351532
VPS35L	0.00158965	0.000851706	0.00171346	0.00064181	0.00217372	0.00433126	0.000751346	0.00113324
OTOA	0.00157911	0.00074838	0.00162478	0	0.00272474	0.0011511	0.00352863	0.00189652
UQCRC2	0.000384821	0.000206409	0.000403542	0.00019861	0.00088486	0.000278823	0.000317724	0.00032938
SCNN1B	0.00109891	0.00195737	0.000844656	0.00182174	0.000965893	0.00031209	0.00107867	0.00142128
COG7	0.00102733	0.000414811	0.000986951	0.000198491	0.000434984	0	0.00158493	0.00195777
EARS2	0.00196063	0.00163273	0.00284841	0.000198768	0.00189533	0.000256168	0.00134524	0.00120862
IL21R	0.000248852	0.000431563	0.000177637	0.000198531	0.000493921	0.000184809	0.000196023	0.000235861
KATNIP	0.00342359	0.0021911	0.00396237	0.000148148	0.00240195	0.00161607	0.00506332	0.00305243
CLN3	0.000854123	0.0004155	0.000986279	0.000576037	0.00186753	0.000817407	0.000507766	0.000663418
TUFM	0.000358413	0.000321161	0.00040618	0.000295247	0.000451774	9.27644e-05	0.000261276	0.000211177
ATP2A1	0.00175272	0.00140441	0.00209012	0	0.00116631	0.000501044	0.00217524	0.00118797
LAT	0.000602545	0.000305912	0.000558002	0.000955962	0.00106397	0.000928412	0.00108551	0.000299621
TBX6	0.000918784	0.000183716	0.000874926	0.00295902	0.000814916	0.00136578	0.000964373	0.000846895
CORO1A	7.99836e-05	4.83372e-05	9.43492e-05	0.000199164	0	0	0	0.000116371
MYL11	0.000219289	0.000123244	0.000220481	0	0.00049705	0.000500951	0.000317755	0.000171414
PHKG2	0.000680453	0.000511014	0.000950575	0	0.00144935	0.000281935	0.000365197	0.000258444
HSD3B7	0.000592285	0.00077501	0.00063595	0.000147798	0.000554634	0	0.000420682	0.000820319
VKORC1	0.000314097	0.000268055	0.000358341	0.000576037	0	0.000188537	5.67537e-05	0.000552812
COX6A2	0.00128322	0.000341542	0.00222945	0	0.000113392	0.00236786	0	0.000193064
SLC5A2	0.00196553	0.00228471	0.00203895	0.00287574	0.00137541	0.000523427	0.00223673	0.0011922
ORC6	0.00144837	0.00103768	0.00230322	0.000198452	0.00064165	0.000810287	0.000187078	0.000884524
GPT2	0.000425781	0.000394749	0.000243412	0	0.00032617	0.000574812	0.000960963	0.000560021
PHKB	0.00259856	0.00225146	0.00329184	0.000774375	0.00122212	0.000247221	0.00425938	0.00176703
ZNF423	0.00039073	0.000207958	0.000331324	0	0.00112712	6.20309e-05	5.64462e-05	0.00105592
RPGRIP1L	0.00300856	0.00342849	0.00319463	0	0.0070661	0.000495608	0.00392071	0.00161502
FTO	0.000560118	0.000490113	0.000398127	0	0.000670424	0.000473385	0.00118961	0.000586057
MMP2	0.000451879	0.000302588	0.000393757	0.000774707	0.00110889	0.000370473	0.00087232	0.000392602
BBS2	0.00201035	0.000988834	0.00194575	0.00800944	0.00549638	0.00155055	0.00151863	0.000529754
NUP93	0.00135531	0.000993857	0.00200757	0.0028611	0.000120005	0.000314978	0.00025689	0.00119867
SLC12A3	0.00744009	0.00501321	0.00954849	0.003983	0.00985862	0.00174166	0.00554203	0.00618466
ARL2BP	0.000452396	0.000411482	0.000241234	0.000576701	0.000108731	0.00193485	0.000691669	0.000210377
COQ9	0.000368278	0.000517899	0.000342269	0	0.000193487	0.00024797	0.000384909	0.00048547
ADGRG1	0.0010569	0.000933904	0.000846125	0.00029529	0.000774642	0.000502001	0.00202256	0.00101042
CNGB1	0.0031391	0.00541357	0.00261696	0.000472434	0.00481427	0.000342384	0.00310331	0.0037007
USB1	0.00255287	0.0110848	0.000687402	0.000198413	0.00216068	0	0.00107229	0.00105394
CDH11	0.000220333	0.000170379	0.000250401	0	0	0	0.000475599	0.000421201
TK2	0.00175623	0.000976857	0.0013507	0.00177146	0.00145617	0.00344686	0.00166478	0.00345642
HSD11B2	0.000658438	0.000562548	0.000621873	0.00019972	8.51499e-05	6.20347e-05	0.000187217	0.00190859
CARMIL2	0.00107208	0.00112793	0.00121874	0.000199283	0.000673475	0.000562509	0.00102078	0.001694
LCAT	0.000559222	0.000415653	0.000761926	0.000198649	0.000564076	6.21465e-05	0.000601602	0.00049082
SLC7A6OS	0.000303858	0.000399156	8.30489e-05	0.000214225	0.00109781	0.000184783	0	0.000838945
PRMT7	0.00128932	0.000842164	0.00157443	0.000200723	0.00219981	0.000203066	0.000648908	0.00130008
CDH3	0.00115765	0.00299147	0.000736026	0.000774667	0.00103956	0.000124	0.00116952	0.00104777
AARS1	0.000973099	0.000758936	0.000861604	0	0.00199953	0.000186043	0.00109591	0.00166411
FCSK	0.00428561	0.00526401	0.00292864	0.000596462	0.0192755	0.000367915	0.00320909	0.00439245
COG4	0.00114216	0.00185339	0.00108627	0.000147667	0.00240459	0.00027729	0.000831422	0.000681025
VAC14	0.000410907	0.000241355	0.00047202	0.000198413	0.00078806	0	0.000476193	6.26645e-05
HYDIN	0.00408822	0.0055065	0.00309842	0.00020141	0.00377876	0.0104682	0.00385663	0.00287863
TAT	0.000332393	0.000262353	0.000379197	0	0.000193532	0	0.000609982	0.000440124
DHODH	0.00189116	0.000672096	0.00268834	0	0.00149457	0.000188466	0.00157275	0.00116445
PMFBP1	0.0040905	0.00298292	0.00269531	0.000295334	0.018117	0.00492641	0.00505094	0.0029499
FA2H	0.000513849	0.000275985	0.000673284	0.000147623	0.000494586	0	0.000405459	0.000444306
LDHD	0.00159809	0.000750551	0.00236068	0.00241131	0.0014199	0.000654379	0.000472078	0.000868144
CHST6	0.00137998	0.00129225	0.00202789	0	0.00104209	6.48593e-05	0.000685986	0.000564717
TMEM231	0.0013317	0.00121639	0.00168504	0.000295552	0.00150371	0.000414228	0.00074933	0.0014027
KARS1	0.00126143	0.0013547	0.00111869	0.00301096	0.001162	9.23873e-05	0.00118091	0.0018001
ADAMTS18	0.00175712	0.001316	0.00226092	0.000396786	0.000326572	0.000250324	0.00208403	0.00205432
WWOX	0.000939934	0.000710965	0.000960392	0.000295334	0.0031319	0.000189681	0.000992324	0.000940687
GAN	0.000542319	0.000262543	0.000561791	0	0.000554106	0.000589783	0.000610304	0.000905158
MLYCD	0.00101798	0.000637618	0.000940713	0.000147995	0	0	0.00168778	0.00219636
SLC38A8	0.00141534	0.00167206	0.000994238	0.000161368	0.00298472	0.000658521	0.00220362	0.00207427
DNAAF1	0.00157415	0.00126782	0.00137118	0	0.00251401	0	0.00208406	0.0024529
CA5A	0.00132801	0.00104321	0.00117603	0.000198452	0.000772391	0.000437767	0.00609771	0.000279386
ZNF469	0.00365464	0.00550157	0.00309172	0.00384433	0.00107424	0.00958058	0.000571072	0.00236357
CYBA	0.00063169	0.000807403	0.000580407	0	0.000626784	0.000945502	0.000510114	0.000646926
CTU2	0.00555459	0.00824966	0.00636717	0.00289961	0.0041603	0.00173787	0.00333122	0.0050989
PIEZO1	0.00503949	0.00452231	0.00578834	0.000904988	0.00646619	0.00202785	0.00381216	0.00508073
CDT1	0.00126886	0.00145876	0.00119783	0.00029753	0.00166208	0.000931272	0.00204242	0.000898531
APRT	0.00145017	0.00148595	0.00150794	0.000203252	0.00228745	0.000282265	0.000888697	0.00209543
GALNS	0.002309	0.00203318	0.00205057	0.0015051	0.00250569	0.00136927	0.00251175	0.00328961
SPG7	0.0131655	0.00990558	0.0195152	0.00476971	0.00484823	0.00556829	0.00870502	0.0084702
CHMP1A	0.000655686	0.000428859	0.000547302	0.000207469	0.00147578	0.000945879	0.000707916	0.000684184
CDK10	0.00152292	0.0032083	0.00113074	0.00850761	0.00149654	6.86201e-05	0.000626067	0.000617108
FANCA	0.00492794	0.00404523	0.00610013	0.00457519	0.00428325	0.00247099	0.00510644	0.00319883
GAS8	0.00121428	0.00377051	0.000529673	0.000576037	0.00180114	0	0.000664202	0.00178052
MYH11	0.000908077	0.000283399	0.000592309	0.000493557	0.000222643	0.000593774	0.0048316	0.000819584
ZP2	0.000865652	0.000849764	0.000873593	0.00019988	0.00158336	0.000631949	0.000261387	0.0010901
CD19	0.000357832	0.000360211	0.000453274	0.000447828	0	9.28678e-05	0.000610992	0.000419398
DHX38	0.000713609	0.00072448	0.000704159	0.000397693	0.00133607	0.00037404	0.000523512	0.000544972
TRAPPC2L	0.000960318	0.00165953	0.00100622	0	0.000936393	0.00103028	0.000136626	0.000720109
VPS53	0.00096607	0.000832876	0.000957596	0.000198413	0.000821831	0.00292744	0.000949847	0.000563042
BHLHA9	0.000489868	0.000579934	0.000295008	0	0.0011586	0	0.003314	0.000395191
INPP5K	0.000622307	0.000524614	0.000627934	0	0.000601834	0.000434904	0.000327737	0.000938752
WDR81	0.00163288	0.00148891	0.00160693	0.00142907	0.002467	0.00147965	0.00183526	0.00196591
SERPINF1	0.000521209	0.0006437	0.000655111	0	0.000519806	0	0.000121793	0.000686598
DPH1	0.0024289	0.00783459	0.00136937	0	0.00225826	6.21311e-05	0.000997958	0.00117598
ASPA	0.00226301	0.000779748	0.00201661	0.0207716	0.000768787	0.00369716	0.000412934	0.0010381
CTNS	0.00173914	0.000788867	0.00247456	0.000723864	0.00198454	0.00210709	0.00146435	0.00065466
CHRNE	0.00220561	0.00226443	0.00171816	0.0061468	0.00155805	0.000110644	0.00315261	0.00306571
GP1BA	0.00220284	0.00105092	0.00255323	0	0.00302854	0.0023636	0.00307538	0.000735031
ENO3	0.00200183	0.0016153	0.00228404	0.00155786	0.00141644	6.20694e-05	0.00228497	0.00265186
KIF1C	0.000670604	0.000877394	0.000826484	0	0.000346966	0.000280174	0.000252424	0.000418232
NUP88	0.00107739	0.000743644	0.00129514	0.000397338	0.00144255	0.000432516	0.00154376	0.000585096
C1QBP	0.000374336	0.000702721	0.000335396	0	0.000777328	0.000188501	0.000427296	0.000130976
AIPL1	0.00131385	0.0010018	0.00214911	0	0.00108714	9.5229e-05	0.000817555	0.000349353
KIAA0753	0.00224011	0.00257016	0.00251278	0.000295925	0.0035865	0.00105639	0.00279809	0.000718289
SLC13A5	0.000667748	0.000639436	0.000797577	0	0.00062855	0.000402496	0.000497238	0.000316265
ACADVL	0.00491366	0.00280979	0.00711529	0.00108442	0.00394558	0.00307348	0.00219504	0.00365129
MPDU1	0.000841427	0.00263045	0.000745471	0	0.000302269	9.5338e-05	0.000725234	0.000276386
WRAP53	0.00283395	0.00253818	0.00268681	0.0028551	0.0035163	0.00422502	0.00125981	0.00212017
DNAH2	0.00737619	0.0130694	0.00633785	0.000295815	0.00522746	0.00486682	0.00911055	0.00481246
GUCY2D	0.00266942	0.0018314	0.00269065	0.000576037	0.00288548	0.00810688	0.00179609	0.00121214
ALOX12B	0.00211179	0.00140608	0.00291599	0.000148192	0.0007658	0.000994653	0.00209068	0.00147369
ALOXE3	0.00362058	0.00114246	0.00590505	0.000692038	0.00181461	0.00151522	0.00161453	0.00183547
HES7	0.000164724	0.000131733	0.000178796	0	0.000889916	0	5.64493e-05	0.000130822
TMEM107	0.0180015	0.014515	0.0220702	0.00169631	0.00941152	0.0320962	0.0120399	0.0120432
CTC1	0.00473359	0.00200879	0.00398025	0.000872214	0.0035505	0.0191958	0.00164926	0.00440665
MYH2	0.00230129	0.00128394	0.00186032	0.000774864	0.00193251	0.00405729	0.00336418	0.00315644
MYH3	0.00143305	0.0010627	0.00142364	0.000295312	0.00103701	0.000464523	0.00194092	0.00212638
SCO1	0.000822053	0.000867126	0.000916958	0	0.000384468	0.000435432	0.00124938	0.00116296
DNAH9	0.00778154	0.00725281	0.00875372	0.00355631	0.0116408	0.00388549	0.00866277	0.00566651
ELAC2	0.00185933	0.00141559	0.0021252	0.00205295	0.00156021	0.00135284	0.00186664	0.00202033
COX10	0.000522591	0.000586917	0.00068269	0	0.000811106	9.24129e-05	0.000197842	0.000286679
ZSWIM7	0.00109774	0.00141433	0.000925558	0.000295421	0.00123307	0.000124363	0.00207251	0.00114378
TTC19	0.00132617	0.000705947	0.00163547	0.000198491	0.00147193	0.000997592	0.00288041	0.00126258
PIGL	0.00164704	0.00122949	0.0018479	0	0.000992721	0.00213356	0.00034741	0.00305342
TNFRSF13B	0.00256743	0.000748494	0.00264208	0.015207	0.00497558	0.000626763	0.000839955	0.00219557
MYO15A	0.00704337	0.0055033	0.0067295	0.00400995	0.0114981	0.00338402	0.00587852	0.00959993
TOP3A	0.00205285	0.0020692	0.0016261	0.00135126	0.00121568	0.001769	0.00473322	0.00247795
GRAP	0.000135829	0.000241213	8.50894e-05	0	0.000109278	0	0.000144718	0
B9D1	0.0012255	0.00171858	0.00106018	0	0.00162536	0.000161822	0.000654403	0.00246057
ALDH3A2	0.00128546	0.000664575	0.00160449	0	0.00128012	0.000248047	0.000819364	0.00180804
TMEM199	0.00027979	0.000312107	0.000381549	0	0	0.000217299	0.000187088	0.000200537
SLC46A1	0.000597891	0.000527042	0.000502993	0	0.000495832	0.000114639	0.0014906	0.000840365
FOXN1	0.000424122	0.000720205	0.000291253	0.00295596	0.000303945	0.000247885	0.0001693	9.79857e-05
PIGS	0.000786206	0.000656596	0.000810851	0.00103397	0.00236297	0.000278298	0.000544679	0.000681541
NEK8	0.0010685	0.00121295	0.000984611	0	0.00187482	0	0.00177008	0.000957413
ERAL1	0.000721379	0.000235146	0.000629659	0.00374021	0.00192052	9.3932e-05	0.000608685	0.000752562
TMEM132E	0.000678711	0.000646171	0.000598198	0	0.00146614	0.000238439	0.000375436	0.00102284
UNC45B	0.00176767	0.00137798	0.00176942	0.0046775	0.000591221	0.00117601	0.00166759	0.00191311
PEX12	0.00142042	0.00210783	0.00141232	0.000937767	0.000386974	6.2004e-05	0.00110818	0.00223153
ZNHIT3	0.00198745	0.00193914	0.00104063	0.0011534	0.00126684	0.00963881	0.00282336	0.000845111
PIGW	0.00150555	0.00166134	0.0013777	0.000549028	0.000871683	0.000188395	0.00185277	0.00228643
GPR179	0.00571075	0.0110152	0.00493495	0.00101828	0.00876156	0.00312294	0.00638385	0.0040093
TCAP	0.000340339	0.000271173	0.000218317	0	0.00227351	0	0.000338559	0.00026178
PGAP3	0.000588189	0.00057311	0.000781237	0.000198649	0.000217486	9.24471e-05	0.000328089	0.000160826
KRT25	0.000856774	0.00097446	0.000834615	0	0.000193948	0.000656933	0.00132434	0.00110018
KRT14	0.00152073	0.00120773	0.000839175	0.00644726	0.000448397	0	0.0022857	0.003897
JUP	0.000473246	0.000441291	0.000411687	0.000414766	0.000224744	0.000218364	0.000413574	0.000867807
FKBP10	0.00101538	0.00123976	0.00092788	0.000198728	0.00144447	0.00093726	0.00170571	0.000968741
ODAD4	0.00229058	0.00230783	0.00153978	0.000576701	0.0148153	9.34405e-05	0.00108289	0.00191524
STAT5B	0.000145088	0.000438337	4.70953e-05	0.000198413	0	9.24385e-05	0.000130672	5.78168e-05
CAVIN1	0.000279902	0.000269919	0.000303038	0	0.000108731	0	0.000261353	0.00042018
NAGLU	0.00183988	0.00159015	0.00253198	0.000554422	0.0017953	0.000197645	0.00109655	0.0012857
COASY	0.00267548	0.00531775	0.00282054	0.00154323	0.00119434	0.000839703	0.00221427	0.0012178
CNTNAP1	0.000915089	0.00136254	0.000883761	0.000738443	0.000580542	0.00127202	0.000646016	0.000390828
G6PC1	0.0028647	0.000927804	0.00326477	0.0124004	0.00569569	0.00148612	0.000600811	0.00258354
BRCA1	0.00329556	0.00218501	0.00350881	0.0133498	0.00359081	0.000810833	0.00411144	0.00173723
SOST	0.000126588	9.64576e-05	0.000141272	0	0	0	0.000314628	0
NAGS	0.00061885	0.000422888	0.000812369	0.00135726	0.000208939	0.000727995	6.9377e-05	0.000319445
G6PC3	0.000691902	0.000456856	0.00050277	0	0.000302522	0.000218638	0.000958513	0.0016955
SLC4A1	0.000674171	0.00143573	0.000420149	0	0.00161092	6.21195e-05	0.00161499	9.79469e-05
GRN	0.00054469	0.000543363	0.000666536	0	0.000108743	0.000465577	0.000522509	0.000298505
ITGA2B	0.0014749	0.00145987	0.00136807	0	0.00269598	0.000536494	0.00175902	0.00121644
CCDC103	0.000322641	0.000643788	0.000293554	0	8.47601e-05	0	5.64111e-05	0.000462555
MAPT	0.0012901	0.00269465	0.000973615	0.000399361	0.00109777	0.0003731	0.00175836	0.0012536
GOSR2	0.00145423	0.00134916	0.00221728	0.000502849	0.000747654	7.7232e-05	0.000439484	0.000714712
PNPO	0.000802958	0.000859613	0.000789567	0.000198491	0.000895647	0.000759134	0.000617499	0.000579752
HOXB1	0.000217317	9.64995e-05	0.000238378	0	0.000424268	0.000109099	0.000225976	0.000174579
ITGA3	0.000817907	0.000926705	0.00071656	0	0.0016859	0.000282103	0.000261284	0.000913074
SGCA	0.00249054	0.00228443	0.00302489	0.00355416	0.000990603	0.00392352	0.000817932	0.00142096
XYLT2	0.000430421	0.000333485	0.000482939	0.000397101	0.000169693	0.000538113	0.000811538	0.000115707
DGKE	0.000669373	0.000650011	0.000962814	0	0.000681348	0.000440632	0.00041443	5.98301e-05
MKS1	0.0012708	0.00137367	0.00116314	0	0.00317303	0	0.00205677	0.000718191
MPO	0.0164624	0.00523822	0.0268988	0.0303114	0.00427994	0.00640523	0.00183799	0.010736
TEX14	0.00297766	0.00246412	0.00387672	0.0011211	0.00234491	0.000898125	0.00206676	0.00265586
RAD51C	0.00116549	0.000657229	0.00130121	0.000774375	0.00166173	0.00102163	0.00165149	0.000294824
TRIM37	0.0027625	0.000497681	0.00142074	0.0011716	0.00359978	0.0187447	0.000430603	0.00128191
SMG8	0.000779314	0.000470755	0.000970786	0.000198413	0.000493157	0.000342676	0.000845559	0.00073739
PTRH2	0.000214931	0.000296472	0.000332753	0	0	9.23873e-05	0.000365348	0
BCAS3	0.00166314	0.00177077	0.00155536	0.00039976	0.00118762	0.000599524	0.00282424	0.00244517
TBX4	0.000216149	0.000288917	0.000171816	0	0.000169607	0.000188857	0.000252401	0.00029877
CYB561	0.000167773	0.000343653	0.000137905	0	0.000224854	0.000188288	0.000130852	0.000122576
ACE	0.00412847	0.00297781	0.00396925	0	0.00419513	0.00613131	0.0081231	0.00305437
TACO1	0.00031389	0.000409459	0.000350191	0	0.000570809	0	0.000692443	0.000116097
STRADA	0.000523451	0.000104526	0.000690461	0	0.000846771	0.000752468	0.000544731	0.000276937
CCDC47	0.000519833	0.000463325	0.000520703	0.00117285	0.000436462	0	0.00070594	0.000262154
GH1	0.000175879	0.00016585	5.27559e-05	0.000396786	0	0.000433866	0.000130659	0.00047269
SCN4A	0.00363493	0.0165848	0.00228057	0.0013109	0.00236701	0.00166218	0.00285477	0.00640464
CEP112	0.00328486	0.0030061	0.00192024	0.00166379	0.00988974	0.00762853	0.00312834	0.00205855
ARSG	0.000989925	0.00105946	0.0011091	0	0.00132921	0.000404985	0.00127773	0.000615051
FAM20A	0.00143924	0.00226666	0.00106946	0.000147689	0.00161157	0.00018843	0.00223976	0.00210513
KCNJ16	0.00301891	0.00212029	0.00260618	0.00223015	0.0014666	0.00312891	0.00356309	0.00618495
COG1	0.000986434	0.00259172	0.000695224	0	0.00191363	9.24214e-05	0.00171404	0.000789162
DNAI2	0.00122838	0.00157278	0.000922454	0.00664403	0.0014827	6.19771e-05	0.00169486	0.000700782
FDXR	0.00156697	0.000875147	0.00152208	0.000781372	0.00282476	0.000593638	0.00144366	0.00262691
USH1G	0.00093779	0.000592445	0.00123245	0	0.000625118	0.000188324	0.000638576	0.00150097
NUP85	0.000351534	0.000321094	0.000430495	0.00077473	0	0.000342503	6.58371e-05	0.000377819
SLC25A19	0.000701905	0.000446519	0.00031947	0	0.00102407	6.20194e-05	0	5.78168e-05
TMEM94	0.001307	0.00198878	0.0014289	0.000800396	0.00104098	0	0.00104242	0.00135472
TSEN54	0.00284733	0.00203031	0.00434022	0.00127203	0.000602302	0.000761615	0.00203745	0.00169265
ITGB4	0.00207059	0.00149639	0.00232272	0.00212893	0.00348457	0.000627031	0.00308799	0.00119955
GALK1	0.000904374	0.000662171	0.000633294	0.000198768	0.000789161	0.000310116	0.00232065	0.00144501
UNC13D	0.00254442	0.00117722	0.00353916	0.000295203	0.0052492	0.00100652	0.00221668	0.0012726
WBP2	0.000250152	9.65741e-05	0.000176417	0.000370782	0.000460146	9.30146e-05	0.000481767	0.000585534
ACOX1	0.000461545	0.000559465	0.000437702	0	0.000108731	9.23873e-05	0.000308789	0.000642882
EXOC7	0.000688854	0.000206064	0.00103367	0	0	0.000755185	0.000314508	0.000794288
QRICH2	0.00463855	0.00824279	0.00362401	0.000775555	0.00516377	0.000963955	0.00352737	0.00682992
METTL23	0.00120536	0.00335092	0.000798306	0.000443459	0.00140491	0.000570522	0.00103959	0.000560974
TMC6	0.00092356	0.00223374	0.000749604	0	0.00038711	0	0.000927812	0.000743943
TMC8	0.00210588	0.00134325	0.000918568	0.00133018	0.00088486	0.0121579	0.00168684	0.00121262
DNAH17	0.00716703	0.00500626	0.00806681	0.00741979	0.0099413	0.00388412	0.00600018	0.00721985
CANT1	0.00111547	0.000947481	0.00115727	0	0.00106637	0.000333178	0.00199437	0.00140998
CCDC40	0.0160484	0.0346992	0.0118758	0.00217944	0.00817635	0.00609395	0.0050162	0.0120917
GAA	0.0128221	0.0114302	0.0165511	0.0132229	0.0096771	0.00189569	0.00779003	0.0125191
SGSH	0.00298662	0.00137909	0.00457553	0.000443918	0.00212608	0.00175171	0.00154587	0.00196166
NDUFAF8	0.00161181	0.000337782	0.00277726	0	0.00165068	0.000952089	0.00330989	0.000214464
GCGR	0.000802975	0.000371144	0.0007901	0	0.00151482	0.000376435	0.000528224	0.00119967
PCYT2	0.00167923	0.00760781	0.000810549	0	0.000339328	0	6.62822e-05	0.000237562
PYCR1	0.0017732	0.00246726	0.00196178	0.000743605	0.00185992	0.00030049	0.00206417	0.00103162
CYBC1	0.000198787	0.000175263	0.000241732	0	0.000194184	0.000188147	0.000957929	0
TBCD	0.00158693	0.00106525	0.00164968	0.00123376	0.00189048	0.00040358	0.00281031	0.0015385
PMP22	3.44346e-05	0	6.5356e-05	0	0	0	0	5.78202e-05
MEOX1	0.000155746	0.000125329	0.00016748	0	0.000335976	0.000188395	0.000126357	9.87361e-05
SMARCD2	0.000297809	0.000492953	0.000190078	0	0.00049598	9.52653e-05	0.000199088	0.000318567
GEMIN4	0.00181802	0.00101097	0.00171771	0.000748678	0.00271464	0.00148021	0.0030703	0.00183824
HID1	0.000387279	0.00014489	0.000342823	0.00106351	0.00071789	0.000188253	6.82454e-05	0.000653559
ARHGDIA	0.00315163	0.00342949	0.0025976	0.000632855	0.00523349	0.000318505	0.0080589	0.00170193
LAMA1	0.00299238	0.00321562	0.00314367	0.000743006	0.00423102	0.00122709	0.00251847	0.00212766
NDUFV2	0.000685633	0.000248978	0.00078845	0.000576369	0.000847436	0.0011176	0.00132369	0.000213671
PIEZO2	0.00191714	0.00140424	0.00226803	0.00115808	0.00155207	0.00064459	0.00228881	0.00195546
AFG3L2	0.000780845	0.000387559	0.00100253	0.000198491	0.00021745	0.000313169	0.000478106	0.00121311
MC2R	0.000983842	0.0012708	0.00135398	0	0.000278391	0	0.00041291	0.000888026
RBBP8	0.00206735	0.00145653	0.00278182	0.000147645	0.00287038	0.000559082	0.00163929	0.00163599
NPC1	0.00351157	0.00251026	0.00419131	0.00274207	0.00263714	0.00227956	0.0029756	0.00423944
LAMA3	0.0060989	0.00482752	0.00505421	0.0135146	0.0176114	0.000403164	0.00807862	0.00558697
DSC3	0.00252984	0.00698804	0.00210094	0	0.00193584	0.000371635	0.00207068	0.00117182
DSC2	0.000685574	0.000401297	0.000877205	0.000198531	0.00131495	0.000188182	0.00067407	0.000309167
DSG1	0.000281466	0.000448591	0.00024484	0.000397496	0.000494449	0.00037679	0.000130663	0.000262433
DSG4	0.00185829	0.00209785	0.00229359	0.00039801	0.00248579	0.000188288	0.00137986	0.000741954
DSG2	0.00139419	0.000724836	0.00141228	0	0.00352718	0.000435588	0.00311031	0.00151976
ELP2	0.0022539	0.004159	0.00191128	0.000394945	0.00124751	0.00015439	0.00169945	0.00346174
MOCOS	0.00301794	0.00217782	0.0032012	0.000198413	0.000895528	0.000560402	0.00600007	0.00455665
EPG5	0.00191943	0.00157808	0.00171945	0.00313723	0.00281079	0.000376519	0.00151874	0.00419343
LOXHD1	0.004877	0.00367663	0.00577398	0.00808078	0.00501288	0.00301631	0.00456008	0.0036401
IER3IP1	0.000134426	0.000264557	0.000105767	0	0	0.000188822	0	0.000385229
DYM	0.00116576	0.00097816	0.00105229	0	0.0010836	9.24044e-05	0.00255902	0.0017697
MYO5B	0.00153222	0.00211501	0.00141964	0.0015251	0.00315629	0.000623728	0.00155752	0.00104796
CFAP53	0.00176853	0.00155836	0.0018186	0.00351429	0.000988656	0.000468839	0.00218971	0.00184603
DCC	0.000657402	0.00040018	0.000415129	0.000577034	0.0046524	0.000184766	0.000308957	0.000457989
FECH	0.000852861	0.000728092	0.00126596	0.00116704	0.000856031	0.000154577	0.000595123	0.000418694
NARS1	0.00257298	0.00120748	0.00411665	0.000730008	0.000193501	0.000747068	0.00199301	0.00197162
ATP8B1	0.00149474	0.000863184	0.00142719	0.000295356	0.00090976	0.00055799	0.00314574	0.00216218
MALT1	0.000324716	0.000558591	0.000292217	0	0.00010879	0	0.00114659	0.000248077
RAX	0.00020168	0.000145296	0.000265575	0.000576369	0	0	0	0.0002316
LMAN1	0.00072663	0.000897431	0.000673888	0	0.0015509	9.24642e-05	0.000338734	0.000843601
CCBE1	0.000748754	0.000829165	0.000904718	0.00295159	0.000326229	0.000461885	0.000299895	0.000286721
MC4R	0.00132948	0.00199156	0.00117337	0.00162383	0.00154839	6.21002e-05	0.00128521	0.00149154
PIGN	0.00221177	0.0011884	0.00272506	0.000545471	0.00458494	0.000510085	0.00207313	0.00151057
KDSR	0.000327091	0.000503048	0.000380846	0	0	0	0.000343147	0.000231683
SERPINB7	0.00215626	0.00055533	0.000946599	0	0.0253702	0	0.00079386	0.000303105
SERPINB8	0.00229324	0.00525844	0.000960565	0.0238975	0.00102608	6.20001e-05	0.00170024	0.000340036
RTTN	0.00310425	0.0031555	0.00292428	0.00152783	0.00318214	0.00227199	0.0037906	0.00304527
TXNL4A	0.00983337	0.00674947	0.011034	0.0392383	0.00312031	0.00283393	0.00299084	0.0148579
DSG3	0.00350536	0.012859	0.0010388	0.00117222	0.00201883	0.00306996	0.00218003	0.00454948
TNFRSF11A	0.000455156	0.000533612	0.000256633	0	0	0.000565718	0.000178198	0.00106486
CFD	0.000431513	0.000193181	0.000693359	0	0.000276436	0	0.000557836	0.000130332
KISS1R	0.000801963	0.000715367	0.000996243	0	0.000398248	0.000571044	0.000572221	0.000551912
GPX4	0.000191882	0.00052536	0.000187676	0	0	0	0	0.000116029
NDUFS7	0.000282932	0.000449939	0.000350352	0	0.000785238	6.26881e-05	0.000121837	8.04606e-05
GAMT	0.0015497	0.00171963	0.00207865	0.00084488	0.000749802	0.000250679	0.000660978	0.00131751
REEP6	0.000587612	0.000769814	0.000544316	0	0.00150594	0.000373972	0.000137263	0.000633324
ADAT3	0.000743228	0.000702544	0.000988826	0	8.87311e-05	0.000245218	0.000903919	0.000501085
AMH	0.00191916	0.00272034	0.00164272	0	0.00322716	0.00291823	0.000366795	0.00135133
TLE6	0.00131469	0.00195949	0.00136848	0	0.00137604	0.000189036	0.00214968	0.0010484
GIPC3	0.000616359	0.000581661	0.000591916	0	0.000607905	0.000336955	0.000849808	0.000368355
PIP5K1C	0.000477611	0.000378388	0.000725429	0	0.000340736	0	6.53381e-05	0.000422942
MICOS13	0.00043507	0.000433952	0.000450117	0	0.00102111	0	0.000746986	0.000711724
LONP1	0.000311387	0.000271923	0.000297008	0.000204123	0.000645226	0.000188786	6.55824e-05	0.000470257
C3	0.000760018	0.000706071	0.000933814	0	0.000711127	9.23958e-05	0.000261276	0.000797833
INSR	0.000797204	0.00114234	0.000623421	0	0.00120605	0.000630549	0.000513785	0.00117064
ARHGEF18	0.00275999	0.00216281	0.00258848	0.0167216	0.00714006	0.000581549	0.00238583	0.00248391
MCOLN1	0.00095969	0.000834386	0.000798558	0.0085973	0.000108743	0	0.000827235	0.000695804
PNPLA6	0.00201511	0.000877892	0.00247008	0.00251193	0.00201095	0.000938457	0.0023205	0.00169342
ADAMTS10	0.000952456	0.000772857	0.000969299	0.000898419	0.000326847	9.58957e-05	0.00156909	0.00066665
FDX2	0.000429723	0.000655851	0.000523723	0	0.00075974	0	0.000209614	4.56913e-05
TYK2	0.00102619	0.000666857	0.00102447	0	0.00280785	0.000468689	0.00145353	0.000671103
DNM2	0.000293423	4.82719e-05	0.000366908	0	0.00021751	0.00108911	0	0
LDLR	0.00365721	0.0024085	0.00386979	0.00152901	0.00564161	0.00124195	0.00581982	0.00309291
KANK2	0.000624682	0.000543284	0.00111219	0.000199164	0.000218198	9.30925e-05	6.55093e-05	6.44828e-05
DOCK6	0.00373462	0.0035152	0.00433608	0.00238882	0.00363332	0.00146127	0.003422	0.00396979
ODAD3	0.000889767	0.000799958	0.000884715	0.000601125	0.00121624	0.00055865	0.00101351	0.00076526
ACP5	0.000384837	0.000291211	0.000404638	0.000147623	0.000809961	0	0.000600968	0.00052192
MAN2B1	0.00274494	0.00404862	0.00281234	0.000866551	0.00157422	0.00535023	0.00120872	0.00115622
RNASEH2A	0.000999875	0.00354904	0.00050562	0	0.00155226	0.0012218	0.000381802	0.000236067
GCDH	0.00423996	0.00417053	0.00472626	0.000198413	0.00470028	0.0026714	0.0040364	0.00397976
TRMT1	0.00163112	0.00128472	0.00198208	0	0.00275512	0.000157382	0.00253174	0.000678504
CC2D1A	0.000793805	0.000489624	0.000732488	0.00430439	0.00101502	0	0.00134974	0.000409304
CYP4F22	0.00151612	0.00116244	0.00144245	0.00143008	0.000933117	0.00316357	0.000677649	0.00107651
CPAMD8	0.0031941	0.00220419	0.00399959	0.00223235	0.00323468	0.000443834	0.00466595	0.00295805
GTPBP3	0.000979683	0.000829683	0.000755412	0.000576037	0.000387555	0.002559	0.00334003	0.00101931
COLGALT1	0.000623135	0.00119696	0.000548521	0	0.000821852	0.000467636	0.000544914	0.000723915
FCHO1	0.000819615	0.000489442	0.00116632	0	0.000494693	0.000860181	0.00032825	0.000477031
JAK3	0.00101519	0.00106	0.00101389	0	0.000366067	0.000253357	0.00238988	0.000609304
SLC5A5	0.000818167	0.000503617	0.000338439	0.00222202	0.00278466	0	0.00120266	0.00166888
IL12RB1	0.00191424	0.0014288	0.00249279	0.00156878	0.00215737	0.000850712	0.00203851	0.000713735
CRLF1	0.000792555	0.000706804	0.000546315	0.000944335	0.000562266	0.000430651	0.000840472	0.0016323
GDF1	0.00249368	0.00126302	0.00366706	0.000235571	0.00107929	0.00503647	0.000508805	0.000442747
CERS1	7.26775e-05	0	9.51712e-05	0	0.000616038	0	0	0
SLC25A42	0.000224649	0.000465927	0.000239179	0	0.000773994	0	0.000625617	0
RFXANK	0.00046781	8.54162e-05	0.000532313	0	0.000819349	0.000188218	0.000365203	0.000607146
C19orf12	0.000725922	0.0011824	0.000879059	0.000147732	0.000108731	0.000248016	0.000638564	0.000309141
SLC7A9	0.00766929	0.00226335	0.0129164	0.0131384	0.00259833	0.00176951	0.00159375	0.00386475
PEPD	0.00166117	0.00229701	0.00179143	0.000561117	0.000550889	0.000312141	0.00142186	0.00226343
GPI	0.0016784	0.000774615	0.00147907	0.000147667	0.000297402	0.00641347	0.00251286	0.000926611
SCN1B	0.000491432	0.000402017	0.000514292	0.000198452	0.00019879	0	6.53253e-05	0.00100246
LGI4	0.000610021	0.000246742	0.00101528	0	0.000220938	0	7.8604e-05	0.000342259
NPHS1	0.0058723	0.00288521	0.00480528	0.000727969	0.00244219	0.0261982	0.00346121	0.00429223
TYROBP	0.000204935	3.63491e-05	0.000168904	0.000199203	0.000339357	0.000732601	0	0.000256209
SYNE4	0.00184866	0.00140145	0.00265436	0.000792879	0.000757301	0.000282281	0.0021112	0.000750494
WDR62	0.00218372	0.00266783	0.00203506	0.00034619	0.00196863	0.000623461	0.00176537	0.00300722
SPINT2	0.00060777	0.000371274	0.00107307	0	0.000217462	0.000188466	6.53253e-05	0.000138154
YIF1B	0.000855755	0.000884059	0.00104508	0	0.00138564	0	0.000689162	0.000292734
RYR1	0.00461163	0.00375025	0.0049738	0.00953127	0.00543802	0.00301665	0.00325449	0.00442249
SARS2	0.000936295	0.00130804	0.000923661	0.000198491	0.00120122	0.000498738	0.000588553	0.00103606
PLEKHG2	0.00200483	0.0022157	0.0014904	0.00151732	0.00431705	0.00417971	0.00185875	0.00142246
TIMM50	0.000324717	0.000441721	0.000343327	0	0.000387747	0.000188466	6.53552e-05	0.000247185
DLL3	0.00132896	0.00107092	0.00149115	0.00226446	0.00169108	0.000250218	0.00183054	0.000803941
PRX	0.0015626	0.00178996	0.00128503	0.000596902	0.00224741	0.00124267	0.000699445	0.00232774
SPTBN4	0.000721934	0.000268793	0.000458539	0	0.000451875	0.000683878	0.000786026	0.00210488
LTBP4	0.00116677	0.00111782	0.00119807	0.000205846	0.00106094	0.000288934	0.0012146	0.00102292
COQ8B	0.00163874	0.0013355	0.00154314	0.000148126	0.00122306	0.000492914	0.00232176	0.00336924
TGFB1	0.000246767	0.000193153	0.000301673	0.000198531	0	0	0	0.000491757
B9D2	0.000342556	0.000173503	0.000263332	0.0032398	0.000384911	0.00019765	0.00045768	0.00013805
BCKDHA	0.00138833	0.00105581	0.00186108	0	0.0010023	0.000374025	0.00125265	0.00124875
MEGF8	0.00163091	0.00175491	0.00174857	0	0.00233025	0.000803803	0.00220626	0.00162115
LIPE	0.00189554	0.00189082	0.00216017	0.000576701	0.00160658	0.00100545	0.00269775	0.00119548
ETHE1	0.000615627	0.000373977	0.000710012	0	0.000701304	0.000277393	0.000234595	0.00118461
APOE	0.00150764	0.00153992	0.00135524	0.000295508	0.00206978	0.000532043	0.000913983	0.00311235
APOC2	0.000184047	0.000241348	0.000124028	0	0	0	0.000112892	0.00052356
BLOC1S3	0.00033795	0.000250049	0.000358413	0.00016284	0.000590551	0	0.00082734	4.38577e-05
ERCC2	0.00338251	0.00251036	0.00467512	0.0061121	0.00151517	0.00112259	0.00217847	0.00199154
ERCC1	0.000609714	3.47536e-05	0.00081013	0	0.000543549	0	0.000444135	0.000927991
OPA3	0.00053077	0.000615644	0.000376958	0	0.000369101	0	0.000891351	0.000864703
CCDC8	0.000936778	0.000458057	0.00111508	0.00182171	0.00171801	0.000125156	0.00101698	0.000867597
FKRP	0.00325687	0.00113363	0.00493925	0.000248077	0.0035643	0.00225373	0.000317824	0.00244835
KPTN	0.00212004	0.000468392	0.00292348	0	0.00562456	0.00213828	0.000673498	0.000685915
ODAD1	0.00208014	0.00196747	0.00232156	0.00192357	0.00277791	0.000402762	0.00149483	0.00256529
SULT2B1	0.000252083	0.000200684	0.000290659	0	0.000385654	0.000188395	0.000180554	5.82038e-05
FTL	0.000434346	0.000896955	0.000411684	0	0.000108731	0.000495939	0.000299915	0.000346904
GYS1	0.000917496	0.00124356	0.000899153	0	0.00120436	0.000655496	0.000844582	0.00111775
LHB	0.000285619	0.00059212	0.000305871	0	0.000326537	9.36417e-05	0	0.000231324
MED25	0.00101907	0.00110613	0.00098279	0.000421531	0.00247428	6.39304e-05	0.00251252	0.000517608
PNKP	0.00332012	0.00194674	0.00329124	0	0.00487448	0.000681338	0.00317871	0.00737901
NUP62	2.62783e-05	0	2.93971e-05	0	0	0	0	0
ACP4	0.00169022	0.0017544	0.00161442	0.00345443	0.00218379	0.000187793	0.00265727	0.00126241
KLK4	0.00123685	0.00437872	0.00025103	0	0.000822653	0	0.00383288	0.000722732
ETFB	0.000717446	0.000554959	0.000640734	0	0.000108755	0.000154484	0.00140783	0.00138225
LIM2	0.000288178	0.000632197	0.000185426	0	0.000555733	6.19924e-05	0.000121769	0.000211488
MBOAT7	0.00106425	0.00379871	0.00067569	0	0	0.000290982	0.000415977	0.000578606
NLRP7	0.00395445	0.00523876	0.00193619	0.000399483	0.0048856	0.00483746	0.00394453	0.0105238
GP6	0.00424857	0.00186897	0.00509598	0.00847238	0.00329625	0.00652536	0.00237008	0.0023695
TNNT1	0.000572234	0.000374964	0.000488894	0.000198531	0.000108956	0.000184775	0.000723427	0.00011566
DNAAF3	0.00205662	0.00236009	0.00194481	0.000199402	0.00349641	0.000314589	0.00366513	0.00263837
AURKC	0.00266243	0.00084139	0.00315669	0.0045944	0.000254655	0.000564708	0.00266028	0.00462445
ATP5F1D	0.000202838	0.000193095	0.000264399	0	0.000234357	0	0	0.000214502
PLVAP	0.000269051	0.000144827	0.000249153	0	0.000387077	0.000186116	0.000130655	0.000346941
MAG	0.000228926	0.000144739	0.000305208	0	0.000386399	9.34405e-05	0.000234567	5.84215e-05
COX6B1	9.96124e-05	3.46608e-05	0.00012181	0	0	9.23873e-05	0.000130655	0.000115634
CEACAM16	0.000367741	0.000483478	0.000442464	0	0.000227247	0	0.000609508	0.000122681
NDUFA11	0.000490378	0.000565354	0.000535361	0.00017001	0.000127681	0.000265523	0.000387936	0.00029663
PET100	0.000194677	0.000165296	0.000211228	0	0	0	0.000352175	0.000150519
ACTL9	0.000429674	0.000359516	0.000324741	0	0.0012282	0.000188929	0.00087031	0.000355318
AGRN	0.00161324	0.00117018	0.00177347	0.0025496	0.00240822	0	0.00203226	0.00247102
B3GALT6	0.0010906	0.00101352	0.00108376	0.000576037	0.00188403	0	0.000932056	0.00113331
VWA1	0.00232695	0.00239679	0.00281153	0.00425563	0.000862325	9.67961e-05	0.000982638	0.00208171
PEX10	0.000898746	0.000630948	0.000977206	0.000779254	0.000686191	0.000102135	0.000809276	0.00121233
CEP104	0.00138625	0.00125481	0.00195557	0.000347994	0.000302261	0.00121027	0.000848822	0.00049045
NPHP4	0.00276444	0.00430211	0.00222877	0	0.00273808	0.000197506	0.00520011	0.00329438
ESPN	0.00146407	0.00122221	0.000884125	0.00135254	0.00180233	0.000406289	0.00228126	0.00417571
PLEKHG5	0.00177988	0.00408855	0.00165166	0	0.00227107	6.2383e-05	0.000813458	0.00152041
PARK7	0.000863232	0.00439328	0.000365378	0	0.000384468	6.19886e-05	6.53253e-05	0.000235971
SLC45A1	0.00133234	0.00277486	0.0011645	0.00626609	0.000767197	0.00198958	0.000131441	0.000478744
H6PD	0.00153785	0.00108961	0.00145265	0.000351687	0.000874358	0.00148246	0.00170004	0.00201578
PIK3CD	0.000245026	0.000407009	0.000290228	0	0	0	0.000122015	0.000286695
NMNAT1	0.00240829	0.00152776	0.00362404	0	0.00123655	0.000248116	0.000562353	0.00251116
MTHFR	0.0020892	0.00292752	0.00187788	0.000147645	0.00116641	0.000154417	0.00548486	0.00127539
PLOD1	0.000978079	0.00102677	0.0010724	0.000576369	0.00211017	0.000195662	0.000558523	0.000344607
MFN2	0.00110465	0.00065992	0.00163929	0.000986958	0.000687336	0.000781245	0.000561125	0.000749991
VPS13D	0.00155991	0.00179559	0.0016392	0.000544726	0.00217199	0.00090323	0.00153135	0.00162651
CLCNKB	0.003801	0.00334834	0.00334595	0.00889076	0.00337626	0.00096759	0.00341512	0.00600998
ATP13A2	0.00224288	0.00490712	0.00201477	0.00530943	0.00146615	0.000943155	0.00105798	0.00136082
SDHB	0.000436653	0.000483287	0.00061924	0.000147645	0.00102443	0.000340786	5.65004e-05	4.01139e-05
PADI3	0.027993	0.0255029	0.0367211	0.044754	0.000509094	0.0194398	0.0158311	0.0234286
PAX7	0.000273364	0.000316377	0.000271444	0.000198491	0.000339847	0.000561913	8.77039e-05	5.78469e-05
ALDH4A1	0.00148439	0.00221623	0.00165442	0.000198413	0.00114409	0.000250659	0.00232617	0.00067058
EMC1	0.00198838	0.00160571	0.00195057	0.00106969	0.00195435	0.000653775	0.00234928	0.00321646
PINK1	0.00148832	0.000987033	0.001355	0.000198452	0.00369875	0.00075486	0.00179701	0.00218401
ALPL	0.00666758	0.00167112	0.00644048	0.00116746	0.00604903	0.0336932	0.00112528	0.00216231
HSPG2	0.00232713	0.00215488	0.00186249	0.00301733	0.00181522	0.000936041	0.00367694	0.00403312
C1QC	0.00034961	4.82532e-05	0.000679095	0.000323887	8.55432e-05	0	6.69972e-05	0
C1QB	0.000244346	0.000373097	0.000203404	0	0.000278417	0	0.000169492	0.00021113
GALE	0.000703124	0.000305841	0.000550287	0	0.0029776	0.000124	0.00121455	0.000814636
HMGCL	0.000724096	0.000581757	0.000665584	0.000198413	0.000386948	0.000373169	0.000786686	0.00150208
FUCA1	0.000723504	0.000606185	0.000830347	0.000198689	0.000712914	0	0.000853707	0.000919541
LDLRAP1	0.000566834	0.000790518	0.00054199	0.00014817	0.000278492	9.50299e-05	0.00160634	0.000695425
SELENON	0.00238176	0.00316503	0.00255072	0.0025125	0.00115775	0.00125886	0.00100114	0.000781931
DHDDS	0.000630176	4.82276e-05	0.000398684	0.0097417	8.47889e-05	0.000372178	0.000234624	0.000253673
PIGV	0.00121472	0.000532065	0.00199458	0.00074466	0.000556538	0.000154386	0.000635283	0.000384603
NR0B2	0.000889011	0.000601991	0.000446137	0.000576868	0.00441659	6.28852e-05	0.00295942	0.000307071
EPB41	0.000788484	0.000497361	0.000945184	0	0.00102656	0.000743043	0.000683184	0.0007049
MECR	0.000966714	0.000678266	0.000681318	0.00839673	0.0001178	0.000612788	0.00125465	0.000453343
YARS1	0.000396774	0.000173298	0.000531535	0	0.000665301	0.000184809	0.000261395	0.000173467
HPCA	0.000619252	0	7.85584e-05	0.00048646	0	0	0.00637207	0
AK2	0.00056797	0.00082652	0.000467039	0.00019857	0.000339026	0.00105361	0.00037525	0.000364234
GJB3	0.000608164	0.000628072	0.000536939	0.000295465	0.00293274	6.19886e-05	0.000816603	8.02601e-05
ADPRS	0.000459428	0.000696461	0.000289807	0.000198807	0.000384615	0	0.000893772	0.000574963
CSF3R	0.00120932	0.00150639	0.00181623	0.000148017	0.000108731	0.00015471	0.0006751	0.000633361
SNIP1	0.000532036	0.000179915	0.000557282	0.000162127	0.000117869	0	8.05997e-05	0.00138848
TRIT1	0.00291049	0.00158358	0.0036298	0.0014758	0.000749652	0.005132	0.00273336	0.0018798
MFSD2A	0.000602406	0.00203798	0.000162987	0	0.0020574	0.000184843	0.000741649	0.000319486
PPT1	0.00277473	0.000913125	0.00303557	0	0.00060302	0.0138442	0.000666366	0.000200574
ZMPSTE24	0.0014376	0.00067136	0.00195046	0.000610035	0.00152374	0.00102367	0.00184632	0.000813915
CTPS1	0.000446046	0.000221599	0.000654866	0.00110361	0.000108731	0.000216491	0	0.000229345
PPCS	0.00111762	0.00144175	0.000413041	0.00160546	8.64603e-05	6.32591e-05	0.00757706	0.00161574
CLDN19	0.000452881	0.000469771	0.000410868	0	0	0.000252573	0.000373629	0.000690926
P3H1	0.00255534	0.00623751	0.00194894	0.00108421	0.0017783	0.000402267	0.00165905	0.00376663
SLC2A1	0.000141163	0.000117631	8.59658e-05	0	0	0.00056146	0.000130651	0.000130787
MPL	0.00291208	0.00141987	0.00308253	0.0166686	0.00128221	0.000806926	0.00418777	0.0018624
SZT2	0.00234141	0.0022534	0.00254365	0.00178505	0.00230747	0.00112151	0.00222258	0.00160368
SLC6A9	0.000775467	0.0010349	0.00061158	0	0.00148927	0.000342932	0.000794934	0.00122874
EIF2B3	0.000266978	0.000331268	0.000300286	0	0.000326573	0.000188786	6.53253e-05	0.000443945
UROD	0.00114137	0.000497599	0.000602719	0	0.000519581	0.000280861	0.00496146	0.00204908
HPDL	0.000678281	0.000470575	0.000909413	0.000200803	0.00146892	0.000100482	0.000797511	5.78336e-05
MUTYH	0.0126141	0.00499992	0.0180012	0.000443788	0.0040274	0.00844941	0.00679004	0.0149672
TOE1	0.00127342	0.00103777	0.00132104	0	0.00194833	0.000189502	0.00212556	0.00131173
MMACHC	0.00566164	0.00355952	0.00546842	0.00531915	0.00533397	0.000154924	0.00506587	0.0120965
POMGNT1	0.0027733	0.00197807	0.00301413	0.000348174	0.00186109	0.00481463	0.00144266	0.00189722
STIL	0.000445922	0.000192976	0.000528055	0	0.00027829	0.00028112	0.00101413	0.000213649
FOXE3	0.000681566	0.000368138	0.000847169	0	0.0011322	0.000248422	0.0013486	0.000428951
ORC1	0.00157793	0.000854895	0.00238906	0.000723619	0.000795231	0.000746352	0.00165029	0.000960048
COA7	0.000595534	0.00120889	0.000299764	0	0.00030311	0.00018843	0.00177071	0.000391892
CPT2	0.00248796	0.00329175	0.00169517	0.00971523	0.00337074	0.0035772	0.00137848	0.00243513
PARS2	0.000431946	0.000643925	0.000439952	0.000198491	0.00111064	0	0.000121744	0.000309073
DHCR24	0.00043663	0.000360942	0.00024462	0.00487085	0.000108731	0.000401112	0	0.000287349
BSND	0.00086794	0.000804398	0.00105853	0.000595277	0.000532996	0.00018637	0.00152908	0.000359909
C8B	0.00400561	0.00345539	0.0058535	0.00206642	0.000776806	0.00201353	0.00145573	0.00271
TACSTD2	0.000415003	0.000538038	0.000461821	0	0.000526538	0.000565185	0.000131251	0.000120603
DOCK7	0.00154977	0.00138392	0.00149707	0.00108273	0.000226352	0.00422271	0.000685079	0.00023656
ANGPTL3	0.0017894	0.00178904	0.00208324	0	0.000957131	0.000237392	0.00153119	0.00159345
ALG6	0.00205672	0.00158658	0.0032518	0.00029588	0.000663803	0.000687024	0.000888825	0.000415715
PGM1	0.00110978	0.00132235	0.00129361	0.000198452	0.00128825	0.000184783	0.00116156	0.000641164
DNAJC6	0.000415329	0.000656587	0.000348182	0	0.000956243	0	0.000382645	0.000337795
LEPR	0.00154042	0.00103398	0.00189578	0.000577367	0.000417364	0.00112199	0.000665984	0.002766
SLC35D1	0.000376563	0.000342924	0.000495737	0	0.000226228	0.000186197	0.000436114	0.000258214
WLS	0.00054874	0.000269825	0.000624016	0	0.00068852	6.20194e-05	0.000244377	0.00118575
RPE65	0.00263783	0.0040948	0.00231145	0.00078902	0.00242421	0.000711298	0.00179875	0.00432478
CTH	0.000740317	8.29943e-05	0.000942879	0.000576037	0.0020067	0.000339234	0.000862089	0.00033878
ACADM	0.0109048	0.00419306	0.0171868	0.00747056	0.00364654	0.00216894	0.00502164	0.00814395
MSH4	0.00199637	0.00241952	0.00222429	0.00595092	0.000754841	0.000936064	0.000808393	0.00138217
PIGK	0.000496647	0.000422355	0.000536037	0	0.000305036	0.000502955	0.000796629	0.000533976
HFM1	0.00273619	0.00242919	0.00330336	0	0.00276557	0.00146234	0.00216059	0.00208126
ABCA4	0.0336471	0.0161649	0.0424091	0.0623738	0.0141587	0.0194106	0.0428875	0.0255921
ALG14	0.000523826	0.000539682	0.00061644	0	0.000169607	0.000185359	0.000374145	0.000560243
DPYD	0.0022831	0.00130658	0.00242563	0.00021725	0.00502074	0.000651864	0.00391303	0.00154491
AGL	0.00322778	0.00426956	0.00357847	0.00204186	0.00220112	0.00109291	0.00297363	0.00304211
SLC35A3	0.000460098	0.000243039	0.000375641	0.00305909	0.00052183	0.000371744	0.000432025	0.000343777
SASS6	0.000682902	0.000952986	0.000788303	0.000576369	0.00105746	9.2584e-05	0.000203638	0.000529543
DBT	0.00193179	0.00234743	0.00259571	0.000886132	0.00109847	0.00103702	0.000967558	0.000673629
CDC14A	0.000860593	0.00135283	0.000598668	0.00101931	0.000671255	0.000374395	0.000968363	0.0015223
COL11A1	0.000790633	0.000760796	0.000771064	0	0.0022275	0.000124201	0.000757482	0.00103496
RNPC3	0.00248552	0.00203727	0.00207188	0.000613874	0.000801986	0.0105274	0.00192408	0.00229573
GPSM2	0.00163634	0.00089591	0.00209372	0.000147623	8.48248e-05	0.00046376	0.00119657	0.00244185
CLCC1	0.000861	0.000650597	0.000692153	0.000402172	0.00221063	0.000189996	0.00261898	0.000505075
AMPD2	0.000760413	0.000593561	0.00106305	0	0.000781086	0.000161475	0.000854866	0.000503332
ALX3	0.000159208	0.000123047	0.000156257	0	0.00087999	0.000370907	0	0.000115687
DRAM2	0.000536925	0.000367446	0.00068351	0	0.0012725	0.000189609	0.000743064	0.000231292
WNT2B	0.0014744	0.000387771	0.000214222	0.000419468	0.000193662	0	0.014193	0.000246882
SLC16A1	0.000254684	0.000290889	0.0001515	0	0.00010879	0.000277187	0.00131586	0.000173658
LRIG2	0.00146893	0.00122133	0.00191365	0	0.00250093	9.23873e-05	0.00110129	0.000858419
AP4B1	0.00141212	0.00153513	0.00146189	0.00265779	0.000819633	0.000513489	0.00176485	0.00136273
TSHB	0.000503397	0.000173372	0.000976542	0	0.000217533	6.20001e-05	6.53381e-05	0
NGF	9.0918e-05	0.000240713	3.51974e-05	0	0	0.000186428	0.000130646	0.000130822
CASQ2	0.000777421	0.000588095	0.000997686	0	0.00272816	0	0.000767133	0.000402549
GDAP2	0.000678056	0.000661271	0.000658126	0.00450315	0.00137439	0.00018607	0.000112962	0.000214232
WARS2	0.000645232	0.00174577	0.000425484	0	0.000987627	0.000931677	0.00137204	0.00020368
HSD3B2	0.000807027	0.000984373	0.000926821	0	0.000918644	0.000154387	0.00100944	0.000454316
PHGDH	0.000789133	0.000757484	0.000726906	0.0028065	0.000543484	0.000619886	0.000511514	0.000435071
HMGCS2	0.00161541	0.00234012	0.00152011	0	0.00218383	0.000250542	0.00308157	0.00179567
PEX11B	0.0111894	0.00290518	0.0150618	0.00253079	0.000678453	0.0212623	0.00742841	0.0112686
RBM8A	0.0455627	0.0118053	0.0701872	0.038489	0.000372181	0.072009	0.0150063	0.0275542
POLR3GL	0.000506469	0.000345457	0.000712339	0	0.000217462	0	0.000480158	0.000309204
HJV	0.000846503	0.000152238	0.00129056	0	0.000387103	0	0.00158575	0.000635947
VPS45	0.000712717	0.000511855	0.000672166	0.000576037	0.000600305	0.000372642	0.0026152	0.000420971
TARS2	0.000823695	0.000954386	0.00090604	0.00161693	0.000845681	0.000154548	0.000777781	0.000387143
ECM1	0.00154457	0.00125907	0.0021288	0.00133571	0.00128054	0.00124149	0.00146021	0.000454349
ADAMTSL4	0.00560327	0.00510289	0.0073842	0.000790231	0.00299529	0.00431254	0.0027459	0.00366075
CTSK	0.000704777	0.000845525	0.000616749	0	0.00063882	0	0.000834891	0.0011986
PRUNE1	0.000566437	0.000387451	0.000735351	0	0.00021745	0.000280773	0.00140042	0.000276466
RFX5	0.00084371	0.00106579	0.000504808	0	0.000520504	0.00291455	0.000522556	0.000751369
SELENBP1	0.00140748	0.0025581	0.000682213	0	0.000832806	0.000264274	0.000797952	0.00477625
FLG	0.0830184	0.0839486	0.105634	0.0444595	0.137663	0.0507602	0.063711	0.0323695
FLG2	0.00566383	0.00349801	0.0056761	0.0121484	0.0101317	0.00198718	0.00473059	0.00716467
HAX1	0.00102558	0.00143221	0.00122691	0.00137878	0.00169089	0.000184877	0.000130655	0.000427212
ADAR	0.00496332	0.00208857	0.00749617	0.00128212	0.000412687	0.0014253	0.00307599	0.00611719
FLAD1	0.00100451	0.00244412	0.000642631	0.000403919	0.00083323	0.000154378	0.00144485	0.000924592
DPM3	0.000192731	0.000220771	0.00014958	0.000576037	0.000217901	0.000376932	0.000192572	8.02375e-05
GBA1	0.00976147	0.0056766	0.00928275	0.0663385	0.00454779	0.00735898	0.00406926	0.00745801
PKLR	0.00234172	0.00206641	0.00316099	0	0.000495796	0.000154503	0.000779628	0.00384688
MSTO1	0.00172666	0.00110297	0.00197136	0.000198768	0.00295285	0.000978535	0.00135649	0.002033
YY1AP1	0.00249183	0.00110762	0.00213261	0.00162783	0.00889801	0.00356142	0.00205148	0.00196059
LMNA	0.000651059	0.00026306	0.00106557	0	0.000191571	0	0.000273737	0.000311541
SEMA4A	0.000976429	0.00112145	0.00110602	0.000595159	0.000628396	0.000280552	0.00148801	0.000713713
NAXE	0.000698962	0.000339092	0.000861252	0	0.000796666	0.000375847	0.000499127	0.000823156
NTRK1	0.00112152	0.00114918	0.000798489	0	0.0037892	0.000395713	0.000655342	0.0009416
KIRREL1	0.00189279	0.000772926	0.00266755	0.00167892	0.00038625	0.000124254	0.000395257	0.00333119
SPTA1	0.0115493	0.010135	0.0190827	0.00171595	0.00175077	0.00191087	0.00160893	0.00606566
PIGM	0.000645908	0.000556677	0.000776418	0	0.00103651	0	0.000855215	0.000464722
KCNJ10	0.000199726	0.000138929	0.000195576	0.000425622	0	0	0.000324176	0.000233763
ATP1A2	0.000531227	0.000450181	0.000564583	0.00019857	0.000326229	0.00056234	0.00086595	0.000199636
PEX19	0.000337874	0.000302605	0.000350218	0.000295159	0.00132758	0.000554426	0.000130651	4.01091e-05
NECTIN4	0.00048646	0.000103971	0.000622728	0.000198413	0	9.243e-05	0.00101737	0.0010025
UFC1	0.00016318	0.000226995	0.000192159	0	0.000108731	0	0.000591661	0.000120321
NDUFS2	0.000376671	0.0004495	0.000296795	0	0	0.000729072	0.000451627	0.000344774
MPZ	0.00027257	0.000389269	0.000304723	0	8.47889e-05	0	0	0.000481309
ATF6	0.000603562	0.000567607	0.000677585	0	0.00126277	0	0.000982562	0.000341048
DDR2	0.000489527	0.00033183	0.000626837	0	0	0.000188218	0.000893776	0.000577988
TMCO1	0.000921136	0.000844423	0.00110475	0.000147645	0.000254561	0.000164012	0.000311049	0.00106672
TBX19	0.0010733	0.000710614	0.000996872	0.000198452	0.000217557	0.00427772	0.000527955	0.0010022
SLC19A2	0.000471271	0.00027588	0.000482956	0.000443066	0.000607952	0	0.000984762	0.000351664
F5	0.0358388	0.0108545	0.0543906	0.041356	0.0012572	0.0465493	0.0254764	0.021339
GORAB	0.000928518	0.000717027	0.00128834	0.000576701	0.000193551	9.23958e-05	0.000648757	0.000815672
FMO3	0.00570884	0.00361719	0.00734921	0.00330012	0.00911054	0.000308866	0.00493433	0.00271194
PIGC	0.000679087	0.00209335	0.000373533	0	0.00129529	9.24385e-05	0.000700684	0.000155801
DARS2	0.00215406	0.00157894	0.00229347	0.00456133	0.00103453	0.0033462	0.00135785	0.00129828
SERPINC1	0.00326047	0.0008592	0.00260242	0	0.00189618	0.0096707	0.0281877	0.000981364
TNR	0.000489901	0.000302555	0.000641584	0.000396983	0.000442609	0.00027829	0.000121816	0.000309234
NPHS2	0.00236533	0.0012038	0.00367533	0.000150173	0.00150406	0.000186224	0.00181798	0.00099616
GLUL	4.21986e-05	4.82416e-05	1.7609e-05	0	0	0.00018843	0	5.78168e-05
LAMC2	0.001019	0.000751858	0.00124223	0.000397062	0.00248084	0.000280658	0.000523568	0.000417307
NCF2	0.000581021	0.000262402	0.000680745	0	0.000410912	0.000124062	0.000797275	0.000951774
EDEM3	0.000655106	0.000391843	0.000889882	0.000265111	0.000261631	0.000185862	0.00096229	0.000218978
PRG4	0.00332701	0.00987117	0.00191159	0	0.00238434	0.00136921	0.00352022	0.00268319
CFH	0.000589638	0.000518623	0.000757951	0.000576037	0.000302899	9.23958e-05	0.000352886	0.000367478
F13B	0.000782751	0.000573357	0.000799664	0.000411526	0.000751015	0.000281268	0.00132309	0.00101302
ASPM	0.00561659	0.00621885	0.00570862	0.00179157	0.00582352	0.00237074	0.00387443	0.00760512
CRB1	0.00315476	0.00239564	0.00375582	0.000295465	0.00516927	0.0007719	0.00308087	0.00240192
PTPRC	0.000458797	9.65974e-05	0.000488243	0.00077522	0.00142374	0.000569001	6.53253e-05	0.000539058
KIF14	0.0022196	0.00226788	0.00154248	0.000723864	0.00205431	0.000372308	0.000803298	0.00777965
DDX59	0.00141153	0.00131615	0.0010961	0	0.00169636	0.00111611	0.000740666	0.00284424
PKP1	0.000217437	0.000344752	0.000180695	0.000205719	0.000108767	0.000188288	0.000383022	5.78637e-05
UBE2T	0.000423313	0.000452879	0.000233343	0	0.00173002	0	0.000121768	0.00112894
KDM5B	0.00607599	0.00482933	0.00506596	0.00156336	0.00848971	0.0130604	0.00238364	0.0100267
REN	0.000530724	0.000413957	0.000515969	0.000147667	0.00129772	0.000124077	0.000748953	0.000477895
NFASC	0.000396198	0.000193011	0.000450709	0.000479023	0.000602627	0.000154813	0.000530633	0.00042068
DSTYK	0.000843049	0.000554666	0.00088918	0	0.000326312	0	0	0.00223452
CD55	0.00112129	0.00160264	0.00118338	0	0.00127061	0.000155457	0.000922794	0.000742905
CR2	0.00157834	0.000995288	0.00206681	0.000872119	0.00141424	0.000689828	0.00105385	0.00111314
LAMB3	0.00309317	0.00368846	0.00444911	0.000948682	0.0013397	0.000835781	0.00244049	0.00094026
HHAT	0.000808837	0.000901811	0.000587532	0.000200602	0.000883641	0	0.00146727	0.00124168
FLVCR1	0.00138931	0.0013466	0.00185344	0.000198413	0.000939961	6.20424e-05	0.00132102	0.00176914
CENPF	0.00396755	0.00209877	0.00509824	0.00380348	0.00330552	0.000903268	0.00550322	0.00316658
USH2A	0.0143953	0.0119336	0.0170359	0.00552636	0.013077	0.0050481	0.0101223	0.0173515
EPRS1	0.000980456	0.000538365	0.00103575	0.000404096	0.000916144	0.000499699	0.00158855	0.00129826
IARS2	0.000933147	0.000532237	0.000808005	0.0010915	0.00178696	0.000280532	0.001686	0.00141893
RAB3GAP2	0.000796561	0.0006478	0.000583367	0.000211416	0.00105181	0.00105627	0.000327873	0.00198659
DEGS1	0.000320987	8.29302e-05	0.000464632	0	0.000206796	0	0.000130646	0.000304415
LBR	0.000284613	0.000277615	0.0003051	0.000199045	0.000981183	9.23873e-05	0.00024357	4.01784e-05
PYCR2	0.000563769	0.00139754	0.000316196	0.000590406	0.000108731	0.000498519	0.000243978	0.00109285
COQ8A	0.00240713	0.00147674	0.00285174	0.00597335	0.00272533	0.00118309	0.00258238	0.00152041
GJC2	0.000583546	0.00055619	0.000537046	0.00136382	0.00121697	9.53016e-05	0.00132208	0.000364402
IBA57	0.000716267	0.00117123	0.000618553	0	0.00193899	7.2223e-05	0.000130659	0.000392567
ACTA1	0.000469517	4.82952e-05	0.000666483	0	0.000108743	9.37295e-05	0.000783934	0.000289161
NUP133	0.00155718	0.00449483	0.000980741	0	0.000661506	0.000717919	6.53253e-05	0.00262254
AGT	0.000605699	0.000790605	0.000437821	0.000793651	0.00220257	0	0.000675765	0.000414285
ARV1	0.00145246	0.00172843	0.00189976	0.000163934	0.00187788	0.000197981	0.000188332	0.000607613
GNPAT	0.000394827	0.000342585	0.000595971	0.000775999	0.000217462	9.29541e-05	0.000196002	0.000115637
COA6	0.000380698	9.64925e-05	0.00033935	0.000595238	0.00135782	6.20578e-05	0.000130792	0.000360246
TBCE	0.00141988	0.000759562	0.0017632	0	0.00240146	0.000277196	0.0011169	0.00119546
B3GALNT2	0.00130294	0.00111537	0.00157941	0.00262788	0.00165732	0.000405066	0.000609511	0.000792723
LYST	0.00141457	0.00197913	0.00132186	0.000198531	0.00110392	0.00158429	0.00173596	0.00130947
EDARADD	0.000268984	0.000526832	0.000242457	0	0.000387015	0	0.000180129	0.000160417
MTR	0.00217348	0.00119567	0.00232489	0.000962283	0.00274829	0.0010639	0.00306804	0.00296465
FMN2	0.00351337	0.00460775	0.00469794	0.00316927	0.00314519	0.000919303	0.00146065	0.00115364
FH	0.000742481	0.00098871	0.000775517	0.000198847	0.000620549	0.000466549	0.000220835	0.000449653
SDCCAG8	0.00157997	0.00127894	0.0016694	0.00101905	0.00256111	0.000154485	0.00226798	0.00158964
COX20	0.000859166	0.00125012	0.000405939	0	0.000856139	0.000490487	0.000924989	0.00226976
ISG15	0.000265882	0.000131146	0.000201481	0	0.000326703	0.000184877	0.000327158	0.000560527
SLC6A17	0.000224693	9.65857e-05	0.000199717	0	0.000653359	0.000188253	0	0.000188681
RORC	7.37815e-05	6.93361e-05	8.81101e-05	0	0	0	6.53253e-05	0.00011566
ATAD3A	0.00104148	0.00106886	0.00132126	0.000198649	0.000641716	0.000535573	0.000449228	0.000896386
TPM3	0.000248008	0.000215106	0.00023386	0	0.000108731	0	0.000178321	0.00055151
PADI6	0.00123428	0.000573167	0.0014278	0.000774848	0.00182635	0.000124355	0.000984086	0.00118052
PPP1R15B	0.000253171	0.000117623	0.000254397	0	0.00049569	0.000376719	0.00019601	0.000173467
DDOST	0.000303599	0.00076527	0.000247378	0.000198649	0	0.000278503	0.00106456	0
RD3	0.00016309	0.000225711	0.000180802	0	0.000218597	0	0.000413736	0.000130856
PTPN14	0.000554728	0.000570898	0.000400178	0.000576037	0.000110084	0.000496968	0.000740424	0.00122178
C1QA	0.000334927	4.82905e-05	0.000250458	0	0	0	0.00120203	0.000345762
GALNT2	0.000499365	0.000560014	0.000488633	0.00019861	0.000193489	0.00035843	0.000351219	0.000571803
SPRTN	0.000327201	0.000414252	0.000355921	0	0.000510856	9.24044e-05	0.000130655	0.000354077
ST3GAL3	0.000465002	9.64785e-05	0.000425027	0.00212525	0.000543656	6.19771e-05	0.00108974	0.000378946
PRDX1	0.000578923	0.000687397	0.000629454	0.00176687	0.000943263	0	0.000544692	0.00038581
HS2ST1	0.000138785	0.000144855	0.000149452	0.000300707	0	6.20001e-05	6.53381e-05	5.78369e-05
RBCK1	0.000461449	0.000703152	0.000344067	0.000806842	0.000494107	0.000527337	0.000778628	0.000340349
SLC52A3	0.000403361	0.000218339	0.000573095	0	0.000117813	0.000124603	0.000150022	0.000517201
RSPO4	0.000949122	0.000482902	0.000914859	0.000998336	0.000420068	0.00212636	0.00121128	0.00076239
ITPA	0.000598932	0.000504994	0.000716057	0.000147842	0.000641635	0.000808737	0.000339624	0.000138056
SLC4A11	0.00176827	0.00216908	0.0015603	0.000317025	0.00263156	0.00059286	0.00159199	0.00240105
PANK2	0.00171613	0.00122539	0.00192325	0	0.00239366	0.00033573	0.00228581	0.00160708
FERMT1	0.00114394	0.00130456	0.00114155	0.000595553	0.000819426	0.000905397	0.000822655	0.00122193
PLCB1	0.000359908	0.000413268	0.000275789	0.000200441	8.48752e-05	0.00018522	0.000262401	0.000613858
PLCB4	0.000712706	0.000538915	0.000421723	0.000198452	0.000718532	0.000403469	0.00250401	0.000696531
MKKS	0.00103239	0.00125755	0.00105489	0	0.000919871	0.000154869	0.00168905	0.00106998
NDUFAF5	0.00115403	0.000629379	0.000876362	0.00249432	0.00481907	0.000278088	0.00167012	0.00109303
SEC23B	0.00268518	0.00128904	0.00372312	0.000295247	0.00192276	0.00133188	0.00172198	0.0024976
RIN2	0.00052067	0.000322096	0.000736514	0.000198807	0.000495612	0.000193527	0.000272849	0.000391131
KIZ	0.00356613	0.00120563	0.00252167	0.0153238	0.00801084	0.000746545	0.00296446	0.00808389
PAX1	0.00102523	0.000855895	0.00138746	0	0.00100801	0.00018843	0	0.00118663
ABHD12	0.000724518	0.00042951	0.00078924	0	0.00132506	9.23873e-05	0.00124082	0.00124711
GINS1	0.00195919	0.000512916	0.00206193	0	0.000665979	0.00883843	0.0011532	0.00099172
DNMT3B	0.000460763	0.000131202	0.000511773	0.000198413	0.000169592	0.000436054	0.000892825	0.000389738
SUN5	0.00127001	0.00107722	0.000655819	0.00300271	0.00800099	0.00040495	0.000490096	0.000542509
ZNF341	0.000728307	0.000923033	0.000871301	0	0.000563175	0	0.000740875	0.000574337
AHCY	0.000569855	0.000256442	0.000771835	0.000199521	0.000385654	0.000124023	0.00165429	0.000309043
PIGU	0.000699837	0.000482568	0.00036701	0.00127346	0.000949026	0.001065	0.000817927	0.00181476
GSS	0.00128948	0.00231253	0.000812324	0.00964722	0.000955512	0.000405147	0.000853209	0.000454762
GDF5	0.000217845	0.000154793	0.000258722	0.000203376	0.000580625	0.000186012	6.53339e-05	0.000115644
CEP250	0.0037053	0.00226825	0.00293364	0.000602959	0.00551675	0.00598103	0.00188962	0.00735626
NFS1	0.000371025	0.000331761	0.000527554	0	0.000770417	0	0.000478961	5.85206e-05
SAMHD1	0.00130966	0.00106563	0.00153926	0.000493684	0.00153891	0.000312596	0.00685787	0.000351617
IFT52	0.000628462	0.000803374	0.000393171	0.000199084	0.00153768	0.000184826	0.0013307	0.000630461
FITM2	0.000373382	0.000352681	0.000339925	0.000295334	0.000750131	9.24214e-05	0.000479788	0.000406843
ADA	0.00177243	0.00340079	0.00189691	0.000198413	0.000828485	0.000247977	0.000910612	0.00185178
PIGT	0.0014972	0.00117401	0.00163508	0	0.00400407	0.000775054	0.00207662	0.000656553
CTSA	0.00100932	0.0017537	0.000996117	0.000775823	0.000648667	0	0.000603658	0.0010193
ZNF335	0.00145249	0.000776175	0.00145809	0	0.00183575	0.00126788	0.00148138	0.00238444
ELMO2	0.000343176	0.000123031	0.000366392	0.000972712	0.000169592	0.000282904	0.000360079	0.000347589
SLC13A3	0.00240664	0.000904109	0.00367719	0.000295247	0.00021751	0.00111469	0.00295215	0.00154829
TP53RK	0.00082563	0.000187098	0.000626696	0	0.00148122	0.000154374	0.00175066	0.0018209
SLC2A10	0.000847742	0.00112213	0.0010313	0	0.00147994	0	0.000918227	0.000449084
ARFGEF2	0.00044775	0.000745638	0.000513803	0	0.000987782	0.00037374	0.000326897	0.000115637
DPM1	0.001074	0.000201053	0.000816031	0.00019857	0.0137371	6.29882e-05	0.00102617	0.000710661
CYP24A1	0.00329698	0.00169072	0.00458148	0.00354246	0.00353011	0.00361142	0.000671476	0.00163982
GATA5	0.000365443	0.000517404	0.000438448	0	0.000357323	0	0.000139317	6.11883e-05
COL9A3	0.00106553	0.000992464	0.00115607	0.000725115	0.0008579	0.000692414	0.00118479	0.000915534
RTEL1	0.00195379	0.00165441	0.00143188	0.00851631	0.00179206	0.00215203	0.00121136	0.00189083
SOX18	0.000155642	4.84848e-05	0.00011442	0.000583771	0	0.000109999	0	0.000664962
TASP1	0.000370367	7.06115e-05	0.000292832	0.000273598	0	0.00170684	0.000148729	0.000554485
BFSP1	0.000699981	0.000455428	0.000822809	0.00123142	0.000532579	9.25241e-05	0.000158698	0.000823492
MGME1	0.000686854	0.000780121	0.000548831	0.000396786	0.000217521	0	0.00202948	0.00082477
GZF1	0.00040148	0.000350703	0.000507226	0	0.000493305	0.000188182	0.000130668	0.00038144
IDH3B	0.000943558	0.000443244	0.00087225	0.000346002	0.00194057	0.00111935	0.00200194	0.0010921
JPH2	0.000391039	0.000165091	0.000397429	0	0.00116265	0.00133488	0.000219696	5.79408e-05
TBC1D20	8.30303e-05	0.000123031	0.000149701	0	0	0	0	5.78235e-05
CD40	0.000136642	0.00024061	9.39699e-05	0	0.000605137	0	6.53467e-05	0.000262502
TMPRSS15	0.00433569	0.00255405	0.00574626	0	0.00298799	0.000158646	0.0040895	0.0050907
JAM2	0.000452394	0.000805315	0.000444007	0	0.000438069	0	0.00041406	0.000327681
SOD1	0.000483444	0	0.00089444	0	0	0	0.000130668	0.000462622
MRAP	0.000786726	0.000629933	0.000799133	0	0.000726701	0.0022322	0.00022603	0.000422141
CFAP298	0.00105138	0.000305219	0.00107571	0.00383666	0.000434924	0.00114715	0.000929483	0.00117169
SYNJ1	0.00137548	0.00510804	0.000710468	0.000198413	0.000506694	0.000190661	0.00189359	0.000493097
IFNAR2	0.00487069	0.00236431	0.00331173	0.00121803	0.00132202	0.034226	0.00225758	0.000963314
IL10RB	0.000323194	6.93746e-05	0.000331655	0	0.000604398	0.000277341	0.000391956	0.000298554
IFNGR2	0.000151099	0	0.000125084	0	0.00107641	0	0	0.000320119
DONSON	0.000937482	0.000748535	0.00110198	0.00137016	0.000411028	0.000190476	0.00121883	0.00106997
CLDN14	0.000569359	0.00126747	0.000515064	0	0.000449092	0.000248957	0.000516782	4.01542e-05
HLCS	0.00139691	0.00115416	0.0012449	0.000198413	0.00427143	0.000498629	0.000956031	0.00164131
PIGP	0.000887939	0.000574069	0.00110168	0.000692129	0.00112591	0	0.000888715	0.000625771
RIPK4	0.000366965	0.000179409	0.000328323	0	0.00118345	0.000414782	0.000342845	0.000236071
TMPRSS3	0.00682537	0.00341606	0.0103777	0.00439365	0.0035272	0.00192298	0.00408038	0.0057934
RSPH1	0.00241219	0.00105357	0.00268754	0.000576701	0.00507721	6.19848e-05	0.00150946	0.00298932
CBS	0.00306747	0.00337768	0.00374717	0.00297496	0.000913453	0.000373772	0.00126724	0.00473507
HSF2BP	0.00135726	0.00328308	0.000745164	0.0068546	0.000217474	0.000154483	0.00107768	0.000791641
PDXK	0.000264825	0.000193239	0.00021559	0	0	0	0.00102666	0.000188786
CSTB	0.000746181	0.000290851	0.00117115	0.000595474	0	0.000438456	0.000273408	0.000481171
AIRE	0.00420505	0.00229913	0.00479054	0.000746355	0.0036229	0.0103523	0.00175745	0.00270438
CFAP410	0.0022626	0.00183543	0.00311583	0	0.00207243	0.00134703	0.000666816	0.00119273
TSPEAR	0.00337969	0.0021131	0.00524719	0.0006031	0.00194472	0.000592627	0.00193077	0.00209137
ITGB2	0.00103512	0.00123657	0.00124091	0.000147645	0.000956438	0.000844925	0.000478022	0.00049921
COL18A1	0.00681321	0.00371106	0.00828186	0.00917221	0.00296637	0.00571121	0.00342625	0.00915473
COL6A1	0.000651968	0.000782225	0.000546177	0	0.0003861	0.000942766	0.000413581	0.000772614
COL6A2	0.00170162	0.00152326	0.00180605	0.00192094	0.00157562	0.00046918	0.00155043	0.00225754
FTCD	0.00352562	0.0132021	0.00145693	0.00850658	0.00148497	0.000663388	0.00200338	0.00250789
LSS	0.00157177	0.00182786	0.00145255	0.00131592	0.00185497	0.000248213	0.00339555	0.00136991
MCM3AP	0.00232859	0.00120621	0.00249849	0.00074412	0.00182212	0.00635345	0.00117382	0.00176839
PCNT	0.00623187	0.00846413	0.00504291	0.000774335	0.00327047	0.00153478	0.00779773	0.00874295
KCNE1	6.3668e-05	0	7.04266e-05	0.000198452	0	0	0.000130651	5.78336e-05
WDR4	0.0013352	0.000974963	0.00190374	0.00103395	0.00111334	0.000391031	0.00140706	0.000696289
CRYAA	0.000217312	0.000384782	0.000224443	0.000206313	0.000344947	0.00019393	0.00020177	5.78235e-05
ADARB1	0.000192017	0.000192643	0.000268762	0.000576037	0	0.000374532	0	0.000173796
IL17RA	0.000516004	0.000851922	0.000546369	0.000206058	0.000111645	9.78474e-05	0.000130646	0.000536502
ADA2	0.00299535	0.00134004	0.00348345	0	0.000954431	0.00421432	0.00305875	0.00366463
PEX26	0.000854404	0.00289583	0.000552578	0.000198413	0.000590771	0	0.000117108	0.000965055
SLC25A1	0.000691481	0.000560832	0.000651688	0.00164501	0.000112385	0.000188218	0.00151586	0.000450443
CDC45	0.000860456	0.000705593	0.000876928	0	0.00221474	0.000188822	0.000634206	0.000998052
GP1BB	0.000248524	0.000144848	0.00031018	0	0	0.000197668	0.000827301	0.000190445
TANGO2	0.00197519	0.00118053	0.00114411	0.000153516	0.0117878	0.00197213	0.00161267	0.00167401
PI4KA	0.00254474	0.00809307	0.00164681	0.00792816	0.00284485	0.000933098	0.00152361	0.00380263
SNAP29	0.000277531	0.00019306	0.000115654	0.000147623	0.000108731	0	0.000573336	0.000694778
LZTR1	0.00474278	0.00538607	0.0039597	0.00143964	0.0058544	0.0068385	0.00547567	0.00496734
UPB1	0.00162697	0.00112847	0.00106907	0.00187234	0.0012674	9.23873e-05	0.0054766	0.00273154
MYO18B	0.00343004	0.00406654	0.00310214	0.000202634	0.00393276	0.000756242	0.00302136	0.00484884
HPS4	0.00117674	0.0007862	0.00129142	0	0.000796949	0.000184766	0.000419717	0.00246088
CRYBB1	0.000355805	0.000637763	0.000368399	0.000198413	0.000424304	0.000154756	0	0.000253812
KREMEN1	0.000583563	0.000641213	0.000538285	0	0.00302905	0.00056483	6.58415e-05	0.00032011
TCN2	0.000979413	0.000988209	0.0012677	0	0.000339069	0.000123985	0.00180316	0.000797397
PISD	0.00168393	0.000944857	0.00153727	0.00220073	0.000493636	0.00062992	0.00296901	0.00295759
SLC5A1	0.00063958	0.000579729	0.00082327	0.000198491	0.000217486	0	0.000883345	0.000592386
FBXO7	0.00136869	0.000643553	0.00176702	0	0.000339134	0.000744186	0.00273635	0.000761764
LARGE1	0.000334041	0.000297129	0.000392113	0	0.000108778	0.0001848	0.000221006	0.000231311
IFT27	0.000491121	0.000104341	0.000835153	0	0.000552202	0.000185229	7.31904e-05	0.000173635
NCF4	0.00125093	0.000713453	0.00161517	0.00161018	0.00158922	0.00018592	0.00250832	8.02263e-05
CSF2RB	0.000463424	0.000286393	0.000364856	0	0.00302777	0.000277187	0.00026128	0.000286548
TMPRSS6	0.00206179	0.00429796	0.00161086	0.000296077	0.000472013	0	0.000312756	0.00150913
TRIOBP	0.0039037	0.00497761	0.00360266	0.00223887	0.00348462	0.000670988	0.0041437	0.00526028
PLA2G6	0.00209972	0.00206152	0.00183256	0.000383845	0.00439502	0.000499163	0.00335135	0.00182781
ADSL	0.00145911	0.000754894	0.00209684	0.000407314	0.000279657	0.00164275	0.000730585	0.00105118
XPNPEP3	0.00108529	0.00143355	0.00100986	0	0.00159501	0.00182985	0.000374124	0.000647506
ACO2	0.000515997	0.00155761	0.000312546	0	0.000217474	0.000184834	0.000387143	0.000309288
MEI1	0.00178472	0.000883027	0.00198095	0.0015497	0.00286181	0.000185641	0.00170698	0.00261228
CCDC134	0.000334738	0.000208024	0.000438889	0	0.000193511	6.19771e-05	0.000870961	0.000188671
NAGA	0.000592136	0.000186931	0.000622232	0	0.000278326	0	0.00194985	0.000654823
NDUFA6	0.000724579	0.000856013	0.0007056	0	8.47673e-05	6.20117e-05	0.000635298	0.000847687
CYB5R3	0.0012505	0.00107806	0.00144648	0	0.00323504	0.000743725	0.000802482	0.000688816
TRMU	0.0015365	0.00128312	0.00177743	0.000493819	0.00137394	0	0.00345287	0.00142648
ALG12	0.00127681	0.00174038	0.00142293	0.000396825	0.000471864	0.000619755	0.000187072	0.00191228
MLC1	0.00100324	0.000872058	0.000805807	0.00455364	0.000729079	0.000451033	0.00236407	0.000238041
TUBGCP6	0.0035346	0.00293983	0.00369052	0.00112271	0.00408047	0.00526644	0.00282262	0.00283355
SBF1	0.00164027	0.000917481	0.00162513	0.0057628	0.0038165	0.000563573	0.0013164	0.000598648
SCO2	0.00221494	0.000393059	0.00121904	0.00448835	0.000667741	0.018169	0.00103189	0.000351978
TYMP	0.002037	0.00274228	0.00230543	0.00100134	0.000326478	0.00040097	0.000899334	0.00199825
CHKB	0.000539231	0.000455671	0.000401733	0	0.00137428	7.95925e-05	0.000836032	0.000693527
ARSA	0.00464879	0.00291294	0.00661819	0.000946976	0.00372914	0.00394262	0.00246904	0.00225961
PRODH	0.000891687	0.000339505	0.00129857	0	0.00173984	0	0.000849934	0.000485623
IGLL1	0.000608951	0.000517416	0.00032639	0.00126807	0.00155362	6.20194e-05	0.000809216	0.00109068
CRYBB3	0.000630569	0.000878669	0.000381731	0	0.00333354	9.23873e-05	0.00074805	0.000115697
IL2RB	0.000216143	0.000123198	0.000308599	0.000205592	0	0.000189072	0.000338785	0.000130839
TPO	0.00410167	0.00302013	0.00480522	0.00433256	0.00447999	0.00311561	0.00229973	0.00360948
PXDN	0.000845776	0.000661516	0.000980938	0.000299312	0.0015834	0.000805145	0.00135609	0.000450693
TRAPPC12	0.00111202	0.00213003	0.0010295	0.00102362	0.000485173	0	0.00158185	0.00109592
RNASEH1	0.000497266	0.000521525	0.00060088	0.000577034	0.000862212	0.000225989	0.000648773	0.000394985
COLEC11	0.000476123	0.00105911	0.000365413	0	0.000279014	0	0.000406408	0.000462677
KIDINS220	0.000833797	0.00061495	0.000894239	0.000198649	0.00162725	9.50661e-05	0.000659221	0.00119337
LPIN1	0.00136215	0.00193578	0.00120459	0.000238493	0.00109529	9.30406e-05	0.00153081	0.0016866
NBAS	0.00625048	0.00419078	0.0091429	0.00014771	0.00450997	0.00362982	0.0027814	0.0047717
WDR35	0.00280478	0.00349729	0.00288191	0.00191939	0.00228947	0.00268988	0.00268473	0.00156345
APOB	0.00384351	0.00278191	0.00457953	0.00123325	0.0038132	0.000933327	0.00357875	0.00148706
POMC	0.000962896	0.00173342	0.00071862	0	0.000495296	0	0.000823093	0.00082063
HADHA	0.00359032	0.00163824	0.00461504	0	0.00109761	0.00765501	0.00194731	0.00259334
HADHB	0.000870005	0.000735387	0.000921086	0	0.0015697	0.000433882	0.000642699	0.00113087
DRC1	0.00171557	0.00135412	0.00192634	0.000596977	0.000714807	0.00115032	0.00148367	0.00189297
OTOF	0.00370558	0.00370549	0.00397224	0.00223217	0.00373072	0.00134818	0.00379096	0.00390471
AGBL5	0.00131396	0.00123798	0.000987825	0.000774335	0.0021724	0.000846765	0.00427507	0.000717646
SLC5A6	0.000785617	0.000553438	0.000968648	0.000198413	0.000387091	9.24727e-05	0.00038362	0.00101315
CAD	0.00146262	0.00133425	0.00150673	0.00276423	0.000410902	0.00347864	0.000658561	0.000517998
MPV17	0.00108866	0.00231671	0.0012402	0.000596748	0.00025441	0.00012395	0.000902416	0.000418276
EIF2B4	0.000630608	0.000608217	0.000485738	0	0.00197694	6.74082e-05	0.000370783	0.00122432
IFT172	0.00202175	0.00220185	0.00190395	0.00141601	0.00393654	0.000843104	0.00332403	0.00182242
XDH	0.00248141	0.00114831	0.00257894	0.000576037	0.00278617	0.000668446	0.00375487	0.00399474
SRD5A2	0.00296718	0.00276262	0.00164812	0.00273444	0.0172614	9.2816e-05	0.00395003	0.00244504
CYP1B1	0.00353922	0.00114017	0.00478149	0.000502441	0.00291606	0.000620078	0.00331859	0.00397207
GALM	0.0016988	0.0002774	0.00105546	0.00019857	0.00163462	0.00594147	0.000178337	0.00444915
PKDCC	0.000354858	0.00040811	0.000318749	0.000599161	0	0.000240848	0.000155802	0.000881043
HAAO	0.000931036	0.000370201	0.000950661	0.00135139	0.000752263	9.3985e-05	0.00104515	0.00176007
DYNC2LI1	0.000878597	0.000649696	0.00105788	0.00147588	0.00123746	6.21775e-05	0.000198967	0.000760801
ABCG5	0.00189126	0.0014254	0.00142958	0	0.00927564	0.000896398	0.00334401	0.00102797
ABCG8	0.00407	0.00190519	0.00391947	0.000147645	0.00142078	0.00551673	0.00444206	0.00696028
LRPPRC	0.00144512	0.00131853	0.00138534	0	0.00065292	0.00182851	0.00157235	0.00122982
SLC3A1	0.00756678	0.0044146	0.0103836	0.0285346	0.00399625	0.00241664	0.00253405	0.004418
PREPL	0.0015572	0.00132373	0.00142721	0.00321838	0.0020632	0.000437573	0.00173729	0.0016219
CRIPT	0.000170166	0.000214836	0.000184428	0	0.000496375	0	0	0
TTC7A	0.00181381	0.00163418	0.00171138	0.00536459	0.00237007	0.000434279	0.00211381	0.00120462
EPCAM	0.000643201	0.000433795	0.000701685	0	0.00108664	6.20386e-05	0.000554208	0.000889277
MSH2	0.000548312	0.000193004	0.000646302	0.000737898	0.000337291	0.0001126	0.00165657	0.000318642
MSH6	0.00186774	0.00166477	0.00220436	0.00328991	0.00212404	0.000728729	0.00163529	0.000957554
PPP1R21	0.000738987	0.000648517	0.000867129	0.00115607	0.000469541	0.000471376	0.000196138	0.00104561
LHCGR	0.00074064	0.000559188	0.000706754	0.000890653	0	0.00062031	0.00163272	0.000918738
FSHR	0.00199961	0.000655783	0.000869582	0	0.000770119	0.0156831	0.0011723	0.000750011
NRXN1	0.000496557	0.000455575	0.000578827	0	0.000840712	0	0.000566856	0.000101279
PNPT1	0.00176033	0.000726207	0.000907876	0	0.000477359	0.000282965	0.0111413	0.00113826
FANCL	0.00118437	0.00100303	0.00120914	0.00113985	0.00186378	6.22394e-05	0.00136321	0.00153754
REL	0.00840768	0.0024062	0.0101737	0.0531896	0.000340909	0.00538361	0.00359651	0.0064714
PEX13	0.000422879	0.000522043	0.00039273	0	0.000302171	0.000188537	0.00113654	0.000408205
WDPCP	0.000984152	0.000699047	0.000953239	0.000198728	0.00128144	0.00025749	0.00123682	0.00171724
SLC1A4	0.000721156	0.000339128	0.000500811	0.00886656	0.00021745	9.25754e-05	0.000299969	0.000355686
GFPT1	0.000776794	0.00038011	0.00050211	0	0.000908761	0.000246811	0.00018723	0.00282847
NFU1	0.000908191	0.00176123	0.000684955	0.000200481	0.000302268	0	0.000573343	0.00218304
TIA1	0.00112007	0.00139522	0.000767536	0.000591366	0.00100346	0.00253427	0.000639603	0.000690235
ATP6V1B1	0.000972504	0.00183311	0.000893459	0.000198768	0.000713388	0	0.000700692	0.000774996
MCEE	0.000693092	0.000221831	0.00125421	0	0.000113007	6.20309e-05	6.53296e-05	0.000401165
DYSF	0.00473728	0.0070304	0.00392165	0.00160883	0.00791711	0.00043596	0.0041613	0.00662995
SPR	0.000656584	0.000283366	0.000747882	0	0.000495088	0.000563532	0.000560765	0.000801263
ALMS1	0.00530912	0.00498653	0.0053325	0.000641706	0.00892562	0.00284245	0.0103332	0.0047684
TPRKB	0.000667201	0.000513205	0.000448656	0.000998992	0.00188382	0.000772831	0.000333817	0.00124421
STAMBP	0.00078586	0.00109095	0.000931353	0.000147601	0.00113857	0	0.000662302	0.000396928
DGUOK	0.000975419	0.000757247	0.00120683	0	0.000662904	0	0.00148158	0.00105428
TET3	0.000485879	0.000419129	0.000489822	0	0.000111259	0.0022584	0.000413565	0
BOLA3	0.000222286	6.93097e-05	0.000348594	0	0.000108731	0	0.000112841	0.000331355
MOGS	0.00136575	0.00148663	0.00131125	0	0.00116616	0.000589916	0.00188438	0.00125633
HTRA2	0.000415119	0.000638919	0.000311782	0.00059512	0.000878482	9.24044e-05	0.000121753	0.000999181
M1AP	0.00601246	0.00574704	0.00881669	0.00362916	0.000563955	0.00161441	0.0032769	0.00381994
CTNNA2	0.000435453	0.000382024	0.000485156	0	8.71688e-05	9.2773e-05	0.000654146	0.000253099
SUCLG1	0.000832467	0.000683364	0.000607906	0.000236128	0.000447893	0.000185014	0.000137861	0.00223747
GGCX	0.00141037	0.00133085	0.00169457	0.00064301	0.00208825	0.000527852	0.0007393	0.00103688
SFTPB	0.00103724	0.00144134	0.00124894	0.000598277	0.000287903	0	0.000243492	0.00176182
ST3GAL5	0.000816192	0.000703452	0.000963182	0.00146273	0.00192706	0.000495813	0.000243502	0.000439909
REEP1	0.00025926	0.000572091	0.000130127	0	0.000188253	0.000376861	0	8.03439e-05
CD8A	0.000296348	0.000202883	0.000273336	0.000774572	0.000109999	0.00020934	0.000768478	0.00027069
RPIA	0.000309457	0.000355684	0.000284667	0	0.000624042	6.21736e-05	0.000680997	0.000217521
CNNM4	0.000346127	0.000227111	0.000539489	0	0.000217462	0	5.6427e-05	0.000271354
ZAP70	0.000290981	0.000171857	0.000385299	0.000972966	0.000108731	0	0.000134114	0.000366898
CNGA3	0.00385668	0.00251429	0.00442832	0.00340992	0.00302411	0.000433023	0.00839961	0.00279306
LIPT1	0.00305508	0.000776092	0.00503613	0.00649466	0.000711632	0.000220485	0.000736551	0.00232522
SLC5A7	0.000220375	0.000208451	0.000239453	0	0	9.25241e-05	0.000582872	0.000352817
EDAR	0.000863341	0.00114942	0.000965936	0.00117162	0.000594473	6.20117e-05	0.000778423	0.000793031
NPHP1	0.00294121	0.00528242	0.00245082	0	0.00249726	0.000402446	0.00271749	0.00238501
ANAPC1	0.000748711	0.000500996	0.000764355	0.00133336	0.000217782	0.000373463	0.000269371	0.00173208
MERTK	0.00156403	0.00174785	0.00133167	0	0.0031823	0.00216839	0.00191596	0.00136012
CKAP2L	0.00097213	0.000537942	0.00109915	0.00187754	8.47817e-05	0.000871107	0.00122732	0.001301
IL36RN	0.00051533	0.000240792	0.000342856	0	0	0	0.000326614	0.00198248
IL1RN	0.000204822	0.000206077	0.000225209	0	0.00110357	0	0	5.78202e-05
BIN1	0.000363961	0.000657543	0.000280913	0.000235294	0.000370972	6.23403e-05	0.00019706	0.000268827
ERCC3	0.00262209	0.00187391	0.00280997	0.017417	0.00100415	0.000371217	0.00115476	0.00134418
PROC	0.00180063	0.00102437	0.00156162	0.000147667	0.00469019	9.33968e-05	0.00574749	0.00134986
SMPD4	0.00106016	0.000547581	0.00121347	0.00042178	0.000964525	0.00110482	0.00174679	0.000697539
CCDC115	0.000695052	0.000250005	0.00056511	0.000410826	0.000878532	0.00037237	0.00237713	0.000721845
RAB3GAP1	0.00124668	0.00155027	0.00125026	0.000198491	0.00102629	0.00124628	0.00141691	0.000773617
LCT	0.00264265	0.00147678	0.00114375	0.000396786	0.000302223	0.020866	0.000391896	0.000828847
DARS1	0.00484373	0.00237475	0.00592626	0.00301298	0.00396043	0.00246046	0.0049542	0.00473378
KYNU	0.00222022	0.00194859	0.00277529	0.00108466	0.00151216	0.00137964	0.00258934	0.0013174
ORC4	0.000939425	0.00129795	0.000940854	0.000198768	0.00120486	0.000145858	0.00112687	0.000984029
MMADHC	0.000511377	0.000358099	0.000588288	0	0.000544969	0.000376506	0.00102501	0.000228793
NEB	0.00698862	0.00707091	0.00753718	0.00537647	0.00796802	0.00474765	0.00531878	0.00567825
ITGB6	0.00145325	0.00136035	0.00130307	0.0014771	0.0018882	0.000251091	0.00231863	0.00138342
IFIH1	0.00352088	0.00204565	0.0041284	0.000199243	0.00425444	0.000594269	0.00515628	0.0034003
GALNT3	0.00137736	0.00461275	0.00094397	0.000198531	0.000919874	0.000378184	0.00119425	0.000796758
TTC21B	0.00248846	0.00126514	0.00259867	0.00265779	0.00359986	0.00167682	0.00417306	0.00190986
SCN9A	0.00188375	0.00228373	0.00165887	0.000198413	0.00511245	0.000664581	0.00056613	0.00256768
ABCB11	0.0021716	0.0018792	0.00235909	0	0.00292809	0.000832781	0.00160798	0.0028288
LRP2	0.0012087	0.00088673	0.00144467	0.00133818	0.000581063	0.00113011	0.000513641	0.000913891
BBS5	0.000935726	0.00107636	0.00079654	0.000346133	0.000988607	0.000529156	0.000872013	0.00123181
KLHL41	0.000606692	0.000655776	0.000771761	0.000576701	0.00032617	0.000248093	0.000235522	0.000354792
GAD1	0.000188671	0.000123031	0.000204743	0	0.00021745	0.000184775	0.000478128	5.78302e-05
DCAF17	0.000879128	0.000219629	0.000912534	0	0.00102698	0.000557645	0.00674468	0.000669718
DYNC1I2	0.000827881	0.000333715	0.00096891	0.00291649	0.000719007	0.00087946	0.000206296	0.000562104
MAP3K20	0.00112683	0.00356136	0.000767728	0	0.000480127	0	0.00105146	0.000879121
CDCA7	0.000360166	0.000454394	0.000321681	0.000151194	8.47961e-05	9.243e-05	0.000178303	0.000992035
CHRNA1	0.000840032	0.000591368	0.000882074	0.00168163	0.00259752	0	0.00060218	0.000753714
LNPK	0.000717579	0.000193083	0.000767735	0	0.00123388	0.000777496	0.000592447	0.00115837
AGPS	0.000132384	9.65158e-05	0.000207333	0.000198491	0	0	6.62954e-05	0
PRKRA	0.0374246	0.0249918	0.0333159	0.0241242	0.138002	0.0572116	0.0378911	0.0525679
PJVK	0.00094669	0.000976396	0.00110305	0.00019857	0.0010019	0	0.000693493	0.000903091
TTN	0.0236773	0.0399115	0.0235313	0.0183316	0.0309881	0.00948285	0.0293425	0.0193551
CERKL	0.00401939	0.00126676	0.00254077	0	0.00221984	0.0224208	0.00352699	0.00285984
FSIP2	0.00812787	0.00727728	0.00747759	0.00475526	0.00928056	0.00376095	0.0154112	0.00757624
COL3A1	0.000346075	0.000465935	0.000285141	0.000346291	0.000773845	6.20501e-05	0.000121919	0.000378943
HIBCH	0.00103471	0.00127749	0.00106852	0.000739098	0.00136565	0.00149979	0.00112601	0.000487346
PGAP1	0.00109954	0.000542619	0.00115775	0.00161329	0.000544838	0.000470153	0.000372053	0.00223282
MARS2	0.000989288	0.00100206	0.000863747	0	0.00462487	0.000312171	0.000309703	0.000614395
NDUFB3	0.002365	0.000742586	0.00362175	0.000590406	0.000108778	6.20386e-05	0.00156341	0.00333159
TMEM237	0.00116062	0.00126558	0.00119103	0	0.00375319	0.000188608	0.00066298	0.000584907
ALS2	0.00191706	0.00224794	0.0023495	0.000545402	0.00202045	0.00248915	0.00106627	0.000840201
ICOS	0.00012164	0	0.000165385	0	0.00055389	0	6.53723e-05	0.000115774
NDUFS1	0.00157938	0.00137771	0.00158785	0.00352274	0.00350914	0.000248933	0.00131935	0.00109595
FASTKD2	0.000798047	0.000523995	0.000879892	0.000576701	0.00102954	0.00165786	0.000243655	0.000293847
UNC80	0.00176666	0.00194961	0.00188199	0.00255221	0.00223546	0.000685777	0.00119802	0.00232533
CPS1	0.00124379	0.000754559	0.00162885	0.000544718	0.00258746	0.000681974	0.00043058	0.0005335
ABCA12	0.00247432	0.00233264	0.00224224	0.00261017	0.00201943	0.000527683	0.00573755	0.00182954
ATIC	0.00185778	0.00138892	0.00246876	0.00265918	0.00179947	6.20347e-05	0.00120524	0.000994138
SMARCAL1	0.00136831	0.00108444	0.00173074	0.0045879	0.000447958	0.00123842	0.000457205	0.000407394
ZNF142	0.00197569	0.000869555	0.00247808	0.0016525	0.00222745	0.00102719	0.00180127	0.0015156
BCS1L	0.00254779	0.00147373	0.00224461	0	0.00105199	0.00933299	0.00181816	0.00260473
CYP27A1	0.00328771	0.00252838	0.00282591	0.00236197	0.00676211	0.00111596	0.00679284	0.00289985
WNT10A	0.00226192	0.00113222	0.00378247	0.000220459	0.00238869	0.000248248	0.00107562	0.000872334
CFAP65	0.00412502	0.00525099	0.00417441	0.00371926	0.00235817	0.00140889	0.00505064	0.00355757
DNAJB2	0.000550107	0.000219659	0.000681026	0.000738334	0.000557612	0.000382096	0.000194972	0.000885119
DES	0.000482239	0.000376184	0.00056281	0.00213057	0.000989932	0	0.00071172	0
GMPPA	0.000576854	0.000186907	0.000544548	0	0.000788101	0.00161488	0.000566639	0.000377377
OBSL1	0.0043135	0.00541145	0.00376136	0.00204084	0.00809767	0	0.00644664	0.00501793
PAX3	0.000547586	0.000417398	9.26705e-05	0.000215843	0.000665644	0.00018875	0.00378125	0.000266355
FARSB	0.000592692	0.000918923	0.000818157	0.000576369	0.000194985	0	5.66733e-05	0.000127359
MRPL44	0.000897693	0.000275537	0.00128176	0	0.000749167	0.00130953	0.000819133	0.000407374
COL4A4	0.00229773	0.00198552	0.00252531	0.000397417	0.00218999	0.000343882	0.00211185	0.00326979
COL4A3	0.00321285	0.00292083	0.00268122	0.00209086	0.00238133	0.00121437	0.00706244	0.00389871
MFF	0.00129033	0.00131976	0.000782123	0.00179308	0.000774809	0.00134525	0.00238274	0.000972841
SLC19A3	0.00105288	0.00104255	0.000889494	0.000576369	0.000711264	0.00154972	0.00105352	0.00120325
SP110	0.00134843	0.00126525	0.00123857	0.000198491	0.00189684	0.000216392	0.00327789	0.000932053
ARMC9	0.0018129	0.00150479	0.00186131	0.000148346	0.00203915	0.000280664	0.00260762	0.00248727
DIS3L2	0.000572791	0.000808564	0.000552027	0.000775529	0.000775686	0.000333069	0.0007408	0.000656878
ECEL1	0.00132244	0.0031542	0.00101155	0.000199601	0.00103484	9.7229e-05	0.00140966	0.00147274
PRSS56	0.00371366	0.0104141	0.00183405	0.00139811	0.00173108	0.000757735	0.00349967	0.00407871
CHRND	0.00131232	0.0014271	0.00161918	0.000576037	0.00136477	0.0014846	0.0003743	0.000414159
CHRNG	0.00364308	0.00288149	0.00302452	0.000494012	0.00298687	0.00142662	0.0137973	0.00219632
KCNJ13	0.000285263	0.00034532	8.7469e-05	0.00265997	0.000219039	0.000280963	0.000131319	8.0289e-05
SAG	0.00154961	0.00377626	0.000893452	0.000693486	0.00140521	6.22123e-05	0.00242264	0.00149421
UGT1A1	0.0012957	0.000886217	0.000935316	0	0.0042269	0	0.00422123	0.000344709
COL6A3	0.00198967	0.00323521	0.00191615	0.000396944	0.00140695	0.00210757	0.00121487	0.00172081
MLPH	0.000708222	0.000566154	0.000796173	0.000723553	0.00152205	0	0.000674218	0.000756877
TRAF3IP1	0.0012629	0.00058013	0.00157417	0.000152253	0.00138702	0.000463629	0.00141158	0.00113028
TWIST2	4.14712e-05	0	2.94048e-05	0	0	0	0	0.00022009
NDUFA10	0.00105337	0.00103876	0.00074806	0	0.00224259	0.000404842	0.00288562	0.00106397
KIF1A	0.000725672	0.00143361	0.0004371	0.00023912	0	0	0.00165303	0.000306534
AGXT	0.00412357	0.00237764	0.00522255	0.000669957	0.00658592	0.00125737	0.0051082	0.00287686
D2HGDH	0.00071224	0.00155562	0.000313088	0	0.0014517	0.000495939	0.00141851	0.000673064
HNMT	0.000855505	0.000778528	0.00103276	0.00020496	0.000385208	0.000124062	0.000195984	0.00151287
SLC25A12	0.000200355	0.000117626	0.000221463	0	0.000108731	0	0.00048733	0.000171226
MTX2	0.000326415	9.67214e-05	0.000309143	0.000400651	0.00088234	6.23208e-05	8.07689e-05	0.000630266
GLS	0.000230784	0.000338341	0.000270864	0	0	0.000373616	0.000121903	0.000131165
STAT1	0.00102909	0.00535703	0.000220981	0.000576369	0.000108731	9.23958e-05	0.000731396	0.000659956
EXOC6B	0.000328597	0.00084831	0.000213252	0.000577034	0.000696746	6.31194e-05	0.000701089	0.000171793
EIF2AK3	0.000945211	0.00147835	0.00113905	0.000972949	0.000772062	0.000247371	0.000243635	0.000360393
TRNT1	0.00198008	0.00109252	0.00289222	0	0.00141878	0.000623757	0.00137821	0.0017644
CRBN	0.000556941	0.000446792	0.000626848	0	0.000881446	0.000554273	0.00067688	0.00069391
SUMF1	0.000799955	0.00109495	0.000546384	0.00398524	0.000217652	0	0.00116795	0.000826751
ITPR1	0.000533171	0.000534257	0.00056511	0.000206228	0.000945559	0.000406777	0.000137789	0.000626244
GRM7	0.000465719	0.000522553	0.000428947	0	0.0011128	0.000124442	0.000575968	0.000705126
JAGN1	0.00038716	0.000248707	0.000249916	0.0011869	0	9.23958e-05	0.00066738	0.000949642
IL17RC	0.00145625	0.00282468	0.00138474	0	0.00106796	0.000375349	0.00103239	0.00140905
FANCD2	0.00257362	0.00362546	0.00256124	0.00137863	0.00197711	0.00136856	0.00170234	0.0029481
VHL	0.000777171	0.000958829	0.000836008	0.000152462	0.000511654	0.00071207	0.00125005	0.000396513
ATG7	0.00112611	0.00135689	0.00133853	0.000198413	0.00021745	0.00043319	0.000694318	0.0015283
PPARG	0.000489798	4.82532e-05	0.000627591	0.000199362	0.000108944	0.000280752	0.000601774	0.000849121
TSEN2	0.00612052	0.00908583	0.00631556	0.000577034	0.00222654	0.00351301	0.00087294	0.0032751
IQSEC1	0.000549353	0.000514561	0.000499817	0.000518045	0.000582134	0.000913767	0.000470347	0.000657119
XPC	0.0019316	0.00214092	0.00174489	0.00158262	0.000966531	0.000907902	0.00210454	0.00251698
COLQ	0.00137196	0.00074669	0.00125458	0	0.00231895	0.000280664	0.00229676	0.00206853
BTD	0.00521834	0.00550027	0.00636952	0.000297435	0.0023582	0.00423656	0.00544839	0.0042801
SGO1	0.00181587	0.00136619	0.00194518	0.000198491	0.00237851	0.00037236	0.0034908	0.00175326
THRB	0.00021565	0.000165876	0.000262253	0.000576037	0.00027819	6.20078e-05	0.000187387	0
NGLY1	0.00168748	0.00118308	0.00183245	0.000576369	0.00275137	0.00120094	0.00233244	0.0012843
NEK10	0.00172472	0.00256864	0.00152955	0.000576369	0.00270373	0.000162023	0.00195731	0.00146806
STT3B	0.000183242	0.000268521	0.000248178	0	0	0.000186866	6.53637e-05	0
GLB1	0.0027965	0.00396271	0.0028303	0	0.00144088	0.00118068	0.00285368	0.00297234
CRTAP	0.000831344	0.0010855	0.000870865	0	0.000766763	0	0.00183508	0.000889459
MLH1	0.000455152	0.000435796	0.000444006	0.000198452	0.00038506	0.000184792	0.000909586	0.000311492
PLCD1	0.00239561	0.00134893	0.00273246	0.00143129	0.00191716	0.00288731	0.00262906	0.00174763
MYD88	0.000902204	0.000353346	0.00154766	0.00014758	8.48033e-05	9.56755e-05	0.000121749	0.000564531
SCN5A	0.00172309	0.00166608	0.0017382	0.000201005	0.00118857	0.0023705	0.00145076	0.00209265
TTC21A	0.00413929	0.00418527	0.00528243	0.00167896	0.00298897	0.00109011	0.0014723	0.00424402
SLC25A38	0.00101196	0.000901267	0.00145226	0	0.000410902	9.23873e-05	0.000513643	0.000941038
KLHL40	0.000998017	0.000741117	0.000868312	0.000219829	0.00507675	0.000284127	0.000846613	0.000428193
POMGNT2	0.000460858	0.000288861	0.00058094	0.000198491	0.000988423	9.24044e-05	0.000130668	0.000424578
ANO10	0.00300698	0.00454863	0.00303575	0.000172951	0.00196428	0.00094947	0.0018422	0.00129338
ABHD5	0.000338139	0.000511003	0.000221652	0	0.000992374	0	0.000704898	0.00020551
LARS2	0.00201279	0.00162827	0.00203932	0	0.00402268	0.000401631	0.00304298	0.00210212
LZTFL1	0.000229864	0.000117595	0.000181562	0.000206398	0.000810789	0	0.000390148	0.000277332
FYCO1	0.00232107	0.00370681	0.00225771	0.00265064	0.00241242	0.00130597	0.00198481	0.0014279
TMIE	0.000874039	0.000597435	0.000796819	0	0.000222507	0	0.00131569	0.0028582
MYL3	0.000203856	0.000374049	0.000205489	0	0	0	0.000130651	0.000188699
PTH1R	0.000298288	0.000417723	0.000247795	0.000823052	0.000108956	0	0.000254381	0.000560984
NBEAL2	0.00143955	0.000854971	0.00133488	0.000598176	0.00198392	0.00131147	0.00241551	0.00168564
PTPN23	0.00291486	0.00175768	0.00254261	0.0249816	0.000969531	0.00226186	0.00188965	0.00147628
TREX1	0.00167645	0.00220562	0.00158188	0.00059575	0.00111087	0.000376638	0.00341725	0.00140394
COL7A1	0.00494887	0.0033391	0.00552626	0.00483855	0.00519007	0.00228502	0.00685345	0.00602457
SLC25A20	0.000738582	0.00157557	0.000557663	0	0.0018888	9.24642e-05	0.000845298	0.000361132
P4HTM	0.000833504	0.000701794	0.000497237	0	0.00117327	0.00316772	0.00130288	0.000449769
NDUFAF3	0.000610585	0.0012205	0.000559024	0.000295159	0	0.00019849	0.00135096	0.000258773
QARS1	0.00107002	0.00106767	0.00130276	0.000198413	0.000217474	0.000278396	0.00108102	0.00133621
LAMB2	0.00172673	0.000772756	0.0023071	0.000795358	0.00199536	0.000850226	0.00123503	0.00137644
AMT	0.000962001	0.000453936	0.00100165	0	0.000714744	0.000278601	0.00183455	0.00167766
DAG1	0.000283157	0.000221597	9.76815e-05	0	0.00307712	0	0.000112848	4.01188e-05
GMPPB	0.00293131	0.00132808	0.00398174	0.00827301	0.00038432	0.00182704	0.00340321	0.00150015
TRAIP	0.00060608	0.000483926	0.000726006	0	0.000384763	0	0.000187293	0.00103771
GNAT1	0.000688533	0.000657164	0.000524155	0.000198531	0.000450159	9.39673e-05	0.000610119	0.00179929
HYAL1	0.000466018	0.000325875	0.000464657	0	0.000820208	0	0.00100505	0.000572389
ZMYND10	0.00162069	0.000873974	0.00212418	0.000576037	0.0011467	0.000808481	0.000987398	0.00207618
CACNA2D2	0.000486268	0.000345667	0.000413689	0	0.00028656	0.000372895	0.00139588	0.000714187
ACY1	0.00149648	0.00188163	0.00150377	0	0.00489522	0.000285216	0.00153353	0.000725021
POC1A	0.000919852	0.000738233	0.000660002	0.0077037	0.000193814	6.23714e-05	0.00107004	0.000491414
GLYCTK	0.0021752	0.000822877	0.00291885	0	0.000748383	0.000155344	0.00315532	0.00331944
DNAH1	0.00530524	0.004672	0.00573388	0.00303258	0.00791606	0.00416401	0.00577102	0.00399393
RFT1	0.00117887	0.000862684	0.00119742	0.000198491	0.000328117	9.24813e-05	0.000977145	0.00287556
PRKCD	0.000214302	0.000316087	0.000231377	0	0.000385356	9.24129e-05	0	0.000252966
TKT	0.000811645	0.000553409	0.000777051	0.00624494	0.000930502	0	0.000614389	0.000268986
CACNA1D	0.00247842	0.00434027	0.00292106	0.0016356	0.00594515	0.000818272	0.000905153	0.000905169
IL17RD	0.00096232	0.000886756	0.000809686	0	0.000834651	9.4162e-05	0.00122476	0.00189059
HESX1	0.000570793	0.000699041	0.000524121	0.00280369	0.000278406	9.23873e-05	0.000666999	0.00017834
FLNB	0.00309712	0.00990793	0.00126662	0.000396865	0.00350345	0.00121294	0.00155945	0.00204098
DNASE1L3	0.00079991	0.000635548	0.00112741	0	0	0.000250518	0.000638661	0.00106318
PDHB	0.000393579	0.000491271	0.000423908	0.00108411	0.000108731	0.000402739	6.53339e-05	0.00013825
ACOX2	0.00154548	0.00130484	0.00122968	0	0.00104084	0.000372992	0.00197741	0.00365188
SLC25A26	0.00101453	0.000594821	0.000908129	0	0.000565113	0.003003	0.00147777	0.00113832
EOGT	0.00112492	0.000526698	0.000907855	0.000776322	0.00182986	0.000434082	0.00128398	0.00272825
LMOD3	0.000848134	0.000923583	0.000550936	0.000201898	0.000719774	0.000104592	0.00217612	0.00119784
MITF	0.00314902	0.00162998	0.00517211	0.000723951	0.00103642	0.00192493	8.00384e-05	0.00229268
GBE1	0.00359779	0.00131779	0.00426636	0.0142178	0.000889153	0.00215247	0.00110482	0.00402295
POU1F1	0.00038507	0.000117881	0.000605815	0	0.00082408	0	0.000347474	9.82746e-05
PROS1	0.000703552	0.000527155	0.000571454	0.000199045	0.00326179	0.000335057	0.00135832	8.02246e-05
ARL13B	0.000985536	0.00139785	0.000708942	0.000295421	0.00116518	0.000530855	0.000876068	0.00128328
NSUN3	0.000622721	0.00109493	0.000447874	0.000147623	0.000957506	0.000565575	0.000591429	0.00063587
ARL6	0.000333847	0.000152417	0.000369182	0.000576701	0.00126469	6.20964e-05	0.000534931	5.78402e-05
CPOX	0.000408129	0.000462867	0.000480319	0	0.000385951	0	5.64398e-05	0.000595788
TBC1D23	0.000449798	0.000363792	0.000477441	0	0.000438235	0	0.000298687	0.000772571
IMPG2	0.00116851	0.000899536	0.00127499	0.000576037	0.00264249	0.000278013	0.00146088	0.00090619
TRMT10C	0.000778025	0.00051814	0.000676428	0	0.00210738	0.000437122	0.00101986	0.00114521
NEPRO	0.00237117	0.00656807	0.00150234	0.000147885	0.00386282	0.00152318	0.00234995	0.00124081
CFAP44	0.00283271	0.00518019	0.00252058	0.000366063	0.00510037	0.001045	0.00284873	0.00154013
TIMMDC1	0.00107925	0.00112651	0.00156125	0.00034752	8.49907e-05	6.20694e-05	0.00101036	0.000551091
CFAP91	0.00178381	0.00146249	0.00175977	0.00252464	0.00297914	0.000251413	0.00116658	0.00248943
HGD	0.0024302	0.00202914	0.00326985	0	0.000859916	0.000806587	0.00336072	0.00128786
IQCB1	0.001735	0.00136119	0.00232034	0.00368949	0.00238402	6.2004e-05	0.00069038	0.000980992
ILDR1	0.00275519	0.00148728	0.0020714	0.00135362	0.0140786	0.00200004	0.00254549	0.00217733
CASR	0.000440459	0.00087557	0.000273919	0.000198452	0.000869577	9.23873e-05	0.000740566	0.000188665
CSTA	0.000333581	0.000450904	0.000229701	0	8.47745e-05	0	0.000121752	0.00109661
ADCY5	0.000559411	0.000704135	0.000374065	0.000412596	0.000412372	0.000278808	0.00136415	0.000377322
MYLK	0.0010334	0.00101401	0.00132038	0.000148038	0.00135406	0	0.00102723	0.000489943
UMPS	0.000418994	0.000770108	0.000397934	0	0.000193489	0.000123916	0.000713762	9.79372e-05
PLXNA1	0.000582827	0.000682124	0.00071933	0.000401974	0.00049366	0.000503133	0.00107226	0.000246722
ACAD9	0.00161203	0.00155866	0.00162864	0.000790008	0.00047184	0.000216545	0.00120832	0.00299944
GP9	0.00143317	0.000708399	0.00211484	0	0	0.00242858	0.00107955	0.000160591
IFT122	0.00244302	0.00270729	0.00218076	0	0.00236292	0.00331943	0.00178061	0.00181904
RHO	0.000664304	0.000346831	0.000775779	0.000397576	0.000471856	0	0.00105086	0.000809822
MRPL3	0.000654815	0.000201276	0.000779473	0.000595474	0.000194479	0.000185854	0.000373645	0.00129367
UBA5	0.00395867	0.00126351	0.00512029	0	0.00273803	0.0117761	0.000291715	0.00168109
NPHP3	0.00268549	0.00172128	0.00342814	0.000295247	0.00419711	0.000372347	0.0020366	0.00228439
TF	0.0203049	0.0694864	0.000594194	0.000396825	0.00083275	0.000937896	0.000261293	0.00814896
SLCO2A1	0.00100256	0.00259284	0.000716384	0.00015058	0.00228229	0.000278719	0.000907679	0.000409746
PCCB	0.0026701	0.00389226	0.00264693	0.00029529	0.00363337	0.00124629	0.00058224	0.00280222
DZIP1L	0.00144922	0.00272267	0.00150144	0	0.000939115	0	0.00086497	0.0015465
FOXL2	6.21939e-05	4.02172e-05	5.88548e-05	0.000302389	0.000109553	0	0	0
MRPS22	0.0011263	0.00113473	0.00141696	0	0.0012643	0.000374544	0.000478417	0.00121307
ATR	0.00193574	0.0021701	0.00209126	0.00077649	0.00216093	0.000944018	0.00210002	0.00149145
PLOD2	0.000987651	0.00102777	0.000693534	0.000795298	0.000302657	0.00379154	0.00141889	0.000368345
AGTR1	0.000439202	0.000446908	0.000342416	0.000576037	0.00162217	0	0.000505404	0.000601193
GYG1	0.00225586	0.00151051	0.00309855	0	0.000845606	0.00102279	0.00117259	0.00230046
HPS3	0.00191121	0.00152767	0.00187794	0.00421706	0.00481581	0.000185297	0.00361577	0.000534234
CP	0.00126545	0.00140807	0.000896215	0.000595238	0.00241325	0.000185662	0.00144604	0.00269135
CLRN1	0.00399471	0.00252902	0.00364311	0.011267	0.000386989	0.0148382	0.00265698	0.000858085
P2RY12	0.000660478	0.00028353	0.000612169	0	0.000641647	0.00211123	0.000561313	0.000458341
MME	0.00193264	0.00126864	0.00214113	0.00108439	0.00259791	0.000252008	0.000628446	0.00356494
RSRC1	0.000548881	0.000670319	0.000621114	0	0.000385802	0.000106157	0.000508621	0.00017126
GFM1	0.00219921	0.00202856	0.00252412	0.00034609	0.00295598	0.0013633	0.00295893	0.00109928
IFT80	0.00115746	0.00100142	0.000969642	0	0.00241179	7.37953e-05	0.0019318	0.00156674
SI	0.00398775	0.00283198	0.00508562	0	0.00198703	0.00182474	0.00552667	0.00296336
BCHE	0.0330896	0.0118568	0.0484658	0.0533801	0.00811392	0.0253212	0.0148637	0.0267773
SLC2A2	0.000790504	0.00141217	0.000706719	0.000591628	0.000557812	0	0.00045166	0.00130406
PLD1	0.00292568	0.00451356	0.00224911	0	0.00270041	0.000365004	0.00257096	0.00258827
GHSR	0.000442983	0.000227882	0.000490498	0	0.000385802	0	0.000196113	0.000863
CCDC39	0.00329937	0.00548873	0.00287413	0	0.00200907	0.00111642	0.00151337	0.00304399
DNAJC19	0.000565596	0.000704817	0.000434852	0	0.000769823	0.00193176	0.000130672	0.000524485
MCCC1	0.00170495	0.00170285	0.00205651	0.00019861	0.00310142	0.000278397	0.00144574	0.0014942
EIF2B5	0.00129108	0.000498937	0.00202832	0	0.000641422	0.000308713	0.000299929	0.00141148
ALG3	0.000807937	0.00073344	0.000707966	0.000596975	0.00101001	0.000217699	0.00108989	0.00105262
CLCN2	0.00129232	0.00207352	0.00136721	0	0.00206936	0.00061958	0.000840368	0.000648692
LIPH	0.00134293	0.00096927	0.000907609	0	0.00794014	0.000124008	0.00291796	0.000173605
MASP1	0.00199366	0.00189031	0.0023219	0.0059475	0.000326442	0.000494647	0.00113451	0.00161646
P3H2	0.00157134	0.00150074	0.00194881	0	0.000965773	0.000496708	0.00228223	0.00104897
CLDN1	0.000217563	0.000446607	0.000185762	0	0	0	0.000338575	0.000450416
CLDN16	0.000977386	0.000443393	0.00159412	0.00236195	0	0.000188679	0.000234638	0.000374066
OPA1	0.000565947	0.000892363	0.000527653	0	0.00125629	0	0.000588018	0.000291509
PCYT1A	0.000692559	0.000685342	0.000619622	0.000314911	0.00101622	0.000622407	0.000442272	0.000769808
RNF168	0.00158054	0.00186813	0.00125893	0.00177436	0.00272517	0.000248432	0.00198975	0.00236026
ATP6V1A	0.000116006	4.83022e-05	0.000110275	0.000576369	0.000109039	9.23873e-05	0	0.000115943
KY	0.000828671	0.000699625	0.000923613	0	0.00087442	0.000913203	0.00133952	0.000653889
WNT7A	0.000140171	0.000192411	0.00017175	0	0	0	0.000261284	0.000130787
DYNLT2B	0.000243459	0.000288953	0.000232087	0	0.000110254	0	0.000121886	0.000510461
NRROS	0.000271589	0.000165893	0.000324554	0	0.000493127	0	0.000291155	0.000392516
PIGG	0.0031967	0.000988097	0.00463916	0	0.00259424	0.000772987	0.0043585	0.00226826
PDE6B	0.00295201	0.00390608	0.00259443	0.0036005	0.00377317	0.000250198	0.00263743	0.00375589
IDUA	0.00519354	0.0021936	0.00809993	0.000858576	0.00267766	0.0046428	0.00271067	0.00259257
FGFR3	0.000956864	0.00079533	0.0008822	0.000153799	0.00189271	0.000325626	0.00175088	0.000631067
HTT	0.0523064	0.0885643	0.0412273	0.0461207	0.0321605	0.0391048	0.0454591	0.0301342
DOK7	0.00349572	0.00357577	0.004361	0.000148588	0.0029581	0.00180541	0.00363122	0.00274897
EVC2	0.00263455	0.00327934	0.00218826	0.00388717	0.00317636	0.00359418	0.00324785	0.00161693
EVC	0.00220676	0.00210049	0.00199449	0.000295159	0.0017959	0.00121064	0.00068339	0.00170357
WFS1	0.00274399	0.00173043	0.00310935	0	0.00287055	0.00101328	0.00249628	0.00356397
SLC2A9	0.00138634	0.00130709	0.000982697	0	0.00296716	0	0.00127385	0.00301294
RAB28	0.00081864	0.000837502	0.000550855	0.000577034	0.00148388	0.000281126	0.00202626	0.000677143
CC2D2A	0.00470961	0.00431497	0.00408782	0.00603259	0.00522504	0.00723932	0.00564171	0.00384818
PROM1	0.0022498	0.00109388	0.00298694	0.000198807	0.00267223	0.000439011	0.000807794	0.00243456
TAPT1	0.000801197	0.000650778	0.000597506	0	0.00103778	0.000397061	0.000556408	0.00356056
QDPR	0.000322247	0.000235538	0.000470382	0	0.000108731	0	0.000199864	8.19134e-05
SEPSECS	0.00172262	0.00106942	0.00104943	0.00110765	0.000748031	0.00996211	0.000318047	0.001257
SLC34A2	0.00145829	0.000775188	0.000838568	0.0040379	0.00295862	0.00229218	0.00106028	0.00182844
WDR19	0.00170635	0.00150911	0.00179059	0.0013524	0.00259159	0.000406537	0.00179923	0.00199788
LIAS	0.000465926	0.000193408	0.000475146	0	0.00010929	0	0.000763228	0.000864329
UGDH	0.000760088	0.000700856	0.000986934	0.000147601	0.000266838	0.00105736	0.000197817	0.000451005
GRXCR1	0.000953877	0.00032948	0.0013724	0.000346659	0.000431913	0.000217063	0.00119447	0.000898678
SGCB	0.00124855	0.00122424	0.00176117	0.00144764	0.000519625	0.000310424	0.000404218	0.0002184
SRD5A3	0.00193271	0.000830691	0.00289655	0.000198413	0.000493613	0.000255724	0.00198229	0.00164327
CEP135	0.00206094	0.00281934	0.00211049	0.000592593	0.00451658	0.000312641	0.00227956	0.00147874
TECRL	0.000804429	0.000678586	0.000957639	0	0.000896155	9.24129e-05	0.00113253	0.000627962
GNRHR	0.00970867	0.0025704	0.0133947	0.0131388	0.000896505	0.0147897	0.00659932	0.00664637
AMBN	0.000902951	0.000729984	0.000968484	0	0.00042356	0.00189022	0.00125291	0.000304395
ENAM	0.00185911	0.0013123	0.00258027	0.000152207	0.00054452	0.00111707	0.00250157	0.00105243
SLC4A4	0.00027362	0.000290167	0.0003669	0.000199164	0	0.000185228	9.62649e-05	0.000189475
ADAMTS3	0.00080735	0.000677318	0.000873445	0.000198768	0.00108353	0.000590341	0.000194024	0.00129342
ALB	0.00196647	0.00311902	0.000662998	0	0.000579403	9.24044e-05	0.000469175	0.00655836
AFP	0.000881306	0.000284537	0.000880007	0	0.00355059	0.000370114	0.000375308	0.00113896
ODAPH	0.00279365	0.00994622	0.000954964	0.00782395	0.000901967	0.000805533	0.000601273	0.00133442
SCARB2	0.000663132	0.000270022	0.00104993	0	0.000384615	0.000216497	0.000327791	0.000444881
FRAS1	0.00350429	0.00308623	0.00400581	0.00157785	0.00559577	0.00156062	0.00397038	0.00249589
ANTXR2	0.000897807	0.000697458	0.00104347	0.00014979	0.00233155	0.000253109	0.00137371	0.00041073
FGF5	0.000608745	0.000875699	0.000527873	0.000546188	0.00047138	0	0.000636911	0.000737918
COQ2	0.00101505	0.000796826	0.000886783	0	0.00150543	0.000379535	0.0029828	0.000390922
DMP1	0.000932549	0.000310635	0.000626483	0.00886001	0.00051979	0.000990328	0.000658129	0.000815401
GRID2	0.00027713	0.00026249	0.000220974	0.000198649	0.000255074	0.000186062	0.000536513	0.000464035
BMPR1B	0.000255772	0.000598324	9.89474e-05	0	0.00038506	0.000345147	0.000285819	0.000158938
PDHA2	0.000821533	0.00109912	0.000830158	0.000198886	0.00156837	0.000554375	0.00125966	0.000459606
TRMT10A	0.00100573	0.000607643	0.000969987	0.00072364	0.00106893	0.00242726	0.000561897	0.000679888
MTTP	0.000877817	0.000654947	0.00100737	0.00487085	0.000543952	9.24556e-05	0.000365214	0.000578282
SLC39A8	0.000508131	0.000312365	0.000727552	0	0.000384911	7.66049e-05	0	0.000480047
MANBA	0.00162129	0.00268844	0.00176101	0	0.00102678	0.000248339	0.00141082	0.00147506
TACR3	0.00114963	0.000688209	0.00171848	0.00044335	0.00183008	0	0.000505413	0.000505582
TET2	0.00481414	0.00328273	0.00626753	0.0123176	0.00437146	0.00304155	0.00245794	0.00317098
PPA2	0.00271377	0.00153167	0.0040721	0	0.00107619	0.00200229	0.00125998	0.00218199
TBCK	0.00189954	0.00126405	0.00166482	0.000518807	0.0021569	0.000652649	0.0014492	0.00434734
AIMP1	0.0004901	0.000325702	0.000593095	0.00029529	0.00098681	0.000124031	0.000582014	0.000331519
CYP2U1	0.000684247	0.00066333	0.000740385	0	0.00163488	0.000315655	0.000846791	0.000389979
HADH	0.000555289	0.000950869	0.000619191	0	0.000684544	0	6.58718e-05	0.000314132
COL25A1	0.000914332	0.000993974	0.00111021	0	0.000696323	0.00037155	0.00112184	0.000314194
CFI	0.00139661	0.000880103	0.00112681	0.000885413	0.00548568	0	0.00198397	0.00200448
LRIT3	0.000791064	0.00148436	0.000626795	0	0.00160085	0	0.000808355	0.000521573
LARP7	0.00214311	0.0023463	0.00235482	0.00124159	0.00238501	0.000597207	0.00192215	0.0018233
PRSS12	0.00323842	0.00314086	0.00333147	0.00101958	0.00634841	0.00096088	0.00313271	0.00412725
SEC24D	0.00233209	0.00491744	0.0010494	0.000507346	0.003075	0.000188893	0.000604702	0.00349467
USP53	0.00187223	0.00236856	0.0012775	0	0.0032015	0.000318356	0.00411496	0.00266233
PRDM5	0.000920924	0.000959733	0.00137894	0	0.000547304	0	0.000365594	0.000503264
EXOSC9	0.00169735	0.0014148	0.00185702	0.000700857	0.00165143	0.00226519	0.00147838	0.00120252
BBS7	0.00147388	0.00147944	0.00166726	0.000198531	0.00153647	0.000628494	0.0014784	0.00124957
BLTP1	0.00419797	0.00292161	0.00384114	0.00416362	0.00540555	0.00183621	0.00676928	0.00585275
BBS12	0.001351	0.00175252	0.0014633	0.000544434	0.000494343	6.20001e-05	0.00139882	0.00171241
SPATA5	0.00220665	0.00183202	0.00328716	0.000738007	0.00122195	0.000996287	0.00132112	0.00112287
PLK4	0.000903627	0.00132108	0.000905238	0.000944322	0.000360403	9.23873e-05	0.0010559	0.00116659
MFSD8	0.000785133	0.000703896	0.000772558	0	0.00110118	0.00056299	0.000319527	0.000760134
RAB33B	0.00012277	0.000131213	0.000146528	0	0	0	6.53381e-05	0.000138448
MMAA	0.00114379	0.000401534	0.0017065	0	0.000543573	0.00043675	0.00107914	0.000617107
TTC29	0.00275859	0.00885527	0.00207077	0.00039094	0.0014366	9.56206e-05	0.00173256	0.00122832
LRBA	0.00343105	0.00483026	0.00311986	0.00118859	0.00708227	0.00353342	0.0032863	0.00360836
MAB21L2	0.000113559	4.82439e-05	0.000170527	0	0	0	0	0.000115674
TRIM2	0.000341505	8.2976e-05	0.000388883	0.000643295	0.000682701	0.000280043	0.000492	0.000409677
FGB	0.000422725	0.000354146	0.000525745	0	0.00143778	0	0.000130685	0
FGA	0.00162471	0.00145513	0.0020723	0.000576369	0.00154308	0	0.00162784	0.00151073
FGG	0.000318434	0.000582172	0.000278034	0.000147842	0.000561505	0	0.000317936	0.000121326
LRAT	0.000288929	0.000179455	0.000266485	0	0	0	6.53296e-05	0.000882379
GUCY1A1	0.000905404	0.000811557	0.000931134	0.000147776	0.000654257	0	0.000198273	0.00213545
GLRB	0.000462033	0.000558727	0.000470112	0.00019996	0.000769971	0	0.000187171	0.00065548
ETFDH	0.00232049	0.00244271	0.00259294	0.00120814	0.00836047	0.000285954	0.000792584	0.00136977
NEK1	0.00237599	0.00172667	0.00247575	0.00369647	0.00553606	0.00109319	0.00236695	0.00195928
HPGD	0.00178348	0.000661294	0.00135978	0.0141493	0.00236572	0.000797796	0.00193996	0.000422179
AGA	0.00215376	0.000614461	0.00108683	0	0.000532922	0.0159085	0.00175542	0.000904572
TENM3	0.00162901	0.00201361	0.00111987	0.00396653	0.00378464	0.000782923	0.00131106	0.00269285
TRAPPC11	0.00139099	0.00153462	0.00148175	0.000147689	0.00327865	0.000340593	0.000667963	0.00126004
SLC25A4	0.0002185	0.000144956	0.000254126	0	0.000317801	0	0.000414766	0.000202743
UFSP2	0.000949068	0.00115911	0.00087911	0.000562305	0.000994736	0.000134427	0.00196609	0.00092453
CYP4V2	0.00238589	0.000977951	0.00199354	0	0.0142797	0.00373509	0.00171202	0.00193099
KLKB1	0.0018409	0.00289133	0.00171706	0.00182149	0.00215183	0.000558957	0.00216134	0.00132518
F11	0.00596629	0.00239881	0.00316114	0.0787023	0.0070114	0.000308974	0.00496472	0.00343804
WDR1	0.000156367	0.000253382	0.000203487	0.000147995	0	0	0.000113218	0.000115962
FAT4	0.000733875	0.0009673	0.000856316	0.000987653	0.000500161	0.000282859	0.000347372	0.000832561
UVSSA	0.00154313	0.00239819	0.000948297	0	0.00263841	0.00238115	0.00296464	0.000366069
SLC10A7	0.000367007	0.000324112	0.000467048	0	0	0.0002812	0.000842868	0.000158483
MSMO1	0.000226738	0.000323739	0.000254958	0	0.000329544	0	0.000413736	0.000196141
LRPAP1	0.000573445	0.000838124	0.000553693	0.000223264	0.000916999	0	0.000684247	0.000307689
UCHL1	5.01804e-05	0	0.000111626	0	0	0	0	0
SDHA	0.00138372	0.00127755	0.00177987	0.000147601	0.000939184	0.000466621	0.00285224	0.000672297
SLC9A3	0.000391447	0.000451777	0.000548541	0.000743162	0.000335008	0.000100827	6.27077e-05	0
TRIP13	0.000225318	3.46981e-05	0.000291541	0.000198491	0.000385356	0.000188288	0.000130869	0.000249726
SLC6A19	0.0019144	0.00203993	0.00208248	0	0.00162311	0.00316121	0.00134429	0.0013297
TERT	0.000559054	0.000477844	0.000460999	0.000225734	0.000384911	0.00243081	0.000609336	0.00031962
SLC6A3	0.000208568	3.46488e-05	0.000424423	0	0	0	6.53381e-05	5.78637e-05
NDUFS6	0.000334759	0.000188788	0.000307501	0.000351937	0.000169621	0	0.000392921	0.000604882
NSUN2	0.000900181	0.00117196	0.000856717	0.000198491	0.000942584	0.000466076	0.000525236	0.000690836
MTRR	0.00126602	0.000960903	0.00143484	0.000723553	0.000194614	0.000620999	0.00169955	0.00153914
DNAH5	0.00611295	0.00504554	0.00697093	0.00195665	0.00536499	0.00638382	0.0054753	0.00571177
RETREG1	0.00035449	0.000224509	0.000268018	0	0.00127214	0.000188324	0.000252566	0.000576273
TARS1	0.00103844	0.000714418	0.00104545	0	0.00314875	0.000559029	0.000944556	0.00153015
SLC45A2	0.00200228	0.00161896	0.00258642	0.00182147	0.000326347	0.00456096	6.53339e-05	0.00103885
AMACR	0.00108709	0.00129932	0.00172245	0	0.000602575	0.000167196	0.00109039	0.000381048
DNAJC21	0.00235922	0.00156726	0.00231157	0.00101439	0.00180175	0.00678965	0.00090868	0.00147567
PRLR	0.000303912	0.000374001	0.00027321	0	0.000278459	6.20078e-05	0.000130655	0.000543814
SPEF2	0.00235966	0.00156856	0.00241877	0.000924408	0.00575291	0.000676154	0.0020953	0.00264997
IL7R	0.00101249	0.000982927	0.00119411	0	0.000495775	0.00018843	0.000374277	0.00153354
NADK2	0.000570153	0.000607611	0.00064498	0.000247709	0.000387747	0.000194742	0.000135373	0.000877751
CPLANE1	0.00676776	0.00668462	0.00828249	0.00094528	0.00751715	0.00275777	0.00475741	0.00474002
LIFR	0.000990619	0.000399097	0.00114217	0.00148434	0.000884222	0.00018486	0.00209755	0.000768274
C6	0.0091945	0.0434575	0.0020743	0.00414	0.00601283	0.00173454	0.00688502	0.00514072
OXCT1	0.00252981	0.000437053	0.00431581	0.00423223	0.00135276	0.000750099	0.00135908	0.00198079
GHR	0.000741044	0.000949278	0.000950889	0	0.000363041	0	0.000796974	0.000519267
NNT	0.000689471	0.000765654	0.00051666	0.00055128	0.000303808	0.00145807	0.00100805	0.000350993
MOCS2	0.000912162	0.000408981	0.000727977	0	0.00133526	0.00205568	0.000462815	0.00112029
NDUFS4	0.000589352	0.000793902	0.000472227	0.000295639	0.000602497	0.000434405	0.00128639	0.000644098
CCNO	0.0012192	0.00082836	0.0010961	0.00335514	0.00199624	0.00158148	0.000832251	0.000695982
ERCC8	0.00163381	0.00452166	0.00100537	0.00462258	0.00164063	0.000308842	0.000685589	0.000855796
NDUFAF2	0.00118239	0.000888452	0.000830831	0.011236	0.000812348	0	0.0007357	0.000600962
CWC27	0.000754043	0.0014589	0.000531454	0	0.00198958	0.000858279	0.000136228	0.00045232
MARVELD2	0.00125382	0.000879241	0.00136483	0	0.00106491	0.00124205	0.00172445	0.0010386
OCLN	0.000624027	0.000825757	0.000563145	0.00477405	0.000169527	0	0.000196358	0.000682843
MCCC2	0.00346489	0.0024576	0.00317414	0.0038382	0.00309446	0.000403837	0.00195303	0.00711771
HEXB	0.00255407	0.00124614	0.00340422	0	0.00314609	0.000440394	0.00181826	0.00345082
GFM2	0.00173363	0.00142192	0.00146719	0.000341495	0.00130391	0.000653215	0.00119412	0.00373682
ARSB	0.00168503	0.00111817	0.00241415	0	0.00131789	0.000906305	0.00166328	0.00101468
DMGDH	0.0038862	0.0111601	0.00193804	0.00402067	0.0128513	0.000816503	0.00178166	0.00288495
MSH3	0.00340183	0.00641191	0.00241062	0.000595356	0.00382807	0.00120873	0.00241167	0.00193657
XRCC4	0.00139401	0.000869011	0.00193758	0	0.000328909	0.00111662	0.00217239	0.000256436
ADGRV1	0.00465277	0.00382307	0.00514745	0.00582781	0.00539908	0.00148479	0.00746946	0.00306451
KIAA0825	0.0021063	0.00264756	0.00217721	0	0.00278065	0.000584599	0.00204748	0.00235919
SKIC3	0.00242705	0.00204298	0.00212893	0.0025624	0.00543192	0.000651963	0.00457816	0.00185769
PCSK1	0.000694194	0.00166737	0.000573513	0.000198926	0.000435173	9.23873e-05	0.000504949	0.000520766
PPIP5K2	0.00226616	0.00179557	0.00206816	0.000434712	0.00800725	0.00110469	0.00261178	0.00231428
SLC25A46	0.00145101	0.00169431	0.00220217	0	0.000782828	0.000251067	0.000570119	0.000586513
HSD17B4	0.00166218	0.00234737	0.00185056	0.000972791	0.00131249	0.000404863	0.00235466	0.00125679
CEP120	0.00137987	0.00110859	0.00158541	0	0.00280946	0.000564719	0.0017139	0.0012243
ALDH7A1	0.00240565	0.00142859	0.00314427	0	0.00119545	0.000758474	0.00387159	0.00206503
MEGF10	0.000968165	0.000622581	0.000994059	0	0.00267006	0	0.000978865	0.00112106
HINT1	0.000812538	6.93987e-05	0.00115355	0.000205973	0.000669417	0.00231975	6.53253e-05	0.000253841
SLC22A5	0.00460565	0.00220024	0.00414689	0.0019183	0.0135325	0.00158394	0.00794268	0.00504837
RAD50	0.00430394	0.00305901	0.00362529	0.0010986	0.00413126	0.0116598	0.00369618	0.00399346
UQCRQ	7.36431e-05	3.46632e-05	0.000105715	0	0	0	6.53339e-05	5.78369e-05
SAR1B	0.000374621	0.000131242	0.000431862	0	0.00146678	0	0	0.000640596
TXNDC15	0.000652313	0.000387286	0.000835986	0.000775039	0.00092744	0.000186	0.000787906	0.00031191
KLHL3	0.000389631	0.000221568	0.000356013	0	0.000169635	0.000309924	0.0011581	0.000625093
HSPA9	0.00049327	0.000602932	0.000571884	0	0.000302199	0.000402876	0.000178176	0.000601104
SIL1	0.00106721	0.00060038	0.000920301	0	0.000294188	0.00202131	0.00391169	0.000431934
NDUFA2	0.000137334	4.82323e-05	0.000145801	0	0.000384911	9.23873e-05	6.70196e-05	0.000246543
HARS2	0.00139039	0.00100151	0.00152055	0.000442804	0.00338451	6.20347e-05	0.00257875	0.000677616
DIAPH1	0.000704313	0.000179952	0.000530918	0	0.000116809	0.00292223	0.00153326	0.000809308
PCDH12	0.00102287	0.000720253	0.00126561	0.00019861	0.0022187	0.000592947	0.000553607	0.000794469
SPINK1	0.0005806	4.82579e-05	0.000268523	0	0.00657277	0	0.000227622	0.000258916
SPINK5	0.00900377	0.00725595	0.0106815	0.00541936	0.0150017	0.00243659	0.0111938	0.00876066
SH3TC2	0.00288305	0.00209792	0.00420917	0.000295377	0.00254145	0.00139335	0.00215724	0.00108384
SLC26A2	0.00481319	0.00164191	0.00590842	0.00462966	0.0019209	0.00982723	0.00155797	0.0059359
CSF1R	0.000467328	0.000392821	0.000468822	0.000201369	0.00142822	0	0.00244669	0.000115781
NDST1	0.000210081	0.000144893	0.00027387	0	0	0.000188466	0.00012643	0.000173457
GM2A	0.000290844	0.000369408	0.000259704	0	0.00077012	0	6.53296e-05	0.000478161
SPARC	0.000134321	9.65111e-05	0.000104242	0	0.000108743	0	0.000676121	5.79072e-05
GLRA1	0.00077054	0.000353576	0.000600366	0	0.00194715	0.000369583	0.00126645	0.00123625
GEMIN5	0.00192027	0.00320751	0.00200906	0.000301414	0.00218686	0.000968654	0.0019572	0.00148856
SGCD	0.000287035	0.000561808	0.000207061	0.000740083	0.000154967	0.00119255	7.05069e-05	0
ITK	0.000352879	0.000297033	0.000396473	0.000147732	0.000493601	9.23873e-05	0.000421665	0.00011566
NIPAL4	0.00189355	0.000721937	0.00272796	0	0.00183865	0.00169124	0.00153678	0.00106316
THG1L	0.000765106	0.000362232	0.000664482	0.00888019	0.000384172	0	0.000761284	0
IL12B	0.000228275	0.000240834	0.000380778	0	0	0	0	0.000131062
RARS1	0.00228424	0.00213159	0.00273484	0.00140404	0.00149238	0.00145712	0.00254366	0.00183776
DOCK2	0.00039032	0.000465611	0.0006053	0	0.000108731	0.000432945	0.000131903	5.78235e-05
FOXI1	0.000281671	0.000276076	0.000257471	0	0.000145349	6.20309e-05	0.000412829	0.000261729
SH3PXD2B	0.000545871	0.000292481	0.00066299	0.00019861	0.000389485	0.000524833	0.000130655	0.000795761
SLC34A1	0.00254066	0.0025835	0.00242301	0.000198886	0.00334779	0.00211931	0.00429422	0.00134698
F12	0.00111194	0.00115995	0.000926645	0.000205677	0.00292733	0.000392358	0.00194347	0.000575244
B4GALT7	0.00124622	0.00123747	0.00143753	0	0.00237083	0.000961947	0.00145485	0.000407031
PROP1	0.00109333	0.000409095	0.00162583	0.000442804	0.000473573	0.00056393	0.000181656	0.00160085
GRM6	0.00216989	0.00180148	0.00222959	0.00131624	0.00156768	0.00273025	0.003717	0.000865069
ADAMTS2	0.000970955	0.000420774	0.000673522	0.00547905	0.00168592	0.000185057	0.00161537	0.00112761
SQSTM1	0.000571272	0.00046293	0.000647291	0.000240327	0.0013878	0	0.00123961	0
HARS1	0.000492863	0.000435707	0.000627929	0	0.000495592	0.000186335	0.000479377	0.000362425
MCIDAS	0.000220701	0.000144713	0.00029885	0	0	0.000188359	8.89442e-05	0.000212513
SMN1	6.23202e-05	0.000124054	0.000103407	0	0	9.24129e-05	0	0
AP3B1	0.0005818	0.000577898	0.00054489	0	0	0.000437763	0.00104977	0.00101454
DHFR	0.000118881	4.82509e-05	0.000117907	0	0.00016965	0	0.000203259	0
EXOC2	0.000852468	0.000304549	0.000992611	0.00230282	0.000108755	0.00153257	0.0010726	0.000944464
RIPK1	0.000480105	9.65065e-05	0.000776041	0	0.000169607	0.000583728	0.000238863	0.00021859
FARS2	0.000678191	0.000339265	0.000958397	0.000576701	0.000436892	0.000403402	0.000318119	0.000534912
F13A1	0.00121368	0.00115849	0.00102621	0.000198649	0.00143782	0.00452718	0.00075715	0.000471954
DSP	0.00152046	0.00116344	0.0014855	0.00166516	0.00157127	0.00139526	0.00100261	0.0021648
GCNT2	0.00373213	0.00476017	0.00242353	0.000691994	0.0122954	0.000742653	0.00439523	0.00425889
MAK	0.00152399	0.00191535	0.00150354	0.000576369	0.00179448	0.000184869	0.00143137	0.00163432
GCM2	0.00049993	0.00149403	0.00013933	0	0.00104993	0	0.00159417	0.000271362
TBC1D7	0.000477061	0.000200469	0.00059031	0	0.000535332	0.000384912	0.000263478	0.000507949
DTNBP1	0.00214856	0.00163402	0.00188612	0.00463917	0.00278229	0.000387228	0.00375648	0.00275599
NHLRC1	0.000621631	0.000262564	0.000735889	0.0001485	0.000800693	0	0.00030403	0.00108389
DCDC2	0.000779363	0.000566906	0.000742706	0.00020284	0.000720866	0.000502485	0.000505464	0.00147412
ALDH5A1	0.0013546	0.00105631	0.00177991	0	0.00127234	0.000246812	0.00119033	0.00144831
TDP2	0.000598214	0.00056637	0.000636638	0.000147601	0.0017393	0.000246902	0.000504804	0.000350929
HFE	0.066421	0.0235075	0.120772	0.0239185	0.00359113	0.0678986	0.00475526	0.0303287
ZFP57	0.000499036	0.00114749	0.000398314	0.000347439	0.000285451	9.27558e-05	0.000328825	0.000232282
VARS2	0.00256393	0.00275244	0.00255427	0.00102904	0.00108562	0.00204731	0.00412716	0.00303422
CDSN	0.000369804	0.00013191	0.000290617	0.00119872	0.000108743	0	0.000413515	0.000641296
MSH5	0.00209263	0.00347022	0.00239261	0.00292976	0.00239033	0.000750003	0.00139875	0.000880302
VARS1	0.00220064	0.00461374	0.0014585	0.000201857	0.00170905	0.0057828	0.000510319	0.00153112
NEU1	0.00100015	0.00178486	0.000902497	0.000200562	0.00328301	0.000653505	0.000310793	0.000334562
C2	0.0104836	0.00283247	0.0154278	0.0218612	0.000521751	0.0107078	0.00172171	0.00933759
SKIC2	0.00233195	0.00290304	0.00225599	0.000925098	0.00137113	0.000968149	0.00133649	0.00392662
CYP21A2	0.0403852	0.0654058	0.0310631	0.102016	0.0255464	0.00869821	0.0366486	0.0554371
TNXB	0.00295297	0.00304385	0.00347978	0.00440615	0.00264449	0.00103287	0.00273315	0.00207092
TAP2	0.000816292	0.000405945	0.00080587	0.000576369	0.000295431	0.000283516	0.00115574	0.00203788
PSMB8	0.000522963	0.000752286	0.000481877	0.00162386	0.000194624	0	0.000658543	0.000545652
TAP1	0.000654722	0.000880354	0.000682483	0.000776895	0.000954692	0.000618182	0.000235624	0.000172572
COL11A2	0.00118081	0.00108488	0.00137769	0.00014828	0.00324962	0.000185771	0.00110912	0.000839651
FANCE	0.00105658	0.000921745	0.0012099	0.00187243	0.000773016	0.000189286	0.00138794	0.000858744
TULP1	0.00124056	0.0010472	0.00119824	0	0.00142818	0.00289415	0.000724925	0.0012827
LHFPL5	0.000415308	0.000138663	0.000565863	0.000147645	0	9.26183e-05	0.000412724	0.000699429
SLC26A8	0.00302094	0.00591587	0.00331574	0.000891663	0.00289751	0.00043646	0.00288438	0.00170392
PNPLA1	0.0011062	0.00114824	0.000914577	0.000163934	0.00301463	0.000154686	0.000573607	0.00118171
PPIL1	0.000179851	3.46897e-05	0.000314693	0	8.48752e-05	0	0	0.00021117
DNAH8	0.00668664	0.00583908	0.00763703	0.00294037	0.00563903	0.00114771	0.00605459	0.00790353
DAAM2	0.0049926	0.00906924	0.0046712	0.00667348	0.000635035	0.00018622	0.000457322	0.00865015
MOCS1	0.00218228	0.00203135	0.00188775	0.00134449	0.000976852	0.000689289	0.00372717	0.00378014
TREM2	0.000716971	0.000441081	0.000607184	0.000449438	0.00251989	0.000375965	0.00113403	0.000814477
TAF8	0.000999045	0.00195483	0.000934184	0	0.000779567	0.000310829	0.000848063	0.00101002
PRPH2	0.000913356	0.000630513	0.000947281	0.000198452	0.00231407	0.000464338	0.00146481	0.000579014
CNPY3	0.00304842	0.0102159	0.000211755	0	0.000108731	0	0.00130594	0.000975436
PEX6	0.00194017	0.00168927	0.00212006	0.000492933	0.00154708	0.00106589	0.00263674	0.0010404
CUL7	0.0015946	0.00326338	0.000989107	0.000295946	0.00274117	0.000312747	0.00206807	0.00181092
POLR1C	0.00146866	0.00142934	0.00155265	0.000295247	0.0019049	0.000500799	0.000656069	0.00251826
POLH	0.00138989	0.00148917	0.00123292	0.000147623	0.00225895	0.000314268	0.00223982	0.00168815
AARS2	0.00231152	0.00159769	0.0028876	0.0001514	0.00126761	0.00124659	0.00129125	0.00292316
PLA2G7	0.00352881	0.00188729	0.00194695	0	0.00158204	0.000311837	0.0162856	0.0058974
MMUT	0.00366946	0.00514227	0.00295439	0.00357832	0.00742226	0.00133544	0.00361702	0.00441275
PKHD1	0.0099476	0.00596466	0.0109556	0.00192655	0.00578642	0.0282476	0.00816176	0.00452764
CILK1	0.000557997	0.000868386	0.000584736	0	0.000773882	0	5.64302e-05	0.000633551
DST	0.00652342	0.00725043	0.00593209	0.00334646	0.00709037	0.0116125	0.0058645	0.00556702
RAB23	0.000853695	0.000408465	0.00146158	0.000923841	8.47673e-05	0.000186093	5.65899e-05	0.000553675
EYS	0.0109839	0.0109997	0.00833688	0.00802713	0.0156586	0.0283426	0.00627795	0.00995512
LMBRD1	0.00217971	0.00271983	0.00294414	0.000295421	0.000673755	0.00146322	0.000441969	0.00106486
KHDC3L	0.000299866	0.000933751	0.000238648	0	0.000194127	0	0.000439581	9.79616e-05
MTO1	0.00240675	0.00357485	0.00163329	0.00280462	0.0037803	0.00275854	0.00307365	0.00134616
SLC17A5	0.00302829	0.0013384	0.00297677	0.00595498	0.000580845	0.0114417	0.000900839	0.0021484
MYO6	0.00109214	0.000894751	0.00120721	0.000775078	0.0013831	0.000184886	0.00131355	0.00110299
LCA5	0.000768164	0.000144897	0.000662129	0.0045797	0.00103061	0.000185966	0.000547925	0.000889171
ELOVL4	0.000189487	0.000144942	0.000222484	0	0.000108731	9.31099e-05	6.53424e-05	0.00017103
BCKDHB	0.00280364	0.00133485	0.00236925	0.0122299	0.000946499	0.00670599	0.000651291	0.00339865
PGM3	0.00113045	0.000993446	0.00104831	0.0012879	0.000302313	0.000250722	0.0031715	0.000912197
NT5E	0.00122773	0.0024235	0.00119018	0.000992851	0.00154665	0	0.000265621	0.000936361
SNX14	0.00214254	0.00138037	0.00259953	0.00214771	0.00247307	0.000755025	0.00126639	0.00172432
RARS2	0.00232885	0.00267179	0.00208627	0.000147689	0.00218678	0.000312704	0.00271815	0.00446501
FBXL4	0.0012535	0.0017261	0.00139776	0.000886132	0.000858902	0.000188395	0.000791304	0.00138433
HACE1	0.000549524	0.00041414	0.000479492	0.000576037	0.000714466	0.000373343	0.000798054	0.000369501
BVES	0.000594135	0.00103629	0.000530993	0	0.000327027	0.00065038	0.00049656	0.00053731
POPDC3	0.000571928	0.00134034	0.000438446	0.00103474	0.000554883	0	0.000553005	0.000350197
RTN4IP1	0.000978605	0.000764498	0.00116879	0	0.000861993	0.000493867	0.00163563	0.00045065
QRSL1	0.000766504	0.000777683	0.000819215	0.000346797	0.000387057	0.000184792	0.00135657	0.000732133
PDSS2	0.000539451	0.000235587	0.00059828	0.00265957	0.000796052	0	0.000326614	0.000281292
ARMC2	0.00117724	0.00114088	0.00123246	0.00162963	0.000745336	0.00169226	0.0012051	0.00047816
ZBTB24	0.00057855	0.000407185	0.000685387	0.000198413	0.000929225	0.00046581	0.000612548	0.000351574
FIG4	0.00443567	0.00336523	0.00606162	0	0.00315568	0.00043221	0.00202499	0.00471391
CCN6	0.000647907	0.000396406	0.000804062	0	0.000386972	0.000124618	0.0014119	0.000435413
TSPYL1	0.000554334	0.000312453	0.000303161	0	0.00443732	9.48407e-05	0.000122264	0.000538147
RFX6	0.000850488	0.0002911	0.000780116	0.000576369	0.000108778	0.00434484	0.000713929	0.000120467
MCM9	0.00353274	0.00410175	0.00281633	0.000790016	0.00768206	0.000261337	0.00424068	0.00619477
GJA1	0.000256496	6.94011e-05	0.00027151	0	0.000494057	0.000186139	6.53253e-05	0.000498993
TRDN	0.00356848	0.00565481	0.00343991	0.000754392	0.00264527	0.00143081	0.00423746	0.00168054
LAMA2	0.00460233	0.00362306	0.00464421	0.00392249	0.00948256	0.00114361	0.00337869	0.00531406
ARG1	0.000802225	0.00117575	0.000440235	0.00202307	0.000687742	9.25069e-05	0.000600564	0.00194933
MED23	0.00134932	0.00130711	0.00124573	0.000198689	0.00187106	0.000401864	0.00202829	0.00150483
ENPP1	0.00132389	0.00115679	0.00114378	0.000198413	0.000906359	0.00384778	0.00118866	0.000460531
AHI1	0.00318377	0.00282665	0.00344831	0.000723657	0.00382916	0.00110114	0.00302164	0.00425634
PEX7	0.00179311	0.00166171	0.00266842	0	0.00168076	0.00015449	0.000326652	0.00103397
IFNGR1	0.000408782	0.000603565	0.00033844	0	0.000581491	0.000992932	6.53381e-05	0.000411788
PERP	0.000101008	9.65018e-05	7.44611e-05	0	0.000387597	0	6.54493e-05	0.000161095
PEX3	0.000335246	0.000117591	0.000402226	0.000295377	8.48392e-05	0.000378143	0.000326695	0.00037139
EPM2A	0.000898112	0.000588627	0.00114819	0.00194124	0.000384911	9.24044e-05	0.00131633	0.000781161
GRM1	0.000370244	0.000289532	0.000349051	0	0.000217782	0.000490796	0.000113384	0.000836945
IYD	0.0011604	0.00169502	0.00136507	0.000147623	0.000580335	0.000216445	0.000826843	0.000923319
RMND1	0.000797967	0.000448854	0.00102907	0.000148655	0.000217462	0	0.00119391	0.00108961
SYNE1	0.00570868	0.00503091	0.00579761	0.00416276	0.00773971	0.0040852	0.00569155	0.00524947
SERAC1	0.0013663	0.00137072	0.00109583	0.000576369	0.000943886	0.00369118	0.000864659	0.00115863
GTF2H5	0.000167263	0.000117605	0.000227394	0	0	9.24129e-05	0.000252412	4.01091e-05
RSPH3	0.00101009	0.000711182	0.00108943	0.000776574	0.000871867	9.24898e-05	0.0012752	0.001164
PLG	0.000371733	0.000398375	0.000453654	0.000295247	0.00083394	9.24471e-05	0.00065752	0
PRKN	0.00666325	0.00269072	0.00987869	0.000346234	0.00225192	0.00374813	0.00286918	0.00768875
RNASET2	0.000494572	0.000494412	0.00062868	0	0.00021745	0.000221658	6.53296e-05	0.000138118
ADGRG6	0.000724877	0.00028594	0.000896088	0.000347524	0.00054433	0.0003786	0.00095023	0.000504246
STX11	0.000256353	0	0.000170914	0	0.000217782	0	0.000674989	0.000904146
PDE10A	0.00122853	0.000981574	0.001331	0	0.00432004	0.000788527	0.00241182	0.000791797
TBXT	0.000253798	0.00030281	0.000295513	0	0.000108814	0.00015024	5.76269e-05	0.000319592
TAPBP	0.00144296	0.00155577	0.00164142	0	0.00126111	0.000196947	0.000654682	0.00232073
SCUBE3	0.000380241	0.000399157	0.00036348	0.000795071	0.000217521	0.000277247	0.000130646	0.000246454
GNMT	0.000440694	0.000546277	0.000209613	0.00033761	0.00151718	0	0.000213968	0.000978084
GTPBP2	0.000291745	0.000165935	0.000377409	0.0002002	0.000384468	0.000373429	0.000356401	0
IMPG1	0.00204204	0.00399722	0.0016014	0.000935951	0.00137968	0.00100375	0.00215725	0.00246192
TENT5A	0.00154889	0.00359607	0.000356808	0	0.00115987	0	0.00249557	0.00170705
SLC35A1	0.000504228	0.00162421	0.000334069	0.000396825	0.000578177	0	0.000893952	0.000188729
FAM20C	0.000799205	0.00083757	0.000678427	0	0.00267721	0	0.000240866	0.00117633
DNAAF5	0.000943825	0.00137052	0.000866162	0	0.000326513	9.23958e-05	0.00132615	0.00108074
INTS1	0.00222102	0.00149124	0.00225728	0.000876315	0.00180991	0.00146615	0.00211375	0.0037833
BRAT1	0.00287299	0.00246753	0.00318076	0.00159145	0.00126797	0.000813362	0.00279735	0.00329809
IQCE	0.00613595	0.00247712	0.00767546	0.015268	0.00359916	0.00322629	0.00359718	0.00686748
CARD11	0.000334251	0.000420812	0.000327119	0	0.000193707	0.000155219	0.000262611	0.000130976
AP5Z1	0.00253139	0.0026994	0.00281369	0.00288527	0.00283754	0.00115925	0.0032132	0.00140514
PMS2	0.00198202	0.00225424	0.00230938	0.000566022	0.00121346	0.000708778	0.00187158	0.00214226
AIMP2	0.000602276	0.000823981	0.000399637	0	0.000201649	0.000561903	0.000320059	0.00144542
KDELR2	0.000496859	0.000353803	0.000801952	0.000205212	0	0.000309943	6.53723e-05	0.000195926
CRPPA	0.000812573	0.00076078	0.00104874	0	0.000398179	0.000689911	0.000481627	0.000794864
DNAH11	0.00653279	0.00539355	0.00633904	0.00878617	0.00811738	0.0030063	0.0100545	0.00589762
HYCC1	0.000504925	0.000483426	0.000725644	0.000475059	0.000603073	0	0.000479733	0.000321761
KLHL7	0.00046824	0.000393592	0.000430409	0.000295203	0.000339069	0.000588374	0.00112765	0.000406907
GPNMB	0.00227578	0.000635773	0.00200201	0.00384714	0.00952975	0.00245125	0.00239512	0.00121451
SNX10	0.00106057	0.000511947	0.00102066	0	0.00766247	0.000186359	0.000631164	0
HOXA1	0.000400775	0.000193115	0.00056188	0	0.000385802	6.20078e-05	0.000130659	0.000276084
FKBP14	0.00143909	0.000447623	0.00218397	0	0.000525545	0.000444022	0.00133237	0.00141813
GHRHR	0.00115662	0.00140342	0.000848052	0.000576037	0.000326537	0	0.0035987	0.00106294
NT5C3A	0.000492234	0.000816124	0.000550166	0.000799653	0.000492714	0	0.000319104	0.000115888
BBS9	0.00174445	0.00162308	0.00204971	0.000346524	0.000580883	0.000341609	0.00297019	0.00268865
BMPER	0.000482107	0.000254248	0.000393525	0.00409093	0.00114732	0	0.000252413	0.000269366
NME8	0.00169685	0.00104271	0.00154784	0.00177209	0.00469362	0.000588748	0.0025452	0.00151864
VPS41	0.00210248	0.00168857	0.00152425	0.00916617	0.00445759	0.000693224	0.00150869	0.00170045
MPLKIP	0.00040961	0.000211721	0.000507992	0.000738007	0.000144467	0.000268688	0.000794568	0.000107579
SUGCT	0.00180914	0.0017479	0.00129522	0.000152765	0.00564294	0.00157495	0.00348472	0.00140013
PGAM2	0.00262916	0.0140404	0.000748559	0	0.000326668	6.2027e-05	0.000996587	0.000976838
AEBP1	0.00142843	0.00119371	0.00141553	0.00173653	0.000822884	0.000405648	0.00246255	0.00097866
GCK	0.00059399	0.000889996	0.000559929	0.000198452	0.00109633	0.000293928	0.000517975	0.000404542
PKD1L1	0.00633364	0.00847584	0.00672951	0.0019823	0.00470862	0.00255697	0.00406102	0.0058143
DDC	0.00140151	0.000721046	0.00102277	0.00123134	0.00857211	0.000557132	0.00157838	0.0011822
GUSB	0.00165411	0.00205211	0.00197537	0.000810172	0.000590689	0.00115046	0.00184454	0.00131684
ASL	0.00521527	0.00243221	0.00745393	0.0021224	0.00206417	0.00980471	0.00225898	0.00152868
KCTD7	0.00017394	4.82742e-05	0.000132074	0.000147601	0.000193525	0	0.000545014	0.000298499
SBDS	0.00900451	0.00498594	0.00921253	0.00428107	0.0123372	0.0189347	0.00834476	0.00642998
DNAJC30	0.00251417	0.000756435	0.00308465	0.00622069	0	0.00927829	0	0.000425823
NCF1	0.00162768	0.000482691	0.000950423	0.0242819	8.48896e-05	0.000156826	0.000514795	0.00103929
POR	0.00249254	0.00147417	0.00257051	0	0.0023811	0.00458622	0.00181821	0.00268625
MDH2	0.000623196	0.000470341	0.000854254	0	0.000108731	0	0.000290741	0.000402479
CD36	0.0177523	0.0316425	0.0084502	0.00167747	0.100229	0.000779665	0.0119942	0.0129271
ABCB4	0.00142144	0.00140641	0.00121247	0.000198649	0.00215187	0.000339151	0.00193271	0.00249739
ADAM22	0.000653506	0.000285319	0.000766229	0	0.00215916	0.000404195	0.000261652	0.000261814
CFAP69	0.00184634	0.0013439	0.00154017	0.00589174	0.00271278	6.22084e-05	0.00337615	0.00276312
PEX1	0.00387273	0.00205896	0.00563968	0.00320302	0.00208177	0.000670182	0.00336671	0.00374881
SAMD9	0.00330508	0.00197799	0.00301303	0.0013166	0.00617487	0.00140336	0.00668014	0.0035584
COL1A2	0.000600065	0.000401216	0.000532071	0.000973163	0.000668229	0.000199283	0.000658015	0.000916751
SLC25A13	0.002569	0.00147247	0.00164914	0.00349629	0.017789	0.000365657	0.00306691	0.000953459
ASNS	0.000896526	0.001221	0.000754555	0.000774532	0.00229799	0.00040462	0.00159542	0.000139413
AP4M1	0.00135437	0.00119507	0.00163214	0	0.00131699	9.23873e-05	0.00168693	0.000975572
TAF6	0.00122421	0.00092255	0.000926988	0	0.00159252	0.000467855	0.00274188	0.00235645
STAG3	0.0019114	0.00256226	0.00189587	0	0.00238732	0.000624956	0.00201665	0.00177245
TFR2	0.00135148	0.0012369	0.00123234	0	0.00100344	0.000188218	0.00116841	0.0027188
ACTL6B	0.000362951	0.000543258	0.000308625	0	0.000510812	0.000343673	0.000675794	0.000289225
AP1S1	0.000323848	0.000145532	0.000361257	0	0.0003861	0	0	0.000694951
PLOD3	0.00101918	0.00143688	0.0012032	0	0.000774488	0.000312129	0.000845088	0.000912304
PMPCB	0.000978268	0.0011032	0.00123284	0.00092236	0.00128376	0	0.000788358	0.000398779
RELN	0.000705817	0.000571367	0.00069604	0.000198452	0.000605039	0.00067767	0.000544179	0.000871044
PUS7	0.00132925	0.0025056	0.000910558	0	0.000842408	0.00122007	0.00130895	0.00145194
RINT1	0.00132543	0.00152184	0.00149556	0	0.00215367	0.000464294	0.00160225	0.00103191
COG5	0.0029621	0.00287355	0.00236073	0	0.00670029	0.0041819	0.00489206	0.0037277
SLC26A4	0.00917526	0.00531332	0.0106005	0.0118371	0.0203693	0.000690003	0.00953197	0.00739449
SLC26A3	0.00196483	0.00074086	0.00144733	0.000938235	0.00310271	0.0111594	0.000317776	0.000332511
DLD	0.00124621	0.000539131	0.000662554	0.0169255	0.000387228	0.00100283	0.00119206	0.000415186
[truncated: 676 more rows]

## Sheet: Singapore
symbol	Indian	Malay	chinese
AAAS	0.000999001	0.00138696	0.00267672
AARS1	0.001998	0	0.00458511
AARS2	0.000999001	0.00415512	0.00496781
AASS	0.001997	0.00693481	0.00382263
ABCA1	0.000999001	0.00138696	0.0026773
ABCA12	0.000999001	0.002772	0.00343993
ABCA2	0.000999001	0.00138696	0.000382702
ABCA3	0.00498802	0.00138696	0.00153037
ABCA4	0.0158697	0.0192623	0.0174618
ABCB11	0.000999001	0	0.00305971
ABCB4	0.00399102	0.00967608	0.00153008
ABCC2	0.00796809	0.0138005	0.00686904
ABCC6	0.00498603	0.0069156	0.00990686
ABCC8	0.001997	0.00968759	0.00343934
ABCC9	0	0.00138696	0.000382702
ABCD4	0.00299501	0	0.00114781
ABCG5	0.001998	0.00691943	0.0148536
ABCG8	0.00399102	0	0.00229402
ABHD12	0	0	0.000382702
ABHD16A	0.000999001	0	0.00191351
ACAD8	0	0.00415704	0.00649101
ACAD9	0.00399301	0.00415704	0.00420343
ACADM	0.00796908	0.00138696	0.00382219
ACADS	0.00399002	0	0.00458408
ACADSB	0.001997	0.00138696	0.00687385
ACADVL	0.00299401	0.00138696	0.00267599
ACAN	0.00498802	0.00553824	0.00382146
ACAT1	0.001997	0.00138696	0.000765257
ACBD5	0.001998	0	0.00153081
ACE	0.00995216	0.0110496	0.0049643
ACO2	0	0.00138696	0
ACOX1	0.000999001	0	0
ACOX2	0.001997	0.00138696	0.00114781
ACP4	0.003996	0.00138696	0.00153008
ACTL6B	0.000999001	0	0.00191292
ACTL9	0	0	0.000382702
ACY1	0.00299401	0.00967608	0.0087764
ADA	0	0	0.000382702
ADA2	0.00699301	0.00553824	0.00229445
ADAM22	0.000999001	0	0.000382702
ADAM9	0	0.00693481	0.00191248
ADAMTS10	0.00399002	0.00415512	0.00153008
ADAMTS13	0.000999001	0.002772	0.00344066
ADAMTS17	0	0	0.000765257
ADAMTS18	0.00299501	0.00138696	0.000382702
ADAMTS2	0	0	0.00153037
ADAMTS3	0	0	0.000765257
ADAMTSL4	0	0.00415512	0.00267599
ADAR	0.00897704	0	0
ADARB1	0	0	0.000382702
ADAT3	0.000999001	0	0.000382702
ADCY5	0.000999001	0	0.000382702
ADCY6	0	0	0.000382702
ADD3	0.000999001	0	0.000382702
ADGRG1	0	0	0.00114781
ADGRG2	0	0	0.000513215
ADGRG6	0.001998	0.00138696	0
ADGRV1	0.00994621	0.0151683	0.00838933
ADK	0	0	0.0026773
ADPRS	0	0	0.000765404
ADSL	0.000999001	0.00138696	0.00153008
ADSS1	0.00799201	0.00138696	0.00153008
AEBP1	0.000999001	0.00138696	0.000382702
AFF2	0	0	0.00102643
AFP	0.000999001	0	0.00535256
AGA	0.001997	0	0.000382702
AGBL5	0.00699301	0	0.00229445
AGK	0.001997	0	0.000765257
AGL	0.0119293	0.0069156	0.00724882
AGPAT2	0.00299501	0	0
AGPS	0	0	0.000765257
AGRN	0.00299401	0.00138696	0.000382702
AGT	0	0	0.00229445
AGTPBP1	0.002997	0.00138696	0
AGTR1	0	0	0.000382702
AGXT	0.00796809	0.00277393	0.00915852
AHI1	0.014971	0.00138696	0.00458335
AICDA	0	0	0.000382702
AIFM1	0	0	0.00102643
AIMP1	0	0.00138696	0
AIMP2	0.003996	0.00277393	0
AIPL1	0	0	0.00153008
AIRE	0.001998	0	0.00343993
AK2	0.000999001	0	0
AKR1C2	0.001998	0	0.0053508
AKR1D1	0	0	0.00458935
ALAD	0	0.00415704	0.00152993
ALB	0	0	0.000382702
ALDH18A1	0.000999001	0.00138696	0.00267599
ALDH1A3	0.000999001	0	0.000382702
ALDH3A2	0.000999001	0	0.00191248
ALDH4A1	0.000999001	0.00138696	0.00267642
ALDH5A1	0.001997	0.00138696	0.000382702
ALDH6A1	0.000999001	0	0.000765257
ALDH7A1	0.001997	0	0.00114781
ALDOA	0	0	0.000382702
ALDOB	0.00598204	0.00138696	0.00229445
ALG1	0.000999001	0	0.00687619
ALG12	0	0	0.000765257
ALG13	0	0	0.00102643
ALG2	0	0.00138696	0.00382233
ALG3	0.002997	0	0.000765257
ALG6	0.000999001	0.00138696	0
ALG8	0.001997	0	0
ALKBH8	0	0	0.000382702
ALMS1	0.00299401	0.00138696	0.00343978
ALOX12B	0	0.00277393	0.00114767
ALOXE3	0.00299401	0.002772	0.00191219
ALPK3	0.001997	0	0.000382702
ALPL	0	0.00138696	0.00191219
ALS2	0	0.00277393	0.00305766
ALX1	0	0	0.000382702
AMACR	0	0	0.000382702
AMBN	0	0	0.000382702
AMH	0.00399102	0.002772	0.000382702
AMHR2	0	0.00277393	0.00153008
AMPD1	0.000999001	0.00415512	0.00305942
AMPD2	0	0.002772	0.000765404
AMT	0	0	0.000765257
ANAPC1	0.00498603	0	0
ANGPTL3	0.003996	0	0.000765257
ANK3	0.0139084	0.002772	0.0137023
ANKLE2	0	0.00415704	0.00114767
ANKS6	0.010979	0.002772	0.000382702
ANO10	0	0.002772	0.00114767
ANO5	0.000999001	0	0.00153008
ANO6	0.00896609	0	0.00267628
ANTXR1	0	0	0.00114811
ANTXR2	0	0.00138696	0.00305927
AOPEP	0.000999001	0.00138696	0.000382702
AP3B1	0	0.002772	0.000765404
AP4B1	0.004995	0.00692712	0.00114767
AP4E1	0.000999001	0	0
AP4M1	0.00299501	0	0.000382702
AP4S1	0.000999001	0.00554208	0
AP5Z1	0.00399002	0	0.000765257
APC2	0	0	0.000765257
APOB	0.001998	0.00691752	0.00610714
APOE	0	0.00277393	0.00114767
APRT	0.001997	0	0.00191205
APTX	0.002997	0.00138696	0.000382702
AQP2	0	0.00415704	0.00152993
AR	0.00127226	0.023919	0
ARFGEF2	0.000999001	0	0.00153008
ARG1	0.000999001	0	0.000765257
ARHGDIA	0.0139193	0.00277393	0.00191234
ARHGEF18	0.001997	0.00416089	0.00572634
ARHGEF9	0.00127226	0	0
ARL13B	0.00299401	0	0.00153037
ARL2BP	0.000999001	0.00138696	0
ARL6	0	0	0.000382702
ARMC9	0	0	0.000382702
ARPC1B	0	0	0.000382702
ARSA	0.000999001	0.00415512	0.00229445
ARSB	0	0.002772	0.000382702
ARSG	0	0.00416089	0
ARSK	0.000999001	0.00138696	0.000765257
ARSL	0.00508906	0.00367985	0.00256502
ARV1	0	0.00138696	0.000382702
ASAH1	0.001997	0.00138696	0.00305898
ASCC1	0	0.00138696	0.00153081
ASL	0	0	0.00152993
ASNS	0.00598303	0	0.00191292
ASPA	0	0.00416089	0
ASPH	0.001997	0.00138696	0.000765257
ASPM	0	0.00691943	0.00114767
ASS1	0.001997	0.00138696	0.000765257
ATAD1	0.000999001	0	0.000382702
ATAD3A	0.000999001	0.00692136	0.00611283
ATF6	0	0	0.00114811
ATG7	0	0	0.000765257
ATIC	0	0.00138696	0.000765257
ATM	0.00399002	0.00829489	0.00420328
ATP13A2	0	0	0.00153008
ATP2A1	0.001997	0	0.000765257
ATP5F1D	0	0	0.000382702
ATP5MK	0	0	0.00306162
ATP6V0A1	0.00499101	0.00693481	0.00344315
ATP6V0A2	0.000999001	0	0.000382702
ATP7B	0.0109373	0.0124213	0.015962
ATP8B1	0.00299401	0.00138696	0.00153037
ATR	0.00698203	0.00138696	0.000765257
ATRX	0.00127226	0	0
AUH	0	0.00138696	0.000765257
AURKC	0.00299501	0.00415704	0
AVIL	0.0149113	0.00138696	0.00267642
B3GALNT2	0	0	0.00153008
B3GALT6	0	0.00138696	0.00191219
B3GAT3	0.000999001	0.0110822	0.00153037
B4GALNT1	0.000999001	0	0.00114811
B4GALT7	0.000999001	0	0.000765257
B9D1	0.000999001	0.00138696	0.000765257
B9D2	0.000999001	0.00138696	0
BAAT	0	0	0.000382702
BAG5	0	0.00138696	0.000765404
BBS1	0.00299501	0.002772	0.000765257
BBS10	0.000999001	0	0
BBS12	0.000999001	0.002772	0.000765257
BBS2	0.000999001	0.00277393	0.00496722
BBS4	0	0.00138696	0.00114781
BBS7	0.002997	0.00138696	0.00267628
BBS9	0.00697506	0.00138696	0.000382702
BCAS3	0	0.00277393	0.00153008
BCHE	0.0129312	0.00138696	0.0129553
BCKDHA	0.000999001	0	0.00153008
BCKDHB	0.000999001	0.002772	0.000382702
BCORL1	0	0	0.000513215
BCS1L	0.001997	0	0.00305766
BEST1	0	0.00415704	0.00458686
BFSP1	0	0.00138696	0.000382702
BHLHA9	0.003996	0.00138696	0
BLM	0.00299401	0.00138696	0.00191219
BLOC1S3	0.001998	0	0.000382702
BLOC1S5	0	0	0.00153022
BLTP1	0.00598005	0.002772	0.00496415
BMP1	0	0.00692136	0.00649174
BMPER	0	0	0.00191292
BMPR1B	0.001997	0	0.00344432
BPGM	0	0	0.000382702
BPNT2	0	0	0.000382702
BRAT1	0.000999001	0.002772	0
BRCA1	0.00697208	0.00691943	0.00191219
BRCA2	0.0079671	0.00691943	0.00420182
BRF1	0.000999001	0.00138696	0.00267599
BSCL2	0.000999001	0.002772	0.00382277
BSND	0.000999001	0	0.00153037
BTD	0.00498603	0	0.000765257
BTG4	0	0	0.000382702
BUB1B	0.000999001	0.00138696	0
BVES	0	0	0.000765257
C11orf80	0.001997	0	0.00191351
C12orf57	0.000999001	0	0.000765257
C14orf39	0.000999001	0	0.000382702
C19orf12	0.000999001	0	0.000765257
C1QA	0.001998	0.00138696	0.000382702
C1QBP	0.000999001	0	0.00114781
C2	0.00299401	0.002772	0.000382702
C2CD3	0.001997	0.00415704	0.00229416
C2orf69	0.000999001	0	0.000382702
C3	0.001997	0.00138696	0.000765257
C5	0.001997	0.002772	0.00725758
C6	0.001997	0.00416089	0.00496547
C8A	0	0	0.00229416
C8B	0.00299401	0.00553824	0.000765257
CA12	0.000999001	0	0.000765404
CA2	0	0.002772	0
CA5A	0.00698702	0	0
CA8	0	0	0.000382702
CABP2	0.001998	0	0
CABP4	0	0.00138696	0.000382702
CACNA1B	0.000999001	0	0.000382702
CACNA1D	0.001997	0	0.00229416
CACNA1F	0	0	0.00102643
CACNA2D2	0	0	0.00420357
CACNA2D4	0.001997	0.002772	0.00344124
CAD	0.00498503	0.00138696	0.00420474
CANT1	0.00399201	0	0
CAPN1	0	0.00968759	0.00382087
CAPN3	0.001997	0.00415704	0.00687341
CARD11	0	0.00138696	0
CARMIL2	0	0	0.00114767
CARS1	0	0	0.000382702
CARS2	0.00299501	0.002772	0
CASP14	0	0	0.00153081
CASQ2	0.000999001	0	0.000765257
CASR	0	0	0.00152993
CAST	0.000999001	0	0.000765257
CATSPER1	0.000999001	0	0
CBS	0.0638114	0.0138369	0.00649744
CC2D1A	0.000999001	0	0.000382702
CC2D2A	0.00299401	0.0165591	0.00458291
CCBE1	0	0.00138696	0.00229489
CCDC115	0	0	0.000765404
CCDC174	0	0	0.000382702
CCDC32	0	0	0.000382702
CCDC39	0	0	0.000382702
CCDC40	0.000999001	0.00415512	0.00305796
CCDC47	0	0.00138696	0
CCDC65	0	0	0.000765257
CCDC8	0	0	0.000382702
CCDC88C	0.00498802	0.002772	0.00229548
CCNO	0.000999001	0	0
CD19	0	0	0.000382702
CD27	0	0.002772	0
CD320	0.000999001	0	0.000382702
CD36	0.0129134	0.0110458	0.0989158
CD3G	0	0	0.00267803
CD40	0	0	0.000382702
CD55	0	0	0.00191219
CD70	0	0	0.000382702
CD79A	0	0	0.000382702
CD81	0.000999001	0	0
CD8A	0.000999001	0	0
CDAN1	0.0079671	0.00693481	0.00724766
CDC14A	0.000999001	0	0
CDC45	0.000999001	0.00138696	0.00344095
CDH11	0.000999001	0	0.000382702
CDH23	0.00399002	0.00967608	0.00420197
CDH3	0.000999001	0.00138696	0.00725655
CDHR1	0.00399102	0	0.000382702
CDK10	0.001997	0.00138696	0.00305796
CDK5RAP2	0.001997	0.00415704	0.00267628
CDSN	0.002997	0	0.00114781
CDT1	0.001997	0.00415704	0.00572911
CEACAM16	0.001997	0.00138696	0.00382277
CEBPE	0	0	0.000765404
CENPF	0.000999001	0.00138696	0.00229402
CENPJ	0.001997	0	0.000765257
CEP112	0.001997	0.0110822	0.00953553
CEP120	0.00699301	0.00691752	0.00191219
CEP135	0.001997	0.002772	0.00573657
CEP152	0.0139412	0.00138696	0.00686904
CEP164	0.00399301	0.0110707	0.00458437
CEP19	0	0	0.00382702
CEP250	0.00399002	0.00415512	0.00191219
CEP290	0.0148826	0.0192604	0.0121803
CEP41	0.000999001	0.00138696	0.000765257
CEP55	0	0	0.00153081
CEP57	0.000999001	0	0.000382702
CEP78	0.000999001	0	0.00191292
CEP83	0.001997	0.00138696	0.0129749
CERKL	0.001997	0.002772	0.00305854
CFAP251	0.000999001	0.00138696	0.000765404
CFAP298	0.000999001	0	0
CFAP300	0.000999001	0	0.00153081
CFAP410	0.00697606	0	0.00573043
CFAP43	0.000999001	0.00692712	0.011446
CFAP44	0.001998	0.00416089	0.000765404
CFAP45	0	0.00415704	0.000382702
CFAP47	0	0	0.000513215
CFAP52	0	0	0.000765257
CFAP53	0.000999001	0.00415512	0.000765257
CFAP58	0.001998	0.00277393	0.00191205
CFAP65	0.00498503	0.00138696	0.00267599
CFAP69	0.000999001	0.002772	0.00114767
CFAP91	0.001997	0.00277393	0.00114781
CFD	0	0	0.000765257
CFH	0	0	0.000382702
CFI	0.000999001	0.00553824	0.00382146
CFL2	0	0.00138696	0
CFP	0.00127226	0	0
CFTR	0.00995117	0.0124251	0.00344066
CHAT	0.000999001	0.00138696	0.000765257
CHKA	0	0	0.000382702
CHKB	0	0	0.000382702
CHM	0.00127226	0	0.00410572
CHMP1A	0.000999001	0	0.00267891
CHRDL1	0	0	0.000513215
CHRM3	0	0	0.000765404
CHRNA1	0	0	0.00153037
CHRNA3	0.00299401	0.002772	0.00114767
CHRND	0.00797406	0.00138696	0.00153022
CHRNE	0	0.00138696	0.000765257
CHRNG	0.00399102	0.00138696	0.000765404
CHST14	0	0	0.000382702
CHST3	0	0	0.000765257
CHST6	0.001997	0	0.000765404
CHSY1	0	0	0.00153037
CIB2	0.000999001	0.00277393	0
CIITA	0.000999001	0	0
CILK1	0.000999001	0	0.000765257
CIROP	0.001998	0	0.00229489
CIT	0.00995513	0.00138696	0.00114781
CKAP2L	0	0.00138696	0
CLCC1	0.000999001	0	0.000765257
CLCF1	0.001998	0	0
CLCN1	0.003996	0.00138696	0.0038216
CLCN2	0	0.002772	0.00267628
CLCN7	0	0	0.00114767
CLCNKB	0.001997	0.0110477	0.00344124
CLDN10	0.000999001	0	0
CLDN14	0	0.00138696	0.00114781
CLDN16	0.000999001	0	0
CLDN19	0.000999001	0.00138696	0
CLEC7A	0.000999001	0	0
CLN3	0.001997	0	0.000382702
CLN5	0.00299401	0	0.000382702
CLN6	0.000999001	0	0.000382702
CLPB	0.00299501	0	0.00153008
CLRN1	0	0.00415704	0.00229621
CNGA3	0.00399002	0	0.00343934
CNGB1	0.00697606	0.0096895	0.0102928
CNGB3	0.00299401	0.00138696	0.00305839
CNNM2	0	0	0.000382702
CNNM4	0.003996	0	0.000765257
CNTNAP1	0.001998	0.00415704	0.000382702
CNTNAP2	0	0	0.000382702
COA6	0	0	0.000382702
COA7	0.00499101	0	0.000382702
COA8	0	0.00970874	0.00153081
COASY	0.000999001	0	0.00114767
COG1	0	0	0.00153037
COG4	0.00399002	0.00415704	0.00801319
COG5	0.00399102	0	0.00382087
COG6	0	0	0.000382702
COG7	0.001997	0	0
COL11A1	0	0.00415704	0.00114767
COL11A2	0.001997	0	0.0118437
COL13A1	0	0	0.000765257
COL17A1	0.00299401	0.00138696	0.00915895
COL18A1	0.00299401	0.002772	0.00191205
COL1A2	0.000999001	0	0.00267803
COL25A1	0.000999001	0	0.000382702
COL27A1	0	0.00138696	0.00191248
COL3A1	0.000999001	0	0.000382702
COL4A3	0.000999001	0	0.00229402
COL4A4	0.001997	0.00692327	0.0038235
COL6A1	0.002997	0.00138696	0.00267803
COL6A2	0	0.00691752	0.00114767
COL6A3	0	0.002772	0.000382702
COL7A1	0.00399002	0.00830447	0.00343949
COL9A3	0.001997	0	0.00153008
COLEC10	0	0.00138696	0.000765257
COLEC11	0	0	0.000382702
COLGALT1	0	0	0.00114781
COLQ	0.00498802	0.00416089	0.00114767
COPB1	0.001997	0	0.000765404
COQ2	0.00399301	0.00138696	0.00191292
COQ4	0.001997	0.00138696	0.00153008
COQ6	0.000999001	0	0
COQ8A	0.00299401	0.00138696	0.00534758
COQ8B	0.000999001	0.00138696	0.00496634
COQ9	0.000999001	0	0
COX10	0	0	0.000382702
COX15	0	0	0.00343963
COX16	0	0.00138696	0.000382702
COX4I1	0	0	0.000382702
COX4I2	0.000999001	0	0
COX6A1	0	0.00138696	0
COX6B1	0.000999001	0	0
CP	0.001997	0.00138696	0.00611371
CPA6	0	0	0.00153008
CPAMD8	0.001997	0.002772	0.00191205
CPLANE1	0.00996308	0.0124346	0.00534554
CPN1	0.001997	0	0
CPOX	0	0	0.00114767
CPS1	0	0	0.000382702
CPSF3	0	0.00138696	0.00114767
CPT1A	0.000999001	0.00277393	0
CPT2	0	0	0.00153081
CR2	0	0	0.00114767
CRADD	0	0.00138696	0
CRB1	0.000999001	0.00831216	0.00915808
CRB2	0.00898302	0	0.00114767
CREB3L1	0.00299501	0	0
CRLF1	0	0.00138696	0.000765257
CRPPA	0	0	0.000765257
CRTAP	0	0	0.00114781
CRYAA	0.000999001	0	0
CRYAB	0	0	0.00611196
CRYBB3	0.000999001	0	0.00229504
CSF1R	0.000999001	0	0.00114767
CSF2RB	0	0	0.000382702
CSGALNACT1	0.001997	0	0.00267613
CSPP1	0.000999001	0	0.000765257
CSTA	0	0	0.000382702
CSTB	0	0	0.000765404
CTC1	0.000999001	0.00138696	0.00229548
CTDP1	0	0.00277393	0.000382702
CTH	0.000999001	0	0.00726182
CTNS	0.001997	0.002772	0.00382102
CTSA	0.00299501	0	0.000382702
CTSC	0.000999001	0.002772	0.00114781
CTSD	0	0.00277393	0
CTSF	0	0.00415704	0.00267628
CTSK	0	0	0.000765257
CTU2	0.000999001	0.002772	0.00420284
CUBN	0.00598005	0.0193004	0.0121957
CUL7	0.00399002	0	0.00762787
CWC27	0.00699301	0.00138696	0.000382702
CWF19L1	0.000999001	0	0.000765257
CYB5R3	0	0	0.00382277
CYBA	0	0	0.00114781
CYBC1	0.001997	0	0.00153037
CYC1	0.000999001	0	0
CYP11B2	0	0.00138696	0.00420972
CYP17A1	0	0	0.00305883
CYP1B1	0	0.00138696	0.00305854
CYP21A2	0.00897106	0.00830063	0.0227753
CYP24A1	0	0	0.000765257
CYP26C1	0.00299501	0	0
CYP27A1	0.00299501	0.00415512	0.00648984
CYP27B1	0.00299401	0	0.000382702
CYP2C19	0	0	0.00267803
CYP2R1	0.000999001	0.00967608	0.000382702
CYP2U1	0.001997	0.00415704	0.00572736
CYP4F22	0.000999001	0	0.00114781
CYP4V2	0.000999001	0.00967991	0.0235619
CYP7B1	0.0119681	0.0096972	0.0175239
D2HGDH	0.00699301	0	0.000382702
DAAM2	0.00697308	0.00829489	0.00914948
DAG1	0	0.0221914	0.00114781
DARS1	0.000999001	0.0110957	0
DARS2	0.001997	0	0.00114767
DBH	0.001997	0.00138696	0.00191248
DBT	0.001998	0.00138696	0
DCAF17	0.00899101	0.00138696	0.000382702
DCC	0	0	0.00267803
DCDC2	0	0	0.00191292
DCHS1	0.00896211	0.0110611	0.0022946
DCLRE1C	0	0	0.000382702
DCPS	0.0299411	0.00554016	0.000382702
DCT	0.000999001	0.00138696	0.00382702
DCX	0.00127226	0	0
DDC	0	0	0.00535431
DDHD1	0.000999001	0	0
DDHD2	0.000999001	0	0.00153037
DDOST	0	0.00138696	0.00114811
DDR2	0	0.00138696	0.0030581
DDRGK1	0	0	0.000382702
DDX11	0.000999001	0	0.00191292
DDX59	0.000999001	0.00138696	0.000382702
DEAF1	0.000999001	0	0.000382702
DEGS1	0	0.00277393	0
DENND5A	0.000999001	0.00138696	0.00114781
DES	0.000999001	0.00138696	0.00191205
DGKE	0	0.00415704	0
DGUOK	0	0	0.000382702
DHCR24	0.001997	0.00554785	0
DHCR7	0.000999001	0.002772	0.0038219
DHFR	0	0	0.000382702
DHH	0.001997	0	0.000382702
DHODH	0.000999001	0	0.000382702
DHPS	0.001997	0	0.00153008
DHTKD1	0.00697308	0.002772	0.00496488
DHX37	0.003996	0.00415704	0.00611035
DHX38	0.001997	0.002772	0.000382702
DIAPH1	0.001997	0	0.000382702
DIS3L2	0	0	0.00153008
DLAT	0.000999001	0	0.000765257
DLD	0.000999001	0	0.00344212
DLL3	0.000999001	0.00138696	0.00114781
DMD	0.00127226	0	0
DMGDH	0.00299401	0.00415704	0.0114651
DMP1	0	0.002772	0.000765404
DMXL2	0.00498802	0	0.00114767
DNAAF1	0.00399102	0	0.00267803
DNAAF11	0	0.00138696	0.000382702
DNAAF2	0	0.00138696	0.000382702
DNAAF3	0.00498503	0	0.0022946
DNAAF4	0.001997	0.00415704	0.00191205
DNAAF5	0	0.00138696	0
DNAAF6	0	0	0.000513215
DNAH1	0.0109353	0.0151645	0.0118021
DNAH10	0.000999001	0.00553824	0.00648809
DNAH11	0.0188339	0.0274239	0.0140763
DNAH17	0.000999001	0	0.00534496
DNAH2	0.0129193	0.0165476	0.0235138
DNAH5	0.00498603	0.00415704	0.00382087
DNAH8	0.000999001	0.00138696	0.00152993
DNAH9	0.00797008	0.0124174	0.0136995
DNAI1	0.000999001	0	0.000765404
DNAI2	0	0	0.000765257
DNAJB13	0.00498802	0	0.000382702
DNAJB2	0	0.00138696	0
DNAJC12	0	0	0.000382702
DNAJC21	0.000999001	0.00138696	0.000765257
DNAJC3	0	0	0.000382702
DNHD1	0.00995315	0.0124174	0.0182197
DNM1L	0.000999001	0	0.000765257
DNM2	0.001997	0	0
DNMBP	0	0	0.00267599
DNMT3B	0	0.00138696	0.000765257
DOCK2	0.000999001	0	0
DOCK3	0.00399301	0	0
DOCK6	0.00299401	0.00138696	0.00191205
DOCK7	0	0	0.0045873
DOCK8	0.0109551	0.0301972	0.00420313
DOK7	0.00399301	0.00138696	0.00153008
DOLK	0	0.00138696	0.00114781
DONSON	0.000999001	0.002772	0.000765257
DPAGT1	0	0.00138696	0.000382702
DPM1	0	0.00692136	0.000765257
DPM2	0	0	0.000765404
DPY19L2	0	0.00138696	0
DPYD	0.001998	0.002772	0.0121973
DPYS	0.000999001	0	0.008011
DRAM2	0	0	0.000382702
DRC1	0.000999001	0	0
DSC2	0	0.00277393	0.000765257
DSC3	0.000999001	0	0.00114781
DSG2	0.000999001	0.00138696	0.00305854
DSG3	0.000999001	0	0.00229431
DSG4	0	0	0.00191292
DSP	0.00995216	0.00967417	0.00724999
DST	0.00895616	0.00277393	0.0163411
DTNBP1	0.001997	0.00138696	0.00229504
DUOX2	0.019818	0.0124251	0.070776
DUOXA2	0	0	0.0106851
DYM	0.000999001	0.00416089	0.0118436
DYNC1I2	0	0	0.000765404
DYNC2H1	0.0119253	0.0124155	0.00914628
DYNC2I1	0	0	0.00420226
DYNC2I2	0	0	0.00114767
DYNC2LI1	0.001997	0	0.000382702
DYNLT2B	0	0	0.000382702
DYSF	0.0119243	0.013791	0.00800649
DZIP1	0	0	0.00191292
DZIP1L	0.000999001	0	0
EARS2	0.001998	0.00138696	0.00229548
ECEL1	0.001997	0	0.00229431
ECHS1	0.00399102	0	0
ECM1	0	0	0.000765257
EDAR	0.000999001	0.00138696	0.000765257
EDARADD	0.001997	0	0.000765404
EDEM3	0	0	0.000765257
EDN1	0	0	0.000382702
EDN3	0.000999001	0	0.000765404
EDNRB	0.00299501	0	0.00114781
EFEMP2	0	0	0.000382702
EFL1	0.001997	0	0.00114767
EGR2	0.001998	0	0
EIF2AK4	0.000999001	0	0.000765257
EIF2B1	0.00299501	0	0
EIF2B2	0.000999001	0	0.00458818
EIF2B3	0	0.00138696	0
EIF2B4	0	0	0.00191248
EIF2B5	0.000999001	0.00138696	0.000765257
ELAC2	0.000999001	0	0
ELOVL1	0.001998	0	0.000382702
ELOVL4	0.000999001	0	0
ELP1	0	0.00138696	0.000382702
ELP2	0.00399301	0	0.000765257
EMC1	0.000999001	0	0.00343963
EMC10	0.000999001	0.00138696	0
EMG1	0	0	0.000382702
EML1	0.000999001	0	0.000382702
EMP2	0.000999001	0	0.00114767
ENAM	0.00599401	0	0
ENO3	0.001998	0	0.000382702
ENPP1	0	0.002772	0.000765257
EOGT	0	0	0.00152993
EPCAM	0	0	0.000765257
EPG5	0.00797107	0.0138235	0.00114767
EPRS1	0	0	0.000382702
EPS8L2	0	0	0.00114767
ERAL1	0	0.00554016	0
ERBB3	0	0	0.000382702
ERCC1	0.000999001	0	0.000382702
ERCC2	0.00299401	0.00138696	0.00114781
ERCC3	0	0	0.000382702
ERCC4	0.001997	0	0.00153008
ERCC5	0	0	0.00153037
ERCC6	0.00598204	0.0110822	0.0118052
ERCC6L2	0	0	0.000382702
ERCC8	0	0.002772	0
ERLIN2	0	0	0.000382702
ESCO2	0.001997	0	0
ESPN	0.00299401	0.00415704	0.00343949
ESRRB	0	0.00138696	0
ETFA	0	0	0.000765257
ETFB	0.000999001	0.00554208	0
ETFDH	0.00299401	0	0.00954063
ETHE1	0	0.00138696	0
EVC	0.000999001	0.00138696	0.00114767
EVC2	0.00299401	0	0.00114781
EXOC6B	0	0.00138696	0
EXOSC2	0	0.00138696	0.000765257
EXOSC3	0	0.00138696	0.00114811
EXOSC8	0.001997	0.00138696	0.00114767
EXPH5	0.00598005	0	0.00114767
EXT2	0.00299401	0	0.00152993
EXTL3	0	0.00138696	0.000765257
EYS	0.00299401	0.0179231	0.0223859
F10	0	0	0.00114781
F11	0.003996	0.00138696	0.0083905
F12	0	0.00277393	0.00420343
F13A1	0.000999001	0	0.000382702
F13B	0.000999001	0	0
F2	0	0	0.000765404
F5	0.00299401	0.00415704	0.00801246
F7	0.0149581	0.00138696	0.00534685
F8	0.00127226	0	0.000513215
FA2H	0.000999001	0	0.000765257
FAH	0.000999001	0.00277393	0
FAM149B1	0.001998	0	0.00229621
FAM20A	0.000999001	0.00554785	0.000382702
FAM20C	0	0.00138696	0
FAN1	0.00896211	0.00138696	0.00343963
FANCA	0.1998	0.0429958	0.0201828
FANCB	0.00254453	0	0
FANCC	0.00299501	0	0.000382702
FANCD2	0.001997	0.00415704	0.00114767
FANCE	0.000999001	0	0.00191248
FANCF	0	0.00138696	0
FANCI	0.00697904	0.00138696	0.00267613
FANCL	0.000999001	0	0
FANCM	0.000999001	0.00138696	0.00114767
FAR1	0	0	0.000382702
FARS2	0.000999001	0	0.00191205
FASTKD2	0.000999001	0	0
FAT4	0.000999001	0.00415512	0.00153008
FBLN5	0	0	0.00153081
FBP1	0.000999001	0	0.00114781
FBXL3	0	0	0.000382702
FBXL4	0.000999001	0.00138696	0
FBXO7	0	0.00138696	0
FCGR3A	0.00598502	0.0110649	0.00954295
FCHO1	0	0	0.00153008
FCN3	0	0.00138696	0
FCSK	0.000999001	0.00138696	0.0106883
FDFT1	0	0	0.000382702
FDXR	0.001997	0	0.00305913
FECH	0.001997	0	0.000765257
FERMT1	0	0.00691943	0.00229431
FERMT3	0.000999001	0	0
FGA	0.001997	0.00138696	0.0026773
FGB	0	0	0.00229621
FGD4	0	0.00138696	0.000382702
FGF3	0	0.00138696	0
FGF5	0	0.002772	0
FGFR3	0.000999001	0.00830639	0.000765257
FGG	0	0	0.00114811
FH	0	0.00138696	0.00114767
FIBP	0.001997	0	0
FIG4	0.000999001	0	0.00458686
FITM2	0	0	0.00114811
FKBP10	0.000999001	0	0.00152993
FKBP14	0.000999001	0	0.000382702
FKRP	0.000999001	0	0.00344168
FKTN	0.000999001	0.002772	0.0068797
FLAD1	0.00299501	0.00277393	0
FLG	0.0836043	0.067638	0.127997
FLG2	0.00697606	0.00967992	0.00801319
FLI1	0	0	0.00114781
FLNA	0	0	0.000513215
FLNB	0.000999001	0	0.00343963
FLVCR1	0	0	0.000765257
FLVCR2	0	0	0.000382702
FMN2	0	0	0.000382702
FMO3	0.00598204	0.00138696	0.00992391
FOCAD	0.000999001	0.00138696	0.000765257
FOLR1	0	0.00138696	0
FOXE3	0.002997	0	0.000382702
FOXN1	0.001998	0	0.00191219
FOXRED1	0	0	0.00305913
FRAS1	0.001997	0.00277393	0.00153008
FREM1	0.00299501	0.00553632	0.00305796
FREM2	0.0149014	0.002772	0.00420387
FRMPD4	0	0	0.000513215
FRRS1L	0.000999001	0	0.000765404
FSIP2	0.001997	0.00967417	0.00305854
FTCD	0.00797008	0.012427	0.00687094
FTL	0	0.00138696	0.000382702
FTO	0	0	0.000382702
FUCA1	0	0.00138696	0.00153037
FUT8	0	0	0.000382702
FXN	0	0.00138696	0
FYB1	0	0	0.000382702
FYCO1	0.000999001	0	0.00305781
FZD6	0.000999001	0	0.000765257
G6PC1	0	0.00138696	0.00534817
GAA	0.000999001	0.00138696	0.00801611
GAD1	0.00299501	0	0.000382702
GALC	0.00598902	0.002772	0.00305781
GALE	0	0.00415512	0.00420314
GALK1	0.00299501	0.00138696	0.000765257
GALM	0	0	0.000382702
GALNS	0.001997	0	0.00496503
GALNT2	0.000999001	0	0
GALNT3	0	0.00415704	0.000765257
GALT	0.00399002	0	0.00267642
GAMT	0	0	0.000765257
GAS8	0.000999001	0.00138696	0.000382702
GATA5	0.001998	0.002772	0.000382702
GATM	0	0	0.000382702
GBA1	0.048951	0	0.00114781
GBA2	0	0.00138696	0.000382702
GBE1	0	0	0.00191234
GCDH	0	0.00554785	0.0026773
GCGR	0	0	0.00191351
GCH1	0	0	0.000382702
GCK	0	0	0.000382702
GCNT2	0.00498503	0.00415704	0.00648853
GDAP1	0	0.00138696	0.000765404
GDAP2	0	0.00138696	0
GDF1	0	0	0.00114811
GDF6	0.00399301	0.00138696	0
GEMIN4	0.00899101	0	0.00267686
GEMIN5	0	0.00138696	0.00114767
GFER	0	0	0.00153022
GFI1B	0.00299501	0	0.0022946
GFM1	0.000999001	0.002772	0.000382702
GFM2	0.001997	0	0.00114781
GFPT1	0	0.00138696	0
GFRA1	0.000999001	0	0
GGCX	0	0.00138696	0.00153022
GGPS1	0	0	0.000382702
GH1	0	0	0.000382702
GHR	0.001997	0	0
GHRHR	0.00299501	0.002772	0.000765257
GHSR	0.001997	0	0.000382702
GIMAP5	0.001997	0	0.000765257
GINS1	0.000999001	0	0
GJB2	0.0406772	0.00553824	0.0182893
GJB3	0.00299401	0	0.00267803
GJB6	0	0.00138696	0.00611444
GJC2	0	0.00692327	0.00802605
GLA	0.00127226	0	0.00359251
GLB1	0.00797008	0	0.000765257
GLDC	0.00299401	0.00553824	0.00267613
GLDN	0	0.00138696	0.00229489
GLE1	0	0	0.000765404
GLI1	0.00299501	0.00138696	0.000382702
GLIS3	0	0	0.00153008
GLRA1	0	0.00415704	0.00153081
GLRB	0	0	0.000382702
GLRX5	0.000999001	0	0.000382702
GLUL	0	0	0.000382702
GLYCTK	0.00399201	0.00138696	0.000765257
GM2A	0.000999001	0	0
GMPPA	0.000999001	0.00138696	0.000765257
GMPPB	0.00299501	0	0.000765257
GNAT1	0	0	0.00153037
GNB3	0	0.002772	0.000382702
GNB5	0	0.00138696	0.00114767
GNE	0.000999001	0.00138696	0.00191205
GNMT	0	0	0.00191292
GNPTAB	0.00498802	0.00693481	0.00610904
GNPTG	0.000999001	0.00277393	0.000765257
GNRHR	0.00498802	0.00138696	0.000765404
GON7	0	0.00138696	0
GORAB	0	0	0.000382702
GOSR2	0	0.00138696	0.000382702
GOT2	0.002997	0.00554208	0.000382702
GP1BB	0	0.00138696	0.000765257
GP6	0.000999001	0	0.00152993
GP9	0.00499101	0	0.000382702
GPAA1	0.00299401	0	0.00305883
GPD1	0	0	0.000382702
GPHN	0	0	0.000382702
GPI	0.001998	0	0.000382702
GPIHBP1	0.001997	0	0
GPNMB	0.001998	0	0.0114554
GPR101	0	0.00183993	0.000513215
GPR179	0.00299401	0.00830447	0.00229416
GPSM2	0.001998	0.00138696	0.00191248
GPT2	0	0	0.00229621
GRHPR	0.00399002	0.00138696	0.00153081
GRID2	0.000999001	0	0.000765257
GRIP1	0.001997	0	0.00114767
GRM1	0	0.00138696	0.000382702
GRM6	0.00994819	0.00553632	0.00649291
GRM7	0	0.002772	0.000765257
GRN	0.000999001	0	0
GSR	0.00598902	0.00138696	0
GSS	0.002997	0	0.000765257
GTF2E2	0.002997	0.002772	0
GTPBP3	0.00399301	0	0.000765257
GUCY2C	0.00498603	0.00553824	0.00724867
GUCY2D	0.000999001	0.00692712	0.00610962
GUSB	0	0	0.000765257
GYG1	0.00299401	0	0.00305971
GYS1	0.000999001	0	0
GYS2	0.00697805	0.002772	0.00267613
H6PD	0	0.00138696	0.00152993
HACD1	0.003996	0	0.000382702
HACE1	0	0.00138696	0.000382702
HADH	0	0.00138696	0.00153022
HADHA	0.000999001	0	0.00114767
HADHB	0.000999001	0.00138696	0.00344007
HAMP	0.000999001	0	0
HARS1	0	0	0.000382702
HARS2	0.000999001	0	0.00114767
HAVCR2	0	0.00138696	0
HAX1	0	0	0.00114781
HBB	0.0129282	0.00830447	0.0205136
HELLS	0	0.00138696	0.00114811
HEPACAM	0	0.00138696	0.0053486
HERC1	0.000999001	0.00277393	0.00114781
HERC2	0.00399002	0.0192794	0.00572605
HES7	0.000999001	0	0
HESX1	0	0.00138696	0.000382702
HEXA	0.00399002	0.00832178	0.00458803
HEXB	0	0.00138696	0.00229445
HFE	0.000999001	0.00138696	0.00382468
HFM1	0.00399002	0.002772	0.00114781
HGD	0.0109452	0	0.000382702
HGF	0	0	0.000382702
HGSNAT	0.001998	0	0.00153008
HHAT	0.000999001	0.002772	0.000765257
HIBCH	0.00598005	0	0.00191234
HID1	0	0	0.000765257
HIKESHI	0	0	0.000382702
HINT1	0	0	0.000382702
HJV	0.000999001	0	0
HK1	0.000999001	0	0.00306059
HKDC1	0.001997	0	0.00191263
HLCS	0	0	0.00382116
HMGCL	0	0.00415704	0
HMGCS2	0.000999001	0.00138696	0.000382702
HMOX1	0	0	0.000382702
HMX1	0.001998	0	0
HOGA1	0.00299401	0.00693481	0.00420313
HOXB1	0	0.00832178	0.000765257
HOXC13	0	0.00138696	0
HPCA	0.012987	0	0
HPD	0.000999001	0.00138696	0.00344432
HPDL	0	0	0.000765257
HPGD	0.001998	0.002772	0.000765404
HPS1	0.000999001	0.002772	0.000765257
HPS3	0.001997	0.00138696	0.00305971
HPS5	0	0.00829872	0.000382702
HPS6	0	0	0.00267628
HPSE2	0.001997	0	0.00153037
HR	0	0.00138696	0.000382702
HSD17B3	0	0.00138696	0.00114781
HSD17B4	0.00299501	0	0.00382146
HSD3B2	0.000999001	0	0.00153037
HSD3B7	0	0	0.000382702
HSF2BP	0	0	0.000382702
HSPA9	0	0	0.00114811
HSPG2	0.000999001	0.00277393	0.00534627
HTRA1	0.00599401	0.00138696	0.000765257
HTRA2	0	0	0.00650139
HTT	0.001997	0	0.00191205
HYAL1	0.000999001	0	0
HYDIN	0.00299401	0	0.00152993
HYLS1	0.000999001	0	0
IARS1	0.00399002	0	0.00534583
IARS2	0	0.00138696	0.00152993
IBA57	0.000999001	0	0.000382702
IDH3A	0.000999001	0	0.000382702
IDH3B	0.001998	0.00138696	0.000382702
IDUA	0.00598602	0	0.000765257
IFIH1	0.00995116	0.00138696	0.00687021
IFNAR1	0	0.00416089	0.000382702
IFNGR1	0	0	0.000382702
IFNGR2	0	0	0.000382702
IFT122	0.00399002	0.0069156	0.00610831
IFT140	0.00797406	0	0.00420182
IFT172	0.00697805	0.0124213	0.0114254
IFT43	0.000999001	0	0.00114781
IFT52	0	0	0.00114781
IFT74	0	0	0.000765257
IFT80	0.003996	0.00691943	0.00114811
IFT81	0.00399102	0.00138696	0.00763502
IGF1	0.000999001	0	0
IGFBP7	0	0	0.000382702
IGHMBP2	0.00797107	0	0.00267613
IGLL1	0	0	0.000765257
IGSF1	0	0	0.000513215
IKBKB	0	0	0.000382702
IL10RA	0	0	0.000382702
IL10RB	0	0.00138696	0
IL11RA	0.000999001	0.00138696	0.000382702
IL12RB1	0	0.00138696	0.000765257
IL17RA	0.000999001	0.00138696	0.000382702
IL17RC	0.00399201	0.00138696	0.00114781
IL17RD	0.00698203	0	0.00877567
IL1RN	0	0	0.000382702
IL2RA	0	0	0.000382702
IL36RN	0	0	0.000382702
IL6R	0	0.00416089	0.000765257
IL6ST	0	0.002772	0.000382702
IL7R	0	0	0.000765404
ILDR1	0.000999001	0.00554785	0.00229548
IMPA1	0.000999001	0	0
IMPG2	0.000999001	0	0.00114767
INPP5E	0	0	0.00343993
INPP5K	0	0.00138696	0
INPPL1	0	0	0.00114767
INS	0	0	0.000382702
INSR	0.000999001	0.00277393	0.00305839
INTS1	0.001997	0	0.00343993
INVS	0	0	0.00153008
IQCB1	0	0	0.00114811
IQCE	0.00399102	0.0082968	0.00114781
IQSEC1	0	0	0.00267584
IRF8	0	0	0.000382702
ISCA2	0	0	0.000765404
ISCU	0	0	0.00267891
ITCH	0	0	0.000382702
ITGA2B	0.00498503	0	0.00229431
ITGA3	0.001997	0	0.00114767
ITGA6	0.00399301	0.00554785	0.00841944
ITGA7	0.001997	0.002772	0.00267599
ITGA8	0	0.00138696	0.000382702
ITGB2	0	0.00138696	0.00152993
ITGB4	0.00498503	0.00138696	0.00648722
ITGB6	0.00797008	0.00277393	0.00114781
ITPA	0	0	0.000382702
ITPR1	0.000999001	0.00138696	0
IVD	0.00299501	0	0.00114767
IYD	0.002997	0	0
JAK3	0	0.00138696	0.00191219
JAM2	0.000999001	0	0.0022946
JPH2	0	0	0.000382702
JUP	0	0	0.0022946
KARS1	0	0.00138696	0.00114767
KATNIP	0.00895913	0.00415512	0.0049643
KCNE1	0	0	0.000382702
[truncated: 1,115 more rows]

## Sheet: ChinaMAP
symbol	ChinaMAP
[truncated: 2,360 more rows]

[truncated: 1 more sheets: WBBC]
