# Supplementary material for: A robust pipeline for ranking carrier frequencies of autosomal recessive and X-linked Mendelian disorders
Source: NPJ Genom Med. 2022 Dec 19;7:72. doi: 10.1038/s41525-022-00344-7 (PMC9763236; doi:10.1038/s41525-022-00344-7)
Supplement: Supplementary file 8 — Dataset S7 [file 41525_2022_344_MOESM8_ESM.xlsx]

## Sheet: Sheet1
Dataset S7. Carrier frequency comparison of our analysis to previous studies on representative genes. GCRs estimated from gnomAD databases in our study were listed here.
	Reference	AFR	NFE	ASJ	EAS	FIN	SAS	AMR
CFTR	current study	0.019893	0.045857	0.038924	0.009992	0.012466	0.017926	0.025647
	Johansen Taber et al.,2022	0.0163784	0.036931-0.045733*	0.0392537	0.00645628	0.0658575	0.00666068	NA
	Guo et al.,2019	0.0169228	0.0409723	0.0396843	0.00174033	NA	0.0199419	0.0197447
	Lazarin, G. et al.,2013	0.0134771	0.028329-0.043668 *	0.0462963	0.00447227	NA	0.0249377	NA
	Matthew J. Schmitz. et al., 2022	0.0158728	0.0447928	0.0348038	0.0211059	0.0105262	0.0221489	0.0221104
* inculde GCR data from Northern European and Southern European
	Reference	AFR	NFE	ASJ	EAS	FIN	SAS	AMR
ABCA4	current study	0.02324	0.04493	0.07667	0.021226	0.020662	0.051161	0.031312
	Mor Hanany, et al. ,2020	0.020022	0.025006	NA	0.017075	0.006594	0.036651	0.019912
GCR values from our gnomAD database analysis
Gene symbol	ALL	AFR	NFE	AMI	ASJ	EAS	FIN	SAS	AMR	USA
CFTR	0.031706	0.019893	0.045857	0.002193	0.038924	0.009992	0.012466	0.017926	0.025647	0.038556
ABCA4	0.038286	0.02324	0.04493	0.008748	0.07667	0.021226	0.020662	0.051161	0.031312	0.040441
References No. in manuscript:
Ref. 7	Lazarin, G. et al.,2013	Lazarin, G., Haque, I., Nazareth, S. et al. An empirical estimate of carrier frequencies for 400+ causal Mendelian variants: results from an ethnically diverse clinical sample of 23,453 individuals. Genet Med 15, 178–186 (2013). https://doi.org/10.1038/gim.2012.114
NA	Schmitz. et al.,2022	Schmitz MJ, Aarabi M, Bashar A, Rajkovic A, Gregg AR, Yatsenko SA. Carrier frequency of autosomal recessive genetic conditions in diverse populations: Lessons learned from the genome aggregation database. Clin Genet. 2022 Aug;102(2):87-97. doi: 10.1111/cge.14148. Epub 2022 May 20.
Ref. 9	Guo et al.,2019	Guo MH, Gregg AR. Estimating yields of prenatal carrier screening and implications for design of expanded carrier screening panels. Genet Med. 2019;21(9):1940-7.
Ref. 6	Johansen Taber et al.,2022	Johansen Taber K, Ben-Shachar R, Torres R, Arjunan A, Muzzey D, Kaseniit KE, et al. A guidelines-consistent carrier screening panel that supports equity across diverse populations. Genet Med. 2022;24(1):201-13
Ref. 10	Hanany, et al.,2020	Hanany M, Rivolta C, Sharon D. Worldwide carrier frequency and genetic prevalence of autosomal recessive inherited retinal diseases. Proc Natl Acad Sci U S A. 2020 Feb 4;117(5):2710-2716. doi: 10.1073/pnas.1913179117. Epub 2020 Jan 21. PMID: 31964843; PMCID: PMC7007541.
