# Supplementary material for: A robust pipeline for ranking carrier frequencies of autosomal recessive and X-linked Mendelian disorders
Source: NPJ Genom Med. 2022 Dec 19;7:72. doi: 10.1038/s41525-022-00344-7 (PMC9763236; doi:10.1038/s41525-022-00344-7)
Supplement: Supplementary file 9 — Dataset S8 [file 41525_2022_344_MOESM9_ESM.xlsx]

## Sheet: Gene list
Dataset S8. Estimated monogenic AR disease prevalence.
405 genes associated with AR monogenic diseases were selected for calculation. Following criteria were used to pick the genes out of our 2,699 OMIM gene list: 1) Diseases or syndromes with multiple subtypes, or with OMIM description of genetic heterogeneity were removed. Example: multiple subtypes for AR spastic paraplegia. 2) Genes associated with more than one AR syndromes were removed since we…
# Chromosome	Genomic Position Start	Genomic Position End	Cyto Location	Computed Cyto Location	MIM Number	Gene Symbols	Gene Name	Approved Gene Symbol	Entrez Gene ID	Ensembl Gene ID	Comments	Phenotypes	Mouse Gene Symbol/ID	Confident_phenotype
chr1	11026523	11047239	1p36.3-p36.2	1p36.22	605102	MASP2	Mannan-binding lectin serine protease 2	MASP2	10747	ENSG00000009724		MASP2 deficiency, 613791 (3), Autosomal recessive	Masp2 (MGI:1330832)	MASP2 deficiency, 613791 (3), Autosomal recessive
chr1	17249098	17284233	1p36.13	1p36.13	606755	PADI3, UHS1	Peptidylarginine deiminase, type III	PADI3	51702	ENSG00000142619		Uncombable hair syndrome, 191480 (3), Autosomal recessive	Padi3 (MGI:1338891)	Uncombable hair syndrome, 191480 (3), Autosomal recessive
chr1	19215660	19251524	1p36.13	1p36.13	616846	EMC1, KIAA0090, CAVIPMR	Endoplasmic reticulum membrane protein complex, subunit 1	EMC1	23065	ENSG00000127463		Cerebellar atrophy, visual impairment, and psychomotor retardation, 616875 (3), Autosomal recessive	Emc1 (MGI:2443696)	Cerebellar atrophy, visual impairment, and psychomotor retardation, 616875 (3), Autosomal recessive
chr1	23795599	23800754	1p36-p35	1p36.11	606953	GALE	UDP galactose-4-epimerase	GALE	2582	ENSG00000117308		Galactose epimerase deficiency, 230350 (3), Autosomal recessive	Gale (MGI:1921496)	Galactose epimerase deficiency, 230350 (3), Autosomal recessive
chr1	23801885	23825429	1pter-p33	1p36.11	613898	HMGCL	3-hydroxy-3-methylglutaryl-Coenzyme A lyase	HMGCL	3155	ENSG00000117305		HMG-CoA lyase deficiency, 246450 (3), Autosomal recessive	Hmgcl (MGI:96158)	HMG-CoA lyase deficiency, 246450 (3), Autosomal recessive
chr1	23845077	23868290	1p34	1p36.11	612280	FUCA1	Fucosidase, alpha-L- 1, tissue	FUCA1	2517	ENSG00000179163	8cM distal to RH; pseudogene on 2q31-q32	Fucosidosis, 230000 (3), Autosomal recessive	Fuca1 (MGI:95593)	Fucosidosis, 230000 (3), Autosomal recessive
chr1	27098809	27155125	1p36.1-p35	1p36.11	107310	SLC9A1, NHE1, APNH, LIKNS	Solute carrier family 9 (sodium/hydrogen exchanger), member 1 (antiporter, Na+/H+, amiloride sensitive)	SLC9A1	6548	ENSG00000090020		Lichtenstein-Knorr syndrome, 616291 (3), Autosomal recessive	Slc9a1 (MGI:102462)	Lichtenstein-Knorr syndrome, 616291 (3), Autosomal recessive
chr1	33007940	33036883	1p34	1p35.1	103020	AK2	Adenylate kinase-2, mitochondrial	AK2	204	ENSG00000004455		Reticular dysgenesis, 267500 (3), Autosomal recessive	Ak2 (MGI:87978)	Reticular dysgenesis, 267500 (3), Autosomal recessive
chr1	44653247	44674481	1p34.1	1p34.1	619722	TMEM53, NET4, CTDI	Transmembrane protein 53	TMEM53	79639	ENSG00000126106		Craniotubular dysplasia, Ikegawa type, 619727 (3), Autosomal recessive	Tmem53 (MGI:1916027)	Craniotubular dysplasia, Ikegawa type, 619727 (3), Autosomal recessive
chr1	54849627	54887195	1p33-p31.1	1p32.3	606418	DHCR24, KIAA0018	24-dehydrocholesterol reductase	DHCR24	1718	ENSG00000116133		Desmosterolosis, 602398 (3), Autosomal recessive	Dhcr24 (MGI:1922004)	Desmosterolosis, 602398 (3), Autosomal recessive
chr1	66972976	67054148	1p32-p31	1p31.3	610804	SLC35D1, UGTREL7, KIAA0260, SHNKND	Solute carrier family 35 (UDP-glucuronic acid/UDP-N-acetylgalactosamine dual transporter), member D1	SLC35D1	23169	ENSG00000116704		Schneckenbecken dysplasia, 269250 (3), Autosomal recessive	Slc35d1 (MGI:2140361)	Schneckenbecken dysplasia, 269250 (3), Autosomal recessive
chr1	68098459	68232546	1p31.3	1p31.3	611514	WLS, GPR177, EVI, ZKS	WNT ligand secretion mediator	WLS	79971	ENSG00000116729		Zaki syndrome, 619648 (3), Autosomal recessive	Wls (MGI:1915401)	Zaki syndrome, 619648 (3), Autosomal recessive
chr1	70411268	70439851	1p31.1	1p31.1	607657	CTH	Cystathionine gamma-lyase	CTH	1491	ENSG00000116761	previously assigned to chr.16	Cystathioninuria, 219500 (3), Autosomal recessive	Cth (MGI:1339968)	Cystathioninuria, 219500 (3), Autosomal recessive
chr1	86914635	87109982	1p22	1p22.3	604844	HS2ST1, NFSRA	Heparan sulfate 2-O-sulfotransferase 1	HS2ST1	9653	ENSG00000153936		Neurofacioskeletal syndrome with or without renal agenesis, 619194 (3), Autosomal recessive	Hs2st1 (MGI:1346049)	Neurofacioskeletal syndrome with or without renal agenesis, 619194 (3), Autosomal recessive
chr1	99969996	100035634	1p21	1p21.2	605632	SLC35A3, AMRS	Solute carrier family 35 (UDP-GlcNAc transporter), member 3	SLC35A3	23443	ENSG00000117620		Arthrogryposis, impaired intellectual development, and seizures, 615553 (3), Autosomal recessive	Slc35a3 (MGI:1917648)	Arthrogryposis, impaired intellectual development, and seizures, 615553 (3), Autosomal recessive
chr1	108876985	108934545	1p13.1	1p13.3	609245	GPSM2, LGN, PINS, DFNB82, CMCS	G-protein signaling modulator 2	GPSM2	29899	ENSG00000121957		Chudley-McCullough syndrome, 604213 (3), Autosomal recessive	Gpsm2 (MGI:1923373)	Chudley-McCullough syndrome, 604213 (3), Autosomal recessive
chr1	118883047	118989510	1p13	1p12	604127	TBX15	T-box 15	TBX15	6913	ENSG00000092607		Cousin syndrome, 260660 (3), Autosomal recessive	Tbx15 (MGI:1277234)	Cousin syndrome, 260660 (3), Autosomal recessive
chr1	119747996	119768932	1p13-p12	1p12	600234	HMGCS2	3-hydroxy-3-methylglutaryl-Coenzyme A synthase 2, mitochondrial	HMGCS2	3158	ENSG00000134240		HMG-CoA synthase-2 deficiency, 605911 (3), Autosomal recessive	Hmgcs2 (MGI:101939)	HMG-CoA synthase-2 deficiency, 605911 (3), Autosomal recessive
chr1	145921556	145927484	1q12	1q21.1	605313	RBM8A, RBM8B, TAR, C1DELq21.1, DEL1q21.1	RNA-binding motif protein 8A	RBM8A	9939	ENSG00000265241	pseudogene on chr.14	Thrombocytopenia-absent radius syndrome, 274000 (3), Autosomal recessive	Rbm8a,Rbm8a2 (MGI:1913129,MGI:3612447)	Thrombocytopenia-absent radius syndrome, 274000 (3), Autosomal recessive
chr1	145927627	145978848	1q21.1	1q21.1	617457	POLR3GL, SOFM	Polymerase III, RNA, subunit G-like	POLR3GL	84265	ENSG00000121851		Short stature, oligodontia, dysmorphic facies, and motor delay, 619234 (3), Autosomal recessive	Polr3gl (MGI:1917120)	Short stature, oligodontia, dysmorphic facies, and motor delay, 619234 (3), Autosomal recessive
chr1	150508109	150513789	1q21	1q21.2	602201	ECM1, URBWD	Extracellular matrix protein-1	ECM1	1893	ENSG00000143369		Urbach-Wiethe disease, 247100 (3), Autosomal recessive	Ecm1 (MGI:103060)	Urbach-Wiethe disease, 247100 (3), Autosomal recessive
chr1	150796208	150808260	1q21	1q21.3	601105	CTSK	Cathepsin K	CTSK	1513	ENSG00000143387		Pycnodysostosis, 265800 (3), Autosomal recessive	Ctsk (MGI:107823)	Pycnodysostosis, 265800 (3), Autosomal recessive
chr1	151364304	151372705	1q21-q22	1q21.3	604188	SELENBP1, SP56, EHMTO	Selenium-binding protein 1	SELENBP1	8991	ENSG00000143416		Extraoral halitosis due to MTO deficiency, 618148 (3), Autosomal recessive	Selenbp1,Selenbp2 (MGI:104859,MGI:96825)	Extraoral halitosis due to MTO deficiency, 618148 (3), Autosomal recessive
chr1	155289293	155308654	1q21	1q22	609712	PKLR, PK1	Pyruvate kinase, liver and RBC type	PKLR	5313	ENSG00000143627		Adenosine triphosphate, elevated, of erythrocytes, 102900 (3), Autosomal dominant; Pyruvate kinase deficiency, 266200 (3), Autosomal recessive	Pklr (MGI:97604)	Adenosine triphosphate, elevated, of erythrocytes, 102900 (3), Autosomal dominant; Pyruvate kinase deficiency, 266200 (3), Autosomal recessive
chr1	155659442	155688996	1q22	1q22	607860	YY1AP1, YAP, HCCA2, GRNG	YY1 associated protein 1	YY1AP1	55249	ENSG00000163374		Grange syndrome, 602531 (3), Autosomal recessive	Gon4l (MGI:1917579)	Grange syndrome, 602531 (3), Autosomal recessive
chr1	165724291	165768922	1q24.1	1q24.1	614123	TMCO1, CFSMR1	Transmembrane and coiled-coil domains protein 1	TMCO1	54499	ENSG00000143183		Craniofacial dysmorphism, skeletal anomalies, and impaired intellectual development 1, 213980 (3), Autosomal recessive	Tmco1 (MGI:1921173)	Craniofacial dysmorphism, skeletal anomalies, and impaired intellectual development 1, 213980 (3), Autosomal recessive
chr1	168280877	168314426	1q23-q24	1q24.2	604614	TBX19	T-box 19	TBX19	9095	ENSG00000143178		Adrenocorticotropic hormone deficiency, 201400 (3), Autosomal recessive	Tbx19 (MGI:1891158)	Adrenocorticotropic hormone deficiency, 201400 (3), Autosomal recessive
chr1	170532166	170553834	1q24.2	1q24.2	607983	GORAB, SCYL1BP1, NTKLBP1, GO	Golgin, RAB6-interacting	GORAB	92344	ENSG00000120370		Geroderma osteodysplasticum, 231070 (3), Autosomal recessive	Gorab (MGI:2138271)	Geroderma osteodysplasticum, 231070 (3), Autosomal recessive
chr1	171090905	171117819	1q23-q25	1q24.3	136132	FMO3, TMAU	Flavin-containing monooxygenase 3	FMO3	2328	ENSG00000007933		Trimethylaminuria, 602079 (3), Autosomal recessive	Fmo3 (MGI:1100496)	Trimethylaminuria, 602079 (3), Autosomal recessive
chr1	176463175	176845601	1q25.2	1q25.2	619485	PAPPA2, PAPPE, SSDA	Pappalysin 2	PAPPA2	60676	ENSG00000116183		Short stature, Dauber-Argente type, 619489 (3), Autosomal recessive	Pappa2 (MGI:3051647)	Short stature, Dauber-Argente type, 619489 (3), Autosomal recessive
chr1	182378098	182391790	1q31	1q25.3	138290	GLUL, GLNS	Glutamate-ammonia ligase (glutamine synthase)	GLUL	2752	ENSG00000135821	pseudogene on chr.9	Glutamine deficiency, congenital, 610015 (3), Autosomal recessive	Glul (MGI:95739)	Glutamine deficiency, congenital, 610015 (3), Autosomal recessive
chr1	186296273	186314567	1q24-q25	1q31.1	604283	PRG4, CACP, MSF, SZP, HAPO	Proteoglycan 4 (megakaryocyte stimulating factor; hemangiopoietin)	PRG4	10216	ENSG00000116690		Camptodactyly-arthropathy-coxa vara-pericarditis syndrome, 208250 (3), Autosomal recessive	Prg4 (MGI:1891344)	Camptodactyly-arthropathy-coxa vara-pericarditis syndrome, 208250 (3), Autosomal recessive
chr1	197038741	197067260	1q31-q32.1	1q31.3	134580	F13B	Coagulation factor XIII, B polypeptide	F13B	2165	ENSG00000143278		Factor XIIIB deficiency, 613235 (3), Autosomal recessive	F13b (MGI:88379)	Factor XIIIB deficiency, 613235 (3), Autosomal recessive
chr1	207321678	207360966	1q32	1q32.2	125240	CD55, DAF, CROM, CHAPLE	CD55 antigen (blood group Cromer)	CD55	1604	ENSG00000196352		[Blood group Cromer], 613793 (3), Autosomal recessive; Complement hyperactivation, angiopathic thrombosis, and protein-losing enteropathy, 226300 (3), Autosomal recessive	Cd55,Cd55b (MGI:104849,MGI:104850)	Complement hyperactivation, angiopathic thrombosis, and protein-losing enteropathy, 226300 (3), Autosomal recessive
chr1	210327328	210676290	1q32	1q32.2	605743	HHAT, MART2, SKI1, NNMS	Hedgehog acyltransferase	HHAT	55733	ENSG00000054392		Nivelon-Nivelon-Mabille syndrome, 600092 (3), Autosomal recessive	Hhat (MGI:2444681)	Nivelon-Nivelon-Mabille syndrome, 600092 (3), Autosomal recessive
chr1	212858275	212899363	1q31.3	1q32.3	609144	FLVCR1, AXPC1, PCARP	FLVCR heme transporter 1	FLVCR1	28982	ENSG00000162769		Ataxia, posterior column, with retinitis pigmentosa, 609033 (3), Autosomal recessive	Flvcr1 (MGI:2444881)	Ataxia, posterior column, with retinitis pigmentosa, 609033 (3), Autosomal recessive
chr1	214348700	214551602	1q32	1q32.3-q41	603155	PTPN14, PEZ, CATLPH	Protein tyrosine phosphatase, nonreceptor-type, 14	PTPN14	5784	ENSG00000152104		Choanal atresia and lymphedema, 613611 (3), Autosomal recessive	Ptpn14 (MGI:102467)	Choanal atresia and lymphedema, 613611 (3), Autosomal recessive
chr1	220094132	220148041	1q41	1q41	612801	IARS2, CAGSSS	Isoleucyl-tRNA synthetase 2	IARS2	55699	ENSG00000067704		Cataracts, growth hormone deficiency, sensory neuropathy, sensorineural hearing loss, and skeletal dysplasia, 616007 (3), Autosomal recessive	Iars2 (MGI:1919586)	Cataracts, growth hormone deficiency, sensory neuropathy, sensorineural hearing loss, and skeletal dysplasia, 616007 (3), Autosomal recessive
chr1	231338293	231355023	1q42.2	1q42.2	616086	SPRTN, DVC1, C1orf124, RJALS	SprT-like N-terminal domain protein	SPRTN	83932	ENSG00000010072		Ruijs-Aalfs syndrome, 616200 (3), Autosomal recessive	Sprtn (MGI:2685351)	Ruijs-Aalfs syndrome, 616200 (3), Autosomal recessive
chr1	235327216	235344532	1q43	1q42.3	606982	GGPS1, GGPPS1, MDHLO	Geranylgeranyl diphosphate synthase 1	GGPS1	9453	ENSG00000152904		Muscular dystrophy, congenital hearing loss, and ovarian insufficiency syndrome, 619518 (3), Autosomal recessive	Ggps1 (MGI:1341724)	Muscular dystrophy, congenital hearing loss, and ovarian insufficiency syndrome, 619518 (3), Autosomal recessive
chr1	235661031	235883713	1q42.3	1q42.3	606897	LYST, CHS1	Lysosomal trafficking regulator	LYST	1130	ENSG00000143669		Chediak-Higashi syndrome, 214500 (3), Autosomal recessive	Lyst (MGI:107448)	Chediak-Higashi syndrome, 214500 (3), Autosomal recessive
chr1	239386568	239915450	1q43	1q43	118494	CHRM3, PBS, EGBRS	Cholinergic receptor, muscarinic, 3	CHRM3	1131	ENSG00000133019		Prune belly syndrome, 100100 (3), Autosomal recessive	Chrm3 (MGI:88398)	Prune belly syndrome, 100100 (3), Autosomal recessive
chr1	241497603	241519755	1q42.1	1q43	136850	FH, HLRCC, MCUL1, FMRD	Fumarate hydratase	FH	2271	ENSG00000091483		Leiomyomatosis and renal cell cancer, 150800 (3), Autosomal dominant; Fumarase deficiency, 606812 (3), Autosomal recessive	Fh1 (MGI:95530)	Leiomyomatosis and renal cell cancer, 150800 (3), Autosomal dominant; Fumarase deficiency, 606812 (3), Autosomal recessive
chr2	8721081	8837613	2p25.1	2p25.1	615759	KIDINS220, ARMS, SINO, VENARG	Kinase D-interacting substrate, 220kD	KIDINS220	57498	ENSG00000134313		Spastic paraplegia, intellectual disability, nystagmus, and obesity, 617296 (3), Autosomal dominant; Ventriculomegaly and arthrogryposis, 619501 (3), Autosomal recessive	Kidins220 (MGI:1924730)	Spastic paraplegia, intellectual disability, nystagmus, and obesity, 617296 (3), Autosomal dominant; Ventriculomegaly and arthrogryposis, 619501 (3), Autosomal recessive
chr2	11677544	11827409	2p21	2p25.1	605518	LPIN1	Lipin 1	LPIN1	23175	ENSG00000134324	related to LSL	Myoglobinuria, acute recurrent, autosomal recessive, 268200 (3), Autosomal recessive	Lpin1 (MGI:1891340)	Myoglobinuria, acute recurrent, autosomal recessive, 268200 (3), Autosomal recessive
chr2	25160860	25168580	2p23.3	2p23.3	176830	POMC, OBAIRH	Proopiomelanocortin (adrenocorticotropin/beta-lipotropin)	POMC	5443	ENSG00000115138		{Obesity, early-onset, susceptibility to}, 601665 (3), Autosomal dominant, Autosomal recessive, Multifactorial; Obesity, adrenal insufficiency, and red hair due to POMC deficiency, 609734 (3), Autosomal recessive	Pomc (MGI:97742)	Obesity, adrenal insufficiency, and red hair due to POMC deficiency, 609734 (3), Autosomal recessive
chr2	42048021	42058517	2p21	2p21	614150	PKDCC, VLK, SGK493, RLSDF	Protein kinase domain-containing, cytoplasmic	PKDCC	91461	ENSG00000162878		Rhizomelic limb shortening with dysmorphic features, 618821 (3), Autosomal recessive	Pkdcc (MGI:2147077)	Rhizomelic limb shortening with dysmorphic features, 618821 (3), Autosomal recessive
chr2	46617215	46630176	2p21	2p21	604594	CRIPT, SSMDF	Cystine-rich PDZ binding protein	CRIPT	9419	ENSG00000119878		Short stature with microcephaly and distinctive facies, 615789 (3), Autosomal recessive	Cript (MGI:1929655)	Short stature with microcephaly and distinctive facies, 615789 (3), Autosomal recessive
chr2	63119559	63840826	2p15	2p15	613580	WDPCP, C2orf86, BBS15, CHDTHP	WD repeat-containing planar cell polarity effector	WDPCP	51057	ENSG00000143951	mutation identified in 1 BBS15 family	?Bardet-Biedl syndrome 15, 615992 (3), Autosomal recessive; Congenital heart defects, hamartomas of tongue, and polysyndactyly, 217085 (3), Autosomal recessive	Wdpcp (MGI:2144467)	Congenital heart defects, hamartomas of tongue, and polysyndactyly, 217085 (3), Autosomal recessive
chr2	64988479	65023865	2p14	2p14	600229	SLC1A4, SATT, ASCT1, SPATCCM	Solute carrier family 1 (glutamate/neutral amino acid transporter), member 4	SLC1A4	6509	ENSG00000115902		Spastic tetraplegia, thin corpus callosum, and progressive microcephaly, 616657 (3), Autosomal recessive	Slc1a4 (MGI:2135601)	Spastic tetraplegia, thin corpus callosum, and progressive microcephaly, 616657 (3), Autosomal recessive
chr2	69013144	69249327	2p13.1	2p13.3	606410	ANTXR1, TEM8, ATR, GAPO	Anthrax toxin receptor 1	ANTXR1	84168	ENSG00000169604	mutation identified in 1 HCI patient	GAPO syndrome, 230740 (3), Autosomal recessive; {?Hemangioma, capillary infantile, susceptibility to}, 602089 (3), Autosomal dominant	Antxr1 (MGI:1916788)	GAPO syndrome, 230740 (3), Autosomal recessive
chr2	71109687	71130229	2p13.3	2p13.3	608419	MCEE	Methylmalonyl-CoA epimerase	MCEE	84693	ENSG00000124370		Methylmalonyl-CoA epimerase deficiency, 251120 (3), Autosomal recessive	Mcee (MGI:1920974)	Methylmalonyl-CoA epimerase deficiency, 251120 (3), Autosomal recessive
chr2	73385758	73609919	2p13	2p13.1	606844	ALMS1, ALSS, KIAA0328	ALMS1 centrosome and basal body associated protein	ALMS1	7840	ENSG00000116127		Alstrom syndrome, 203800 (3), Autosomal recessive	Alms1 (MGI:1934606)	Alstrom syndrome, 203800 (3), Autosomal recessive
chr2	73828961	73873656	2p13.1	2p13.1	606247	STAMBP, AMSH, MICCAP	STAM binding protein	STAMBP	10617	ENSG00000124356		Microcephaly-capillary malformation syndrome, 614261 (3), Autosomal recessive	Stambp (MGI:1917777)	Microcephaly-capillary malformation syndrome, 614261 (3), Autosomal recessive
chr2	85837120	85889034	2p11.2	2p11.2	604402	SIAT9, ST3GALV, SPDRS	Sialyltransferase 9	ST3GAL5	8869	ENSG00000115525		Salt and pepper developmental regression syndrome, 609056 (3), Autosomal recessive	St3gal5 (MGI:1339963)	Salt and pepper developmental regression syndrome, 609056 (3), Autosomal recessive
chr2	86784605	86808396	2p12	2p11.2	186910	CD8A	CD8 antigen, alpha polypeptide (p32)	CD8A	925	ENSG00000153563	distal to IGK	CD8 deficiency, familial, 608957 (3), Autosomal recessive	Cd8a (MGI:88346)	CD8 deficiency, familial, 608957 (3), Autosomal recessive
chr2	88556741	88628145	2p12	2p11.2	604032	EIF2AK3, PEK, PERK, WRS	Eukaryotic translation initiation factor 2-alpha kinase 3	EIF2AK3	9451	ENSG00000172071		Wolcott-Rallison syndrome, 226980 (3), Autosomal recessive	Eif2ak3 (MGI:1341830)	Wolcott-Rallison syndrome, 226980 (3), Autosomal recessive
chr2	88857361	88857683	2p12	2p11.2	147200	IGKC, IGKCD	Immunoglobulin kappa constant region	IGKC	3514	ENSG00000211592		Kappa light chain deficiency, 614102 (3), Autosomal recessive	Igkc,Igkv15-103 (MGI:96495,MGI:96513)	Kappa light chain deficiency, 614102 (3), Autosomal recessive
chr2	96760902	96811874	2q11.2	2q11.2	607805	CNNM4, ACDP4	Cyclin M4	CNNM4	26504	ENSG00000158158		Jalili syndrome, 217080 (3), Autosomal recessive	Cnnm4 (MGI:2151060)	Jalili syndrome, 217080 (3), Autosomal recessive
chr2	99154967	99163137	2q11.2	2q11.2	610284	LIPT1, LIPT1D	Lipoyltransferase 1	LIPT1	51601	ENSG00000144182		Lipoyltransferase 1 deficiency, 616299 (3), Autosomal recessive	Lipt1 (MGI:3645211)	Lipoyltransferase 1 deficiency, 616299 (3), Autosomal recessive
chr2	113099360	113134014	2q14.2	2q14.1	147679	IL1RN, MVCD4, DIRA	Interleukin-1 receptor antagonist	IL1RN	3557	ENSG00000136689		{Gastric cancer risk after H. pylori infection}, 613659 (3); {Microvascular complications of diabetes 4}, 612628 (3); Interleukin 1 receptor antagonist deficiency, 612852 (3), Autosomal recessive	Il1rn (MGI:96547)	Interleukin 1 receptor antagonist deficiency, 612852 (3), Autosomal recessive
chr2	135905881	135985684	2q21.3	2q21.3	603084	DARS1, DARS, HBSL	Aspartyl tRNA synthetase 1	DARS1	1615	ENSG00000115866		Hypomyelination with brainstem and spinal cord involvement and leg spasticity, 615281 (3), Autosomal recessive	Dars (MGI:2442544)	Hypomyelination with brainstem and spinal cord involvement and leg spasticity, 615281 (3), Autosomal recessive
chr2	169127109	169362534	2q24-q31	2q31.1	600073	LRP2, DBS	Low density lipoprotein-related protein 2	LRP2	4036	ENSG00000081479		Donnai-Barrow syndrome, 222448 (3), Autosomal recessive	Lrp2 (MGI:95794)	Donnai-Barrow syndrome, 222448 (3), Autosomal recessive
chr2	171434226	171485052	2q22.3-q35	2q31.1	612515	DCAF17, C20orf37	DDB1- and CUL4-associated factor 17	DCAF17	80067	ENSG00000115827		Woodhouse-Sakati syndrome, 241080 (3), Autosomal recessive	Dcaf17 (MGI:1923013)	Woodhouse-Sakati syndrome, 241080 (3), Autosomal recessive
chr2	176269442	176338025	2q31.1	2q31.1	608555	MTX2, MDPS	Metaxin 2	MTX2	10651	ENSG00000128654		Mandibuloacral dysplasia progeroid syndrome, 619127 (3), Autosomal recessive	Mtx2 (MGI:1859652)	Mandibuloacral dysplasia progeroid syndrome, 619127 (3), Autosomal recessive
chr2	190189735	190319826	2q32.2	2q32.2	610690	HIBCH	3-hydroxyisobutyryl-CoA hydrolase	HIBCH	26275	ENSG00000198130		3-hydroxyisobutryl-CoA hydrolase deficiency, 250620 (3), Autosomal recessive	Hibch (MGI:1923792)	3-hydroxyisobutryl-CoA hydrolase deficiency, 250620 (3), Autosomal recessive
chr2	215312059	215368592	2q35	2q35	601731	ATIC, PURH, AICAR	5-aminoimidazole-4-carboxyamide ribonucleotide formyltransferase/IMP cyclohydrolase	ATIC	471	ENSG00000138363		AICA-ribosiduria due to ATIC deficiency, 608688 (3), Autosomal recessive	Atic (MGI:1351352)	AICA-ribosiduria due to ATIC deficiency, 608688 (3), Autosomal recessive
chr2	216412484	216483053	2q34-q36	2q35	606622	SMARCAL1, HARP, SIOD	SWI/SNF related, matrix associated, actin dependent regulator of chromatin, subfamily A-like	SMARCAL1	50485	ENSG00000138375		Schimke immunoosseous dysplasia, 242900 (3), Autosomal recessive	Smarcal1 (MGI:1859183)	Schimke immunoosseous dysplasia, 242900 (3), Autosomal recessive
chr2	218782147	218815293	2q33-qter	2q35	606530	CYP27A1, CYP27, CTX	Cytochrome P450, subfamily XXVIIA, polypeptide 1 (sterol 27-hydroxylase)	CYP27A1	1593	ENSG00000135929		Cerebrotendinous xanthomatosis, 213700 (3), Autosomal recessive	Cyp27a1 (MGI:88594)	Cerebrotendinous xanthomatosis, 213700 (3), Autosomal recessive
chr2	219054424	219060921	2q33-q35	2q35	600726	IHH, BDA1	Indian hedgehog	IHH	3549	ENSG00000163501		Acrocapitofemoral dysplasia, 607778 (3), Autosomal recessive; Brachydactyly, type A1, 112500 (3), Autosomal dominant	Ihh (MGI:96533)	Acrocapitofemoral dysplasia, 607778 (3), Autosomal recessive; Brachydactyly, type A1, 112500 (3), Autosomal dominant
chr2	219498891	219506989	2q35	2q35	615495	GMPPA, AAMR	GDP-mannose pyrophosphorylase A	GMPPA	29926	ENSG00000144591		Alacrima, achalasia, and mental retardation syndrome, 615510 (3), Autosomal recessive	Gmppa (MGI:1916330)	Alacrima, achalasia, and mental retardation syndrome, 615510 (3), Autosomal recessive
chr2	222566899	222656092	2q36	2q36.1	609690	FARSB, FARSLB, RILDBC1	Phenylalanine-tRNA synthetase-like, beta subunit	FARSB	10056	ENSG00000116120		Rajab interstitial lung disease with brain calcifications 1, 613658 (3), Autosomal recessive	Farsb (MGI:1346035)	Rajab interstitial lung disease with brain calcifications 1, 613658 (3), Autosomal recessive
chr2	230165186	230225636	2q37.1	2q37.1	604457	SP110, IFI41, IFI75, VODI	SP110 nuclear body protein (interferon-induced protein 41, 30kD; interferon-induced protein 75, 52kD)	SP110	3431	ENSG00000135899		{Mycobacterium tuberculosis, susceptibility to}, 607948 (3); Hepatic venoocclusive disease with immunodeficiency, 235550 (3), Autosomal recessive	Gm15753,Gm16026,Sp110 (MGI:1923364,MGI:3783195,MGI:3783243)	Hepatic venoocclusive disease with immunodeficiency, 235550 (3), Autosomal recessive
chr2	231961713	232344350	2q37.2	2q37.1	614184	DIS3L2, PRLMNS	DIS3 like exosome 3'-5' exoribonuclease 2	DIS3L2	129563	ENSG00000144535		Perlman syndrome, 267000 (3), Autosomal recessive	Dis3l2 (MGI:2442555)	Perlman syndrome, 267000 (3), Autosomal recessive
chr3	4034486	4467269	3p26	3p26.1	607939	SUMF1, FGE	Sulfatase-modifying factor-1	SUMF1	285362	ENSG00000144455		Multiple sulfatase deficiency, 272200 (3), Autosomal recessive	Sumf1 (MGI:1889844)	Multiple sulfatase deficiency, 272200 (3), Autosomal recessive
chr3	14402576	14489349	3p25-q24	3p25.1	186854	SLC6A6, TAUT, HTRDC	Solute carrier family 6 (neurotransmitter transporter, taurine), member 6	SLC6A6	6533	ENSG00000131389		Hypotaurinemic retinal degeneration and cardiomyopathy, 145350 (3), Autosomal recessive	Slc6a6 (MGI:98488)	Hypotaurinemic retinal degeneration and cardiomyopathy, 145350 (3), Autosomal recessive
chr3	14651762	14672655	3p25.1	3p25.1	616735	CCDC174, HSPC212, IHPM	Coiled-coil domain-containing protein 174	CCDC174	51244	ENSG00000154781		Hypotonia, infantile, with psychomotor retardation, 616816 (3), Autosomal recessive	Ccdc174 (MGI:2444652)	Hypotonia, infantile, with psychomotor retardation, 616816 (3), Autosomal recessive
chr3	20160593	20186886	3p24.3	3p24.3	609168	SGOL1, SGO, SGO1, CAID	Shugoshin-like 1	SGO1	151648	ENSG00000129810		Chronic atrial and intestinal dysrhythmia, 616201 (3), Autosomal recessive	Sgo1 (MGI:1919665)	Chronic atrial and intestinal dysrhythmia, 616201 (3), Autosomal recessive
chr3	48856926	48898882	3p21.31	3p21.31	613698	SLC25A20, CACT, CAC	Solute carrier family 25 (carnitine/acylcarnitine translocase), member 20 (carnitine-acylcarnitine translocase)	SLC25A20	788	ENSG00000178537	pseudogene on 6p12	Carnitine-acylcarnitine translocase deficiency, 212138 (3), Autosomal recessive	Slc25a20 (MGI:1928738)	Carnitine-acylcarnitine translocase deficiency, 212138 (3), Autosomal recessive
chr3	48989908	49007153	3p21.31	3p21.31	614584	P4HTM, PH4, HIDEA	Prolyl 4-hydroxylase, transmembrane	P4HTM	54681	ENSG00000178467		Hypotonia, hypoventilation, impaired intellectual development, dysautonomia, epilepsy, and eye abnormalities, 618493 (3), Autosomal recessive	P4htm (MGI:1921693)	Hypotonia, hypoventilation, impaired intellectual development, dysautonomia, epilepsy, and eye abnormalities, 618493 (3), Autosomal recessive
chr3	49095932	49104757	3p21	3p21.31	603727	QARS1, QARS, GLNRS, MSCCA	Glutaminyl-tRNA synthetase 1	QARS1	5859	ENSG00000172053		Microcephaly, progressive, seizures, and cerebral and cerebellar atrophy, 615760 (3), Autosomal recessive	Qars (MGI:1915851)	Microcephaly, progressive, seizures, and cerebral and cerebellar atrophy, 615760 (3), Autosomal recessive
chr3	50362613	50504244	3p21.3	3p21.31	607082	CACNA2D2, KIAA0558, CASVDD	Calcium channel, voltage-dependent, alpha-2/delta subunit 2	CACNA2D2	9254	ENSG00000007402		Cerebellar atrophy with seizures and variable developmental delay, 618501 (3), Autosomal recessive	Cacna2d2 (MGI:1929813)	Cerebellar atrophy with seizures and variable developmental delay, 618501 (3), Autosomal recessive
chr3	51983535	51989197	3p21.1	3p21.2	104620	ACY1, ACY1D	Aminoacylase-1	ACY1	95	ENSG00000243989		Aminoacylase 1 deficiency, 609924 (3), Autosomal recessive	Acy1 (MGI:87913)	Aminoacylase 1 deficiency, 609924 (3), Autosomal recessive
chr3	52075226	52154423	3p21.2	3p21.2	614783	POC1A, PIX2, SOFT	POC1 centriolar protein A	POC1A	25886	ENSG00000164087		Short stature, onychodysplasia, facial dysmorphism, and hypotrichosis, 614813 (3), Autosomal recessive	Poc1a (MGI:1917485)	Short stature, onychodysplasia, facial dysmorphism, and hypotrichosis, 614813 (3), Autosomal recessive
chr3	52287828	52295257	3p21	3p21.2	610516	GLYCTK, GLYCTK1	Glycerate kinase	GLYCTK	132158	ENSG00000168237		D-glyceric aciduria, 220120 (3), Autosomal recessive	Glyctk (MGI:2444085)	D-glyceric aciduria, 220120 (3), Autosomal recessive
chr3	53224712	53256022	3p14.3	3p21.1	606781	TKT, SDDHD	Transketolase	TKT	7086	ENSG00000163931		Short stature, developmental delay, and congenital heart defects, 617044 (3), Autosomal recessive	Tkt (MGI:105992)	Short stature, developmental delay, and congenital heart defects, 617044 (3), Autosomal recessive
chr3	53494611	53813733	3p21.1	3p21.1	114206	CACNA1D, CACNL1A2, CCHL1A2, SANDD, PASNA	Calcium channel, voltage-dependent, L type, alpha 1D subunit	CACNA1D	776	ENSG00000157388		Primary aldosteronism, seizures, and neurologic abnormalities, 615474 (3), Autosomal dominant; Sinoatrial node dysfunction and deafness, 614896 (3), Autosomal recessive	Cacna1d (MGI:88293)	Primary aldosteronism, seizures, and neurologic abnormalities, 615474 (3), Autosomal dominant; Sinoatrial node dysfunction and deafness, 614896 (3), Autosomal recessive
chr3	58008422	58172251	3p14.3	3p14.3	603381	FLNB, SCT, AOI, LRS1	Filamin B	FLNB	2317	ENSG00000136068		Larsen syndrome, 150250 (3), Autosomal dominant; Atelosteogenesis, type I, 108720 (3), Autosomal dominant; Atelosteogenesis, type III, 108721 (3), Autosomal dominant; Spondylocarpotarsal synostosis syndrome, 272460 (3), Autosomal recessive; Boomerang dysplasia, 112310 (3), Autosomal dominant	Flnb (MGI:2446089)	Larsen syndrome, 150250 (3), Autosomal dominant; Atelosteogenesis, type I, 108720 (3), Autosomal dominant; Atelosteogenesis, type III, 108721 (3), Autosomal dominant; Spondylocarpotarsal synostosis syndrome, 272460 (3), Autosomal recessive; Boomerang dysplasia, 112310 (3), Autosomal dominant
chr3	120628172	120682239	3q13.33	3q13.33	607474	HGD, AKU	Homogentisate 1,2-dioxygenase (homogentisate oxidase)	HGD	3081	ENSG00000113924		Alkaptonuria, 203500 (3), Autosomal recessive	Hgd (MGI:96078)	Alkaptonuria, 203500 (3), Autosomal recessive
chr3	126983115	127037389	3q21-qter	3q21.3	601055	PLXNA1, NOVP, NOV, PLXN1, DWOPNED	Plexin A1 (NOV transmembrane protein)	PLXNA1	5361	ENSG00000114554		Dworschak-Punetha neurodevelopmental syndrome, 619955 (3), Autosomal recessive	Plxna1 (MGI:107685)	Dworschak-Punetha neurodevelopmental syndrome, 619955 (3), Autosomal recessive
chr3	133661998	133796641	3q21	3q22.1	190000	TF, TFQTL1	Transferrin	TF	7018	ENSG00000091513		Atransferrinemia, 209300 (3), Autosomal recessive	Trf (MGI:98821)	Atransferrinemia, 209300 (3), Autosomal recessive
chr3	155821024	155854427	3q25.31	3q25.31	603690	SLC33A1, ACATN, AT1, SPG42, CCHLND	Solute carrier family 33 (acetyl-CoA transporter), member 1	SLC33A1	9197	ENSG00000169359		Spastic paraplegia 42, autosomal dominant, 612539 (3), Autosomal dominant; Congenital cataracts, hearing loss, and neurodegeneration, 614482 (3), Autosomal recessive	Slc33a1 (MGI:1332247)	Spastic paraplegia 42, autosomal dominant, 612539 (3), Autosomal dominant; Congenital cataracts, hearing loss, and neurodegeneration, 614482 (3), Autosomal recessive
chr3	165772904	165837423	3q26.1-q26.2	3q26.1	177400	BCHE, CHE1, BCHED	Butyrylcholinesterase	BCHE	590	ENSG00000114200	distal to CP, TF	Butyrylcholinesterase deficiency, 617936 (3), Autosomal recessive; {Apnea, postanesthetic, susceptibility to, due to BCHE deficiency}, 617936 (3), Autosomal recessive	Bche (MGI:894278)	Butyrylcholinesterase deficiency, 617936 (3), Autosomal recessive
chr3	189956728	190122278	3q29	3q28	610341	P3H2, LEPREL1, MCVD	Prolyl 3-hydroxylase 2	P3H2	55214	ENSG00000090530		Myopia, high, with cataract and vitreoretinal degeneration, 614292 (3), Autosomal recessive	P3h2 (MGI:2146663)	Myopia, high, with cataract and vitreoretinal degeneration, 614292 (3), Autosomal recessive
chr3	190305707	190322446	3q28-q29	3q28	603718	CLDN1, SEMP1, ILVASC	Claudin 1	CLDN1	9076	ENSG00000163347		Ichthyosis, leukocyte vacuoles, alopecia, and sclerosing cholangitis, 607626 (3), Autosomal recessive	Cldn1 (MGI:1276109)	Ichthyosis, leukocyte vacuoles, alopecia, and sclerosing cholangitis, 607626 (3), Autosomal recessive
chr3	196234368	196287726	3q29	3q29	123695	PCYT1A, CTPCT, PCYT1, SMDCRD	Phosphate cytidylyltransferase 1, choline, alpha isoform	PCYT1A	5130	ENSG00000161217		Spondylometaphyseal dysplasia with cone-rod dystrophy, 608940 (3), Autosomal recessive	Pcyt1a (MGI:88557)	Spondylometaphyseal dysplasia with cone-rod dystrophy, 608940 (3), Autosomal recessive
chr3	196468783	196503768	3q29	3q29	612688	RNF168, RIDL	RING finger protein 168	RNF168	165918	ENSG00000163961		RIDDLE syndrome, 611943 (3), Autosomal recessive	Rnf168 (MGI:1917488)	RIDDLE syndrome, 611943 (3), Autosomal recessive
chr3	196639694	196662004	3q29	3q29	615322	NRROS, LRRC33, SENEBAC	Negative regulator of oxygen species	NRROS	375387	ENSG00000174004		Seizures, early-onset, with neurodegeneration and brain calcification, 618875 (3), Autosomal recessive	Nrros (MGI:2445095)	Seizures, early-onset, with neurodegeneration and brain calcification, 618875 (3), Autosomal recessive
chr3	196706277	196712250	3q29	3q29	615586	CEP19, C3orf34, MOSPGF	Centrosomal protein, 19kD	CEP19	84984	ENSG00000174007	mutation identified in 1 family	Morbid obesity and spermatogenic failure, 615703 (3), Autosomal recessive	Cep19 (MGI:1914244)	Morbid obesity and spermatogenic failure, 615703 (3), Autosomal recessive
chr4	3074681	3243960	4p16.3	4p16.3	613004	HTT, HD, IT15, LOMARS	Huntingtin	HTT	3064	ENSG00000197386	distal to D4S10	Lopes-Maciel-Rodan syndrome, 617435 (3), Autosomal recessive; Huntington disease, 143100 (3), Autosomal dominant	Htt (MGI:96067)	Lopes-Maciel-Rodan syndrome, 617435 (3), Autosomal recessive; Huntington disease, 143100 (3), Autosomal dominant
chr4	8846076	8871839	4p16.1	4p16.1	142992	HMX1, H6	Homeobox (H6 family) 1	HMX1	3166	ENSG00000215612		Oculoauricular syndrome, 612109 (3), Autosomal recessive	Hmx1 (MGI:107178)	Oculoauricular syndrome, 612109 (3), Autosomal recessive
chr4	10074339	10116799	4p16.1	4p16.1	604734	WDR1, PFITS	WD repeat-containing protein 1	WDR1	9948	ENSG00000071127		Periodic fever, immunodeficiency, and thrombocytopenia syndrome, 150550 (3), Autosomal recessive	Wdr1 (MGI:1337100)	Periodic fever, immunodeficiency, and thrombocytopenia syndrome, 150550 (3), Autosomal recessive
chr4	13540830	13547744	4p16.1	4p15.33	602183	NKX3-2, BAPX1, SMMD	NK3 homeobox 1	NKX3-2	579	ENSG00000109705		Spondylo-megaepiphyseal-metaphyseal dysplasia, 613330 (3), Autosomal recessive	Nkx3-2 (MGI:108015)	Spondylo-megaepiphyseal-metaphyseal dysplasia, 613330 (3), Autosomal recessive
chr4	16160505	16227390	4p15.32	4p15.32	612758	TAPT1, CMVFR, OCLSBG	Transmembrane anterior posterior transformation 1	TAPT1	202018	ENSG00000169762		Osteochondrodysplasia, complex lethal, Symoens-Barnes-Gistelinck type, 616897 (3), Autosomal recessive	Tapt1 (MGI:2683537)	Osteochondrodysplasia, complex lethal, Symoens-Barnes-Gistelinck type, 616897 (3), Autosomal recessive
chr4	25655851	25678748	4p15.31-p15.2	4p15.2	604217	SLC34A2, PULAM	Solute carrier family 34 (sodium/phosphate cotransporter), member 2	SLC34A2	10568	ENSG00000157765		Pulmonary alveolar microlithiasis, 265100 (3), Autosomal recessive	Slc34a2 (MGI:1342284)	Pulmonary alveolar microlithiasis, 265100 (3), Autosomal recessive
chr4	39287456	39366362	4p14-p13	4p14	102579	RFC1, RECC1, CANVAS	Replication factor C1, 145kD (activator 1, 145kD)	RFC1	5981	ENSG00000035928		Cerebellar ataxia, neuropathy, and vestibular areflexia syndrome, 614575 (3), Autosomal recessive	Rfc1 (MGI:97891)	Cerebellar ataxia, neuropathy, and vestibular areflexia syndrome, 614575 (3), Autosomal recessive
chr4	39459056	39479506	4p14	4p14	607031	LIAS, PDHLD, HGCLAS	Lipoic acid synthase	LIAS	11019	ENSG00000121897		Hyperglycinemia, lactic acidosis, and seizures, 614462 (3), Autosomal recessive	Lias (MGI:1934604)	Hyperglycinemia, lactic acidosis, and seizures, 614462 (3), Autosomal recessive
chr4	41990530	42090461	4p13	4p13	604604	SLC30A9, C4orf1, HUEL, BILAPES	Solute carrier family 30 (zinc transporter), member 9	SLC30A9	10463	ENSG00000014824		Birk-Landau-Perez syndrome, 617595 (3), Autosomal recessive	Slc30a9 (MGI:1923690)	Birk-Landau-Perez syndrome, 617595 (3), Autosomal recessive
chr4	57030773	57110385	4q12	4q12	602867	IGFBP7, MAC25, RAMSVPS	Insulin-like growth factor-binding protein-7	IGFBP7	3490	ENSG00000163453		Retinal arterial macroaneurysm with supravalvular pulmonic stenosis, 614224 (3), Autosomal recessive	Igfbp7 (MGI:1352480)	Retinal arterial macroaneurysm with supravalvular pulmonic stenosis, 614224 (3), Autosomal recessive
chr4	73404287	73421482	4q11-q13	4q13.3	103600	ALB, ANALBA, FDAH, FDAHT	Albumin	ALB	213	ENSG00000163631	mutation identified in 1 FDAHT family	?[Dysalbuminemic hypertriiodothyroninemia], 615999 (3), Autosomal dominant, Autosomal recessive; Analbuminemia, 616000 (3), Autosomal recessive; [Dysalbuminemic hyperthyroxinemia], 615999 (3), Autosomal dominant, Autosomal recessive	Alb (MGI:87991)	Analbuminemia, 616000 (3), Autosomal recessive
chr4	73436221	73456174	4q11-q13	4q13.3	104150	AFP, HPAFP, AFPD	Alpha-fetoprotein	AFP	174	ENSG00000081051	order: 5'-ALB-3'--5'-AFP-3'	[Hereditary persistence of alpha-fetoprotein], 615970 (3), Autosomal dominant; Alpha-fetoprotein deficiency, 615969 (3), Autosomal recessive	Afp (MGI:87951)	Alpha-fetoprotein deficiency, 615969 (3), Autosomal recessive
chr4	79901146	80073472	4q21	4q21.21	608041	ANTXR2, CMG2, HFS	Anthrax toxin receptor 2	ANTXR2	118429	ENSG00000163297		Hyaline fibromatosis syndrome, 228600 (3), Autosomal recessive	Antxr2 (MGI:1919164)	Hyaline fibromatosis syndrome, 228600 (3), Autosomal recessive
chr4	80266588	80291017	4q21	4q21.21	165190	FGF5, TCMGLY	Fibroblast growth factor-5	FGF5	2250	ENSG00000138675		Trichomegaly, 190330 (3), Autosomal recessive	Fgf5 (MGI:95519)	Trichomegaly, 190330 (3), Autosomal recessive
chr4	99564130	99623997	4q22-q24	4q23	157147	MTTP	Microsomal triglyceride transfer protein, 88kD	MTTP	4547	ENSG00000138823		{Metabolic syndrome, protection against}, 605552 (3), Autosomal dominant; Abetalipoproteinemia, 200100 (3), Autosomal recessive	Mttp (MGI:106926)	Abetalipoproteinemia, 200100 (3), Autosomal recessive
chr4	105369077	105474070	4q25	4q24	609988	PPA2, SCFI, SCFAI	Pyrophosphatase, inorganic, 2	PPA2	27068	ENSG00000138777	mutation identified in 1 SCFAI family	?Sudden cardiac failure, alcohol-induced, 617223 (3), Autosomal recessive; Sudden cardiac failure, infantile, 617222 (3), Autosomal recessive	Ppa2 (MGI:1922026)	Sudden cardiac failure, infantile, 617222 (3), Autosomal recessive
chr4	112637143	112657586	4q25	4q25	612026	LARP7, PIP7S, ALAZS	La ribonucleoprotein 7, transcriptional regulator	LARP7	51574	ENSG00000174720		Alazami syndrome, 615071 (3), Autosomal recessive	Gm12666,Larp7 (MGI:107634,MGI:3650864)	Alazami syndrome, 615071 (3), Autosomal recessive
chr4	122152331	122362752	4q27	4q27	611565	KIAA1109, ALKKUCS	KIAA1109 gene	BLTP1	84162	ENSG00000138688		Alkuraya-Kucinskas syndrome, 617822 (3), Autosomal recessive	Bltp1 (MGI:2444631)	Alkuraya-Kucinskas syndrome, 617822 (3), Autosomal recessive
chr4	146253981	146521940	4q31.2	4q31.22	611459	SLC10A7, SSASKS	Solute carrier family 10 (sodium/bile acid cotransporter family), member 7	SLC10A7	84068	ENSG00000120519		Short stature, amelogenesis imperfecta, and skeletal dysplasia with scoliosis, 618363 (3), Autosomal recessive	Slc10a7 (MGI:1924025)	Short stature, amelogenesis imperfecta, and skeletal dysplasia with scoliosis, 618363 (3), Autosomal recessive
chr4	165327669	165343164	4q32-q34	4q32.3	607545	MSMO1, SC4MOL, ERG25, MCCPD	Methylsterol monooxygenase 1	MSMO1	6307	ENSG00000052802		Microcephaly, congenital cataract, and psoriasiform dermatitis, 616834 (3), Autosomal recessive	Msmo1 (MGI:1913484)	Microcephaly, congenital cataract, and psoriasiform dermatitis, 616834 (3), Autosomal recessive
chr4	165379008	165498547	4q32.3	4q32.3	114855	CPE, BDVS	Carboxypeptidase E	CPE	1363	ENSG00000109472		BDV syndrome, 619326 (3), Autosomal recessive	Cpe (MGI:101932)	BDV syndrome, 619326 (3), Autosomal recessive
chr4	177430774	177442437	4q32-q33	4q34.3	613228	AGA	Aspartylglucosaminidase	AGA	175	ENSG00000038002		Aspartylglucosaminuria, 208400 (3), Autosomal recessive	Aga (MGI:104873)	Aspartylglucosaminuria, 208400 (3), Autosomal recessive
chr4	186191567	186213463	4q35.1	4q35.1-q35.2	608614	CYP4V2, BCD	Cytochrome P450, family 4, subfamily V, polypeptide 2	CYP4V2	285440	ENSG00000145476		Bietti crystalline corneoretinal dystrophy, 210370 (3), Autosomal recessive	Cyp4v3 (MGI:2142763)	Bietti crystalline corneoretinal dystrophy, 210370 (3), Autosomal recessive
chr4	186210853	186258471	4q35	4q35.2	229000	KLKB1, KLK3, PKKD	Kallikrein B plasma 1 (Fletcher factor)	KLKB1	3818	ENSG00000164344	similar to F11	Fletcher factor (prekallikrein) deficiency, 612423 (3), Autosomal recessive	Klkb1 (MGI:102849)	Fletcher factor (prekallikrein) deficiency, 612423 (3), Autosomal recessive
chr5	14664718	14716525	5p15.2	5p15.2	615712	OTULIN, FAM105B, GUM, AIPDS, IMD107	OTU deubiquitinase with linear linkage specificity	OTULIN	90268	ENSG00000154124		Autoinflammation, panniculitis, and dermatosis syndrome, 617099 (3), Autosomal recessive; {Immunodeficiency 107, susceptibility to invasive staphylococcus aureus infection}, 619986 (3), Autosomal dominant	Otulin (MGI:3577015)	Autoinflammation, panniculitis, and dermatosis syndrome, 617099 (3), Autosomal recessive
chr5	32690872	32791720	5p14-p12	5p13.3	108962	NPR3, ANPRC, BOMOS	Natriuretic peptide receptor C	NPR3	4883	ENSG00000113389		Boudin-Mortier syndrome, 619543 (3), Autosomal recessive	Npr3 (MGI:97373)	Boudin-Mortier syndrome, 619543 (3), Autosomal recessive
chr5	36192589	36242279	5p13.2	5p13.2	615787	NADK2, C5orf33, DECRD	NAD kinase 2, mitochondrial	NADK2	133686	ENSG00000152620		2,4-dienoyl-CoA reductase deficiency, 616034 (3), Autosomal recessive	Nadk2 (MGI:1915896)	2,4-dienoyl-CoA reductase deficiency, 616034 (3), Autosomal recessive
chr5	41142116	41261469	5p13	5p13.1	217050	C6	Complement component-6	C6	729	ENSG00000039537		C6 deficiency, 612446 (3), Autosomal recessive; Combined C6/C7 deficiency (3)	C6 (MGI:88233)	C6 deficiency, 612446 (3), Autosomal recessive; Combined C6/C7 deficiency (3)
chr5	41730065	41870425	5p13	5p13.1	601424	OXCT1, OXCT, SCOT	3-oxoacid CoA transferase 1	OXCT1	5019	ENSG00000083720		Succinyl CoA:3-oxoacid CoA transferase deficiency, 245050 (3), Autosomal recessive	Oxct1 (MGI:1914291)	Succinyl CoA:3-oxoacid CoA transferase deficiency, 245050 (3), Autosomal recessive
chr5	78997564	79069674	5q12.2-q12.3	5q14.1	605849	DMGDH, DMGDHD	Dimethylglycine dehydrogenase	DMGDH	29958	ENSG00000132837		Dimethylglycine dehydrogenase deficiency, 605850 (3), Autosomal recessive	Dmgdh (MGI:1921379)	Dimethylglycine dehydrogenase deficiency, 605850 (3), Autosomal recessive
chr5	83077547	83374473	5q13-q14	5q14.2	194363	XRCC4, SSMED	X-ray repair cross complementing 4	XRCC4	7518	ENSG00000152422	between D5S427 and D5S401	Short stature, microcephaly, and endocrine dysfunction, 616541 (3), Autosomal recessive	Xrcc4 (MGI:1333799)	Short stature, microcephaly, and endocrine dysfunction, 616541 (3), Autosomal recessive
chr5	96662037	96774683	5q15-q21	5q15	114090	CAST, PLACK	Calpastatin	CAST	831	ENSG00000153113		Peeling skin with leukonychia, acral punctate keratoses, cheilitis, and knuckle pads, 616295 (3), Autosomal recessive	Cast (MGI:1098236)	Peeling skin with leukonychia, acral punctate keratoses, cheilitis, and knuckle pads, 616295 (3), Autosomal recessive
chr5	131159027	131165256	5q31.2	5q23.3	601314	HINT1, PRKCNH1, NMAN	Histidine triad nucleotide-binding protein 1 (protein kinase C inhibitor 1)	HINT1	3094	ENSG00000169567		Neuromyotonia and axonal neuropathy, autosomal recessive, 137200 (3), Autosomal recessive	Hint1 (MGI:1321133)	Neuromyotonia and axonal neuropathy, autosomal recessive, 137200 (3), Autosomal recessive
chr5	132369710	132395612	5q31.1	5q31.1	603377	SLC22A5, OCTN2, CDSP, SCD	Solute carrier, family 22 (organic cation transporter), member 5	SLC22A5	6584	ENSG00000197375		Carnitine deficiency, systemic primary, 212140 (3), Autosomal recessive	Slc22a21,Slc22a5 (MGI:1329012,MGI:1929481)	Carnitine deficiency, systemic primary, 212140 (3), Autosomal recessive
chr5	132556977	132646349	5q31	5q31.1	604040	RAD50, NBSLD	RAD50 double strand break repair protein	RAD50	10111	ENSG00000113522		Nijmegen breakage syndrome-like disorder, 613078 (3), Autosomal recessive	Rad50 (MGI:109292)	Nijmegen breakage syndrome-like disorder, 613078 (3), Autosomal recessive
chr5	134601149	134632828	5q31.1	5q31.1	607690	SAR1B, CMRD, SARA2, ANDD	Sar1a, S. cerevisiae, homolog 2	SAR1B	51128	ENSG00000152700		Chylomicron retention disease, 246700 (3), Autosomal recessive	Sar1b (MGI:1913647)	Chylomicron retention disease, 246700 (3), Autosomal recessive
chr5	138553756	138575401	5q31.2	5q31.2	600548	HSPA9, HSPA9B, MOT2, GRP75, EVPLS, SIDBA4	Heat-shock 70kD protein-9 (mortalin)	HSPA9	3313	ENSG00000113013		Even-plus syndrome, 616854 (3), Autosomal recessive; Anemia, sideroblastic, 4, 182170 (3), Autosomal dominant	Hspa9 (MGI:96245)	Even-plus syndrome, 616854 (3), Autosomal recessive; Anemia, sideroblastic, 4, 182170 (3), Autosomal dominant
chr5	138946724	139198368	5q31	5q31.2	608005	SIL1, BAP, MSS	SIL1 nucleotide exchange factor	SIL1	64374	ENSG00000120725		Marinesco-Sjogren syndrome, 248800 (3), Autosomal recessive	Sil1 (MGI:1932040)	Marinesco-Sjogren syndrome, 248800 (3), Autosomal recessive
chr5	141515021	141619000	5q31	5q31.3	602121	DIAPH1, DFNA1, LFHL1, SCBMS	Diaphanous-related formin 1	DIAPH1	1729	ENSG00000131504		Deafness, autosomal dominant 1, with or without thrombocytopenia, 124900 (3), Autosomal dominant; Seizures, cortical blindness, microcephaly syndrome, 616632 (3), Autosomal recessive	Diaph1 (MGI:1194490)	Deafness, autosomal dominant 1, with or without thrombocytopenia, 124900 (3), Autosomal dominant; Seizures, cortical blindness, microcephaly syndrome, 616632 (3), Autosomal recessive
chr5	148063980	148137382	5q32	5q32	605010	SPINK5, LEKTI	Serine protease inhibitor, Kazal type, 5	SPINK5	11005	ENSG00000133710		Netherton syndrome, 256500 (3), Autosomal recessive	Spink5 (MGI:1919682)	Netherton syndrome, 256500 (3), Autosomal recessive
chr5	157085832	157109044	5q33.2	5q33.3	606652	HAVCR2, TIM3, SPTCL	Hepatitis A virus cellular receptor 2	HAVCR2	84868	ENSG00000135077		T-cell lymphoma, subcutaneous panniculitis-like, 618398 (3), Autosomal recessive	Havcr2 (MGI:2159682)	T-cell lymphoma, subcutaneous panniculitis-like, 618398 (3), Autosomal recessive
chr5	172325181	172454525	5q35.1	5q35.1	613293	SH3PXD2B, TKS4, KIAA1295, FTHS	SH3 and PX domains-containing protein 2B	SH3PXD2B	285590	ENSG00000174705		Frank-ter Haar syndrome, 249420 (3), Autosomal recessive	Sh3pxd2b (MGI:2442062)	Frank-ter Haar syndrome, 249420 (3), Autosomal recessive
chr6	13304951	13328537	6p24.1	6p24.1	612655	TBC1D7, PIG51, TBC7, MGCPH	TBC1 domain family, member 7	TBC1D7	51256	ENSG00000145979		Macrocephaly/megalencephaly syndrome, autosomal recessive, 248000 (3), Autosomal recessive	Tbc1d7 (MGI:1914296)	Macrocephaly/megalencephaly syndrome, autosomal recessive, 248000 (3), Autosomal recessive
chr6	24494969	24537207	6p22	6p22.3	610045	ALDH5A1, SSADH	Succinic semialdehyde dehydrogenase	ALDH5A1	7915	ENSG00000112294		Succinic semialdehyde dehydrogenase deficiency, 271980 (3), Autosomal recessive	Aldh5a1 (MGI:2441982)	Succinic semialdehyde dehydrogenase deficiency, 271980 (3), Autosomal recessive
chr6	31982057	32002681	6p21.3	6p21.33	120810	C4A, C4S, C4AD	Complement component-4A	C4A	720	ENSG00000244731	order: HLA-B, C2, BF, C4A, C4B, CYP21, DR	[Blood group, Rodgers], 614374 (3); C4a deficiency, 614380 (3), Autosomal recessive	C4a,C4b (MGI:88228,MGI:98320)	C4a deficiency, 614380 (3), Autosomal recessive
chr6	42960754	42963880	6p12	6p21.1	606628	GNMT	Glycine N-methyltransferase	GNMT	27232	ENSG00000124713		Glycine N-methyltransferase deficiency, 606664 (3), Autosomal recessive	Gnmt (MGI:1202304)	Glycine N-methyltransferase deficiency, 606664 (3), Autosomal recessive
chr6	43620494	43631333	6p21.2-p21.1	6p21.1	607434	GTPBP2, JABELS	GTP-binding protein 2	GTPBP2	54676	ENSG00000172432		Jaberi-Elahi syndrome, 617988 (3), Autosomal recessive	Gtpbp2 (MGI:1860138)	Jaberi-Elahi syndrome, 617988 (3), Autosomal recessive
chr6	46704201	46735721	6p21.2-p12	6p12.3	601690	PLA2G7, PAFAH, PAFAD	Phospholipase A2, group VII (platelet-activating factor acetylhydrolase)	PLA2G7	7941	ENSG00000146070		Platelet-activating factor acetylhydrolase deficiency, 614278 (3), Autosomal recessive; {Asthma, susceptibility to}, 600807 (3), Autosomal dominant; {Atopy, susceptibility to}, 147050 (3), Autosomal dominant	Pla2g7 (MGI:1351327)	Platelet-activating factor acetylhydrolase deficiency, 614278 (3), Autosomal recessive
chr6	53001303	53061824	6p12.3	6p12.1	612325	ICK, MRK, KIAA0936, ECO, EJM10	Intestinal cell kinase	CILK1	22858	ENSG00000112144		{Epilepsy, juvenile myoclonic, susceptibility to, 10}, 617924 (3), Autosomal dominant; Endocrine-cerebroosteodysplasia, 612651 (3), Autosomal recessive	Cilk1 (MGI:1934157)	Endocrine-cerebroosteodysplasia, 612651 (3), Autosomal recessive
chr6	104728094	104859919	6q21	6q16.3	610876	HACE1, KIAA1320, SPPRS	HECT domain- and ankyrin repeat-containing E3 ubiquitin protein ligase 1	HACE1	57531	ENSG00000085382		Spastic paraplegia and psychomotor retardation with or without seizures, 616756 (3), Autosomal recessive	Hace1 (MGI:2446110)	Spastic paraplegia and psychomotor retardation with or without seizures, 616756 (3), Autosomal recessive
chr6	107490117	107661306	6q21	6q21	613667	SOBP, JXC1, MRAMS	Sine oculis-binding protein homolog	SOBP	55084	ENSG00000112320		Mental retardation, anterior maxillary protrusion, and strabismus, 613671 (3), Autosomal recessive	Sobp (MGI:1924427)	Mental retardation, anterior maxillary protrusion, and strabismus, 613671 (3), Autosomal recessive
chr6	112052813	112069686	6q21	6q21	603400	CCN6, WISP3, PPAC, PPRD	Cellular communication network factor 6	CCN6	8838	ENSG00000112761		Progressive pseudorheumatoid dysplasia, 208230 (3), Autosomal recessive	Ccn6 (MGI:2685581)	Progressive pseudorheumatoid dysplasia, 208230 (3), Autosomal recessive
chr6	116274858	116279930	6q22-q23	6q22.1	604714	TSPYL1, TSPYL, SIDDT	Y-encoded testis-specific protein-like	TSPYL1	7259	ENSG00000189241		Sudden infant death with dysgenesis of the testes syndrome, 608800 (3), Autosomal recessive	Tspyl1 (MGI:1298395)	Sudden infant death with dysgenesis of the testes syndrome, 608800 (3), Autosomal recessive
chr6	116877242	116932161	6q22.2	6q22.1	612659	RFX6, RFXDC1, MTCHRS	Regulatory factor X, 6	RFX6	222546	ENSG00000185002		Mitchell-Riley syndrome, 615710 (3), Autosomal recessive	Rfx6 (MGI:2445208)	Mitchell-Riley syndrome, 615710 (3), Autosomal recessive
chr6	131573226	131584329	6q23	6q23.2	608313	ARG1	Arginase, liver	ARG1	383	ENSG00000118520		Argininemia, 207800 (3), Autosomal recessive	Arg1 (MGI:88070)	Argininemia, 207800 (3), Autosomal recessive
chr6	151656672	152129619	6q25.1	6q25.1-q25.2	133430	ESR1, ESR, ESTRR	Estrogen receptor 1	ESR1	2099	ENSG00000091831		Breast cancer, somatic, 114480 (3); {Migraine, susceptibility to}, 157300 (3), Autosomal dominant; Estrogen resistance, 615363 (3), Autosomal recessive; {Myocardial infarction, susceptibility to}, 608446 (3)	Esr1 (MGI:1352467)	Breast cancer, somatic, 114480 (3); Estrogen resistance, 615363 (3), Autosomal recessive
chr6	165327289	165988052	6q27	6q27	610652	PDE10A, IOLOD, ADSD2	Phosphodiesterase 10A	PDE10A	10846	ENSG00000112541		Striatal degeneration, autosomal dominant, 616922 (3), Autosomal dominant; Dyskinesia, limb and orofacial, infantile-onset, 616921 (3), Autosomal recessive	Pde10a (MGI:1345143)	Striatal degeneration, autosomal dominant, 616922 (3), Autosomal dominant; Dyskinesia, limb and orofacial, infantile-onset, 616921 (3), Autosomal recessive
chr6	166364919	166382940	6q27	6q27	614738	MPC1, BRP44L, MPYCD	Mitochondrial pyruvate carrier 1	MPC1	51660	ENSG00000060762		Mitochondrial pyruvate carrier deficiency, 614741 (3), Autosomal recessive	Mpc1 (MGI:1915240)	Mitochondrial pyruvate carrier deficiency, 614741 (3), Autosomal recessive
chr7	192571	260772	7p22	7p22.3	611061	FAM20C, DMP4	Family with sequence similarity 20, member C	FAM20C	56975	ENSG00000177706		Raine syndrome, 259775 (3), Autosomal recessive	Fam20c (MGI:2136853)	Raine syndrome, 259775 (3), Autosomal recessive
chr7	5620047	5781663	7p22	7p22.1	609948	RNF216, TRIAD3, ZIN, CAHH	RING finger protein 216	RNF216	54476	ENSG00000011275		Cerebellar ataxia and hypogonadotropic hypogonadism, 212840 (3), Autosomal recessive	Rnf216 (MGI:1344349)	Cerebellar ataxia and hypogonadotropic hypogonadism, 212840 (3), Autosomal recessive
chr7	33904915	34156427	7p14.3	7p14.3	608699	BMPER, CV2	BMP binding endothelial regulator	BMPER	168667	ENSG00000164619		Diaphanospondylodysostosis, 608022 (3), Autosomal recessive	Bmper (MGI:1920480)	Diaphanospondylodysostosis, 608022 (3), Autosomal recessive
chr7	50458442	50565405	7p11	7p12.2-p12.1	107930	DDC	DOPA decarboxylase (aromatic L-amino acid decarboxylase)	DDC	1644	ENSG00000132437		Aromatic L-amino acid decarboxylase deficiency, 608643 (3), Autosomal recessive	Ddc (MGI:94876)	Aromatic L-amino acid decarboxylase deficiency, 608643 (3), Autosomal recessive
chr7	56011064	56051444	7p11.2	7p11.2	172480	PSPH, PSP, PSPHD	Phosphoserine phosphatase	PSPH	5723	ENSG00000146733		Phosphoserine phosphatase deficiency, 614023 (3), Autosomal recessive	Psph (MGI:97788)	Phosphoserine phosphatase deficiency, 614023 (3), Autosomal recessive
chr7	66075819	66093576	7cen-q11.2	7q11.21	608310	ASL	Argininosuccinate lyase	ASL	435	ENSG00000126522		Argininosuccinic aciduria, 207900 (3), Autosomal recessive	Asl (MGI:88084)	Argininosuccinic aciduria, 207900 (3), Autosomal recessive
chr7	73680918	73683453	7q11.23	7q11.23	618202	DNAJC30, WBSCR18, LHONAR, MC1DN38	DNAJ/HSP40 homolog, subfamily C, member 30	DNAJC30	84277	ENSG00000176410		Leber hereditary optic neuropathy, autosomal recessive, 619382 (3), Autosomal recessive	Dnajc30 (MGI:1913364)	Leber hereditary optic neuropathy, autosomal recessive, 619382 (3), Autosomal recessive
chr7	97851677	97928441	7q21-q31	7q21.3	108370	ASNS, ASNSD	Asparagine synthetase	ASNS	440	ENSG00000070669	temperature sensitive G1 mutant	Asparagine synthetase deficiency, 615574 (3), Autosomal recessive	Asns (MGI:1350929)	Asparagine synthetase deficiency, 615574 (3), Autosomal recessive
chr7	100107070	100127171	7q22.1	7q22.1	602955	TAF6, TAF2E, TAFII80, ALYUS	TAF6 RNA polymerase II, TATA box-binding protein-associated factor, 80kD	TAF6	6878	ENSG00000106290		Alazami-Yuan syndrome, 617126 (3), Autosomal recessive	Taf6 (MGI:109129)	Alazami-Yuan syndrome, 617126 (3), Autosomal recessive
chr7	101205984	101217581	7q22	7q22.1	603066	PLOD3, LH3	Procollagen-lysine, 2-oxoglutarate 5-dioxygenase 3 (lysyl hydroxylase 3)	PLOD3	8985	ENSG00000106397	previously assigned to 7q36	Lysyl hydroxylase 3 deficiency, 612394 (3), Autosomal recessive	Plod3 (MGI:1347008)	Lysyl hydroxylase 3 deficiency, 612394 (3), Autosomal recessive
chr7	117480025	117668665	7q31.2	7q31.2	602421	CFTR, ABCC7, CF, MRP7	Cystic fibrosis transmembrane conductance regulator (ATP-binding cassette, subfamily C, member 7)	CFTR	1080	ENSG00000001626	distal and 5' to MET	Cystic fibrosis, 219700 (3), Autosomal recessive; Sweat chloride elevation without CF (3); Congenital bilateral absence of vas deferens, 277180 (3), Autosomal recessive; {Pancreatitis, hereditary}, 167800 (3), Autosomal dominant; {Bronchiectasis with or without elevated sweat chloride 1, modifier of}, 211400 (3), Autosomal dominant; {Hypertrypsinemia, neonatal} (3)	Cftr (MGI:88388)	Cystic fibrosis, 219700 (3), Autosomal recessive; Sweat chloride elevation without CF (3); Congenital bilateral absence of vas deferens, 277180 (3), Autosomal recessive
chr7	122073549	122144249	7q31.3	7q31.32	605113	AASS	Alpha-aminoadipic semialdehyde synthase	AASS	10157	ENSG00000008311		Hyperlysinemia, 238700 (3), Autosomal recessive	Aass (MGI:1353573)	Hyperlysinemia, 238700 (3), Autosomal recessive
chr7	129188633	129213545	7q31-q32	7q32.1	601500	SMO, SMOH, CRJS, PHLS	Smoothened, frizzled class receptor	SMO	6608	ENSG00000128602		Pallister-Hall-like syndrome, 241800 (3), Autosomal recessive; Basal cell carcinoma, somatic, 605462 (3); Curry-Jones syndrome, somatic mosaic, 601707 (3)	Smo (MGI:108075)	Pallister-Hall-like syndrome, 241800 (3), Autosomal recessive; Basal cell carcinoma, somatic, 605462 (3); Curry-Jones syndrome, somatic mosaic, 601707 (3)
chr7	139133778	139191986	7q34	7q34	617453	TTC26, IFT56, BRENS	Tetratricopeptide repeat domain-containing protein 26	TTC26	79989	ENSG00000105948		Biliary, renal, neurologic, and skeletal syndrome, 619534 (3), Autosomal recessive	Ttc26 (MGI:2444853)	Biliary, renal, neurologic, and skeletal syndrome, 619534 (3), Autosomal recessive
chr7	139778242	140020293	7q34	7q34	274180	TBXAS1, GHOSAL, CYP5	Thromboxane A synthase 1, platelet	TBXAS1	6916	ENSG00000059377		Ghosal hematodiaphyseal syndrome, 231095 (3), Autosomal recessive	Tbxas1 (MGI:98497)	Ghosal hematodiaphyseal syndrome, 231095 (3), Autosomal recessive
chr7	158631169	158704804	7q36.3	7q36.3	608532	NCAPG2, CAPG2, MTB, 3KS	Non-SMC condensin II complex subunit G2	NCAPG2	54892	ENSG00000146918		Khan-Khan-Katsanis syndrome, 618460 (3), Autosomal recessive	Ncapg2 (MGI:1923294)	Khan-Khan-Katsanis syndrome, 618460 (3), Autosomal recessive
chr8	19404161	19757908	8p21.3	8p21.3	616615	CSGALNACT1, SDJLABA	Chondroitin sulfate N-acetylgalactosaminyltransferase 1	CSGALNACT1	55790	ENSG00000147408		Skeletal dysplasia, mild, with joint laxity and advanced bone age, 618870 (3), Autosomal recessive	Csgalnact1 (MGI:2442354)	Skeletal dysplasia, mild, with joint laxity and advanced bone age, 618870 (3), Autosomal recessive
chr8	23020133	23069031	8p22-p21	8p21.3	603612	TNFRSF10B, DR5, TRAILR2	Tumor necrosis factor receptor superfamily, member 10B	TNFRSF10B	8795	ENSG00000120889		Squamous cell carcinoma, head and neck, 275355 (3), Autosomal recessive	Tnfrsf10b (MGI:1341090)	Squamous cell carcinoma, head and neck, 275355 (3), Autosomal recessive
chr8	28607736	28755599	8p21	8p21.1	605744	EXTL3, EXTR1, ISDNA	Exostosin-like 3	EXTL3	2137	ENSG00000012232		Immunoskeletal dysplasia with neurodevelopmental abnormalities, 617425 (3), Autosomal recessive	Extl3 (MGI:1860765)	Immunoskeletal dysplasia with neurodevelopmental abnormalities, 617425 (3), Autosomal recessive
chr8	31033810	31176138	8p12-p11.2	8p12	604611	RECQL2, RECQ3, WRN	DNA helicase, RecQ-like 2	WRN	7486	ENSG00000165392		Werner syndrome, 277700 (3), Autosomal recessive	Wrn (MGI:109635)	Werner syndrome, 277700 (3), Autosomal recessive
chr8	61500556	61714592	8q12.1	8q12.3	600582	ASPH, HAAH, FDLAB	Aspartate beta-hydroxylase (junctin; junctate)	ASPH	444	ENSG00000198363		Traboulsi syndrome, 601552 (3), Autosomal recessive	Asph (MGI:1914186)	Traboulsi syndrome, 601552 (3), Autosomal recessive
chr8	63059488	63086053	8q13.1-q13.3	8q12.3	600415	TTPA, TTP1, AVED	Tocopherol, alpha, transfer protein	TTPA	7274	ENSG00000137561		Ataxia with isolated vitamin E deficiency, 277460 (3), Autosomal recessive	Ttpa (MGI:1354168)	Ataxia with isolated vitamin E deficiency, 277460 (3), Autosomal recessive
chr8	89933331	89984667	8q21	8q21.3	602667	NBN, NBS1	Nibrin	NBN	4683	ENSG00000104320		Leukemia, acute lymphoblastic, 613065 (3); Aplastic anemia, 609135 (3); Nijmegen breakage syndrome, 251260 (3), Autosomal recessive	Nbn (MGI:1351625)	Leukemia, acute lymphoblastic, 613065 (3); Aplastic anemia, 609135 (3); Nijmegen breakage syndrome, 251260 (3), Autosomal recessive
chr8	93916923	93926068	8q22.1	8q22.1	605993	PDP1, PPM2C, PDPC	Pyruvate dehydrogenase phosphatase catalytic subunit 1	PDP1	54704	ENSG00000164951		Pyruvate dehydrogenase phosphatase deficiency, 608782 (3), Autosomal recessive	Pdp1 (MGI:2685870)	Pyruvate dehydrogenase phosphatase deficiency, 608782 (3), Autosomal recessive
chr8	99013274	99877580	8q22-q23	8q22.2	607817	VPS13B, KIAA0532, COH1	Vacuolar protein sorting 12 homolog B	VPS13B	157680	ENSG00000132549		Cohen syndrome, 216550 (3), Autosomal recessive	Vps13b (MGI:1916380)	Cohen syndrome, 216550 (3), Autosomal recessive
chr8	103500610	104256094	8q22.3	8q22.3	606630	RIMS2, KIAA0751, RIM2, OBOE, CRSDS	Regulating synaptic membrane exocytosis-2	RIMS2	9699	ENSG00000176406		Cone-rod synaptic disorder syndrome, congenital nonprogressive, 618970 (3), Autosomal recessive	Rims2 (MGI:2152972)	Cone-rod synaptic disorder syndrome, congenital nonprogressive, 618970 (3), Autosomal recessive
chr8	104379431	104467055	8q22	8q22.3	613326	DPYS, DHP	Dihydropyrimidinase	DPYS	1807	ENSG00000147647		Dihydropyrimidinuria, 222748 (3), Autosomal recessive	Dpys (MGI:1928679)	Dihydropyrimidinuria, 222748 (3), Autosomal recessive
chr8	106270178	106752694	8q23	8q23.1	605609	OXR1, CHEGDD	Oxidation resistance 1	OXR1	55074	ENSG00000164830		Cerebellar hypoplasia/atrophy, epilepsy, and global developmental delay, 213000 (3), Autosomal recessive	Oxr1 (MGI:2179326)	Cerebellar hypoplasia/atrophy, epilepsy, and global developmental delay, 213000 (3), Autosomal recessive
chr8	144412414	144416844	8q24.3	8q24.3	607059	SLC39A4, ZIP4	Solute carrier family 36 (zinc transporter), member 4	SLC39A4	55630	ENSG00000147804		Acrodermatitis enteropathica, 201100 (3), Autosomal recessive	Slc39a4 (MGI:1919277)	Acrodermatitis enteropathica, 201100 (3), Autosomal recessive
chr9	4490468	4587469	9p24	9p24.2	133550	SLC1A1, EAAC1, SCZD18, DCBXA	Solute carrier family 1, member 1 (high-affinity glutamate transporter; excitatory amino acid carrier 1)	SLC1A1	6505	ENSG00000106688	mutation identified in 1 SCZD18 family	Dicarboxylic aminoaciduria, 222730 (3), Autosomal recessive; {?Schizophrenia susceptibility 18}, 615232 (3)	Slc1a1 (MGI:105083)	Dicarboxylic aminoaciduria, 222730 (3), Autosomal recessive
chr9	5629107	5778633	9p24.1	9p24.1	610354	RIC1, CIP150, KIAA1432, CATIFA	RIC1 homolog, RAB6A GEF complex partner 1	RIC1	57589	ENSG00000107036		CATIFA syndrome, 618761 (3), Autosomal recessive	Ric1 (MGI:1924893)	CATIFA syndrome, 618761 (3), Autosomal recessive
chr9	20655625	20995950	9p21.3	9p21.3	614606	FOCAD, KIAA1797, SCOLIV	Focadhesin	FOCAD	54914	ENSG00000188352		Liver disease, severe congenital, 619991 (3), Autosomal recessive	Focad (MGI:2676921)	Liver disease, severe congenital, 619991 (3), Autosomal recessive
chr9	34652185	34661902	9p13	9p13.3	600939	IL11RA, CRSDA	Interleukin-11 receptor, alpha	IL11RA	3590	ENSG00000137070		Craniosynostosis and dental anomalies, 614188 (3), Autosomal recessive	Gm13305,Il11ra1,Il11ra2 (MGI:107426,MGI:109123,MGI:3801997)	Craniosynostosis and dental anomalies, 614188 (3), Autosomal recessive
chr9	77177534	77421537	9q21	9q21.2	605978	VPS13A, CHAC	Vacuolar protein sorting 13 homolog A (chorein)	VPS13A	23230	ENSG00000197969		Choreoacanthocytosis, 200150 (3), Autosomal recessive	Vps13a (MGI:2444304)	Choreoacanthocytosis, 200150 (3), Autosomal recessive
chr9	92210207	92293697	9q21	9q22.31	600709	IARS1, IARS, GRIDHH	Isoleucine-tRNA synthetase 1	IARS1	3376	ENSG00000196305		Growth retardation, impaired intellectual development, hypotonia, and hepatopathy, 617093 (3), Autosomal recessive	Iars (MGI:2145219)	Growth retardation, impaired intellectual development, hypotonia, and hepatopathy, 617093 (3), Autosomal recessive
chr9	94603133	94640263	9q22.2-q22.3	9q22.32	611570	FBP1	Fructose-bisphosphatase 1	FBP1	2203	ENSG00000165140		Fructose-1,6-bisphosphatase deficiency, 229700 (3), Autosomal recessive	Fbp1 (MGI:95492)	Fructose-1,6-bisphosphatase deficiency, 229700 (3), Autosomal recessive
chr9	96235306	96311062	9q22	9q22.32	605573	HSD17B3, EDH17B3	Hydroxysteroid (17-beta) dehydrogenase 3	HSD17B3	3293	ENSG00000130948		Pseudohermaphroditism, male, with gynecomastia, 264300 (3), Autosomal recessive	Hsd17b3 (MGI:107177)	Pseudohermaphroditism, male, with gynecomastia, 264300 (3), Autosomal recessive
chr9	97853226	97856717	9q22	9q22.33	602617	FOXE1, FKHL15, TITF2, TTF2, NMTC4	Forkhead box E1 (thyroid transcription factor-2)	FOXE1	2304	ENSG00000178919		Bamforth-Lazarus syndrome, 241850 (3), Autosomal recessive; {Thyroid cancer, nonmedullary, 4}, 616534 (3), Autosomal dominant	Foxe1 (MGI:1353500)	Bamforth-Lazarus syndrome, 241850 (3), Autosomal recessive
chr9	101420560	101435774	9q22.3	9q31.1	612724	ALDOB	Aldolase B, fructose-bisphosphatase	ALDOB	229	ENSG00000136872		Fructose intolerance, hereditary, 229600 (3), Autosomal recessive	Aldob (MGI:87995)	Fructose intolerance, hereditary, 229600 (3), Autosomal recessive
chr9	114154098	114312511	9q32	9q32	608461	COL27A1, KIAA1870, STLS	Collagen, type XXVII, alpha-1	COL27A1	85301	ENSG00000196739		Steel syndrome, 615155 (3), Autosomal recessive	Col27a1 (MGI:2672118)	Steel syndrome, 615155 (3), Autosomal recessive
chr9	120952335	121074865	9q34.1	9q33.2	120900	C5, C5D, ECLZB	Complement component-5	C5	727	ENSG00000106804		C5 deficiency, 609536 (3), Autosomal recessive; [Eculizumab, poor response to], 615749 (3), Autosomal dominant	Hc (MGI:96031)	C5 deficiency, 609536 (3), Autosomal recessive
chr9	128947699	129007096	9q34.11	9q34.11	615587	NUP188, KIAA1069, SANDSTEF	Nucleoporin, 188kD	NUP188	23511	ENSG00000095319		Sandestig-Stefanova syndrome, 618804 (3), Autosomal recessive	Nup188 (MGI:2446190)	Sandestig-Stefanova syndrome, 618804 (3), Autosomal recessive
chr9	130693760	130704894	9q34.12	9q34.12	602238	EXOSC2, RRP4, SHRF	Exosome component 2	EXOSC2	23404	ENSG00000130713		Short stature, hearing loss, retinitis pigmentosa, and distinctive facies, 617763 (3), Autosomal recessive	Exosc2 (MGI:2385133)	Short stature, hearing loss, retinitis pigmentosa, and distinctive facies, 617763 (3), Autosomal recessive
chr9	131009174	131094473	9q33-q34	9q34.12	604349	LAMC3, OCCM	Laminin, gamma-3	LAMC3	10319	ENSG00000050555		Cortical malformations, occipital, 614115 (3), Autosomal recessive	Lamc3 (MGI:1344394)	Cortical malformations, occipital, 614115 (3), Autosomal recessive
chr9	133414337	133459386	9q34	9q34.2	604134	ADAMTS13, VWFCP, TTP	ADAM metallopeptidase domain with thrombospondin type 1 motif, 13	ADAMTS13	11093	ENSG00000160323		Thrombotic thrombocytopenic purpura, hereditary, 274150 (3), Autosomal recessive	Adamts13 (MGI:2685556)	Thrombotic thrombocytopenic purpura, hereditary, 274150 (3), Autosomal recessive
chr9	133514586	133524959	9q34.2	9q34.2	615345	MYMK, TMEM8C	Myomaker	MYMK	389827	ENSG00000187616		Carey-Fineman-Ziter syndrome, 254940 (3), Autosomal recessive	Mymk (MGI:1913389)	Carey-Fineman-Ziter syndrome, 254940 (3), Autosomal recessive
chr9	137086985	137109183	9q34.3	9q34.3	604346	MAN1B1, MRT15	Mannosidase, alpha, class 1B member 1	MAN1B1	11253	ENSG00000177239		Rafiq syndrome, 614202 (3), Autosomal recessive	Man1b1 (MGI:2684954)	Rafiq syndrome, 614202 (3), Autosomal recessive
chr9	137229730	137236555	9q34	9q34.3	609826	SLC34A3, NPTIIC, HHRH	Solute carrier family 34 (sodium/phosphate cotransporter), member 3	SLC34A3	142680	ENSG00000198569		Hypophosphatemic rickets with hypercalciuria, 241530 (3), Autosomal recessive	Slc34a3 (MGI:2159410)	Hypophosphatemic rickets with hypercalciuria, 241530 (3), Autosomal recessive
chr10	12068954	12123221	10p14	10p14	614984	DHTKD1, KIAA1630, AAKAD, CMT2Q	Dehydrogenase E1 and transketolase domains-containing protein 1	DHTKD1	55526	ENSG00000181192	mutation identified in 1 CMT2Q family	?Charcot-Marie-Tooth disease, axonal, type 2Q, 615025 (3), Autosomal dominant; Alpha-aminoadipic and alpha-ketoadipic aciduria, 204750 (3), Autosomal recessive	Dhtkd1 (MGI:2445096)	Alpha-aminoadipic and alpha-ketoadipic aciduria, 204750 (3), Autosomal recessive
chr10	27182838	27242111	10p12.1	10p12.1	616618	ACBD5, KIAA1996, RDLKD	Acyl-CoA-binding domain-containing protein 5	ACBD5	91452	ENSG00000107897		Retinal dystrophy with leukodystrophy, 618863 (3), Autosomal recessive	Acbd5 (MGI:1921409)	Retinal dystrophy with leukodystrophy, 618863 (3), Autosomal recessive
chr10	49734641	49762379	10q11.23	10q11.23	617513	OGDHL, KIAA1290, YOBELN	Oxoglutarate dehydrogenase-like protein	OGDHL	55753	ENSG00000197444		Yoon-Bellen neurodevelopmental syndrome, 619701 (3), Autosomal recessive	Ogdhl (MGI:3616088)	Yoon-Bellen neurodevelopmental syndrome, 619701 (3), Autosomal recessive
chr10	68230595	68232113	10q21.3-q22.1	10q21.3	609875	ATOH7, PHPVAR, NCRNA	Atonal, Drosophila, homolog of, 7	ATOH7	220202	ENSG00000179774		Persistent hyperplastic primary vitreous, autosomal recessive, 221900 (3), Autosomal recessive	Atoh7 (MGI:1355553)	Persistent hyperplastic primary vitreous, autosomal recessive, 221900 (3), Autosomal recessive
chr10	68988803	69016982	10q22.1	10q22.1	609367	KIFBP, KIAA1279	Kinesin family binding protein	KIFBP	26128	ENSG00000198954		Goldberg-Shprintzen megacolon syndrome, 609460 (3), Autosomal recessive	Kifbp (MGI:1919570)	Goldberg-Shprintzen megacolon syndrome, 609460 (3), Autosomal recessive
chr10	71319259	71381423	10q22.1	10q22.1	612373	SLC29A3, ENT3, PHID, HCLAP	Solute carrier family 29 (nucleoside transporter), member 3	SLC29A3	55315	ENSG00000198246		Histiocytosis-lymphadenopathy plus syndrome, 602782 (3), Autosomal recessive	Slc29a3 (MGI:1918529)	Histiocytosis-lymphadenopathy plus syndrome, 602782 (3), Autosomal recessive
chr10	72367340	72626079	10q22.1	10q22.1	605084	MICU1, CBARA1, MPXPS	Mitochondrial calcium uptake protein 1	MICU1	10367	ENSG00000107745		Myopathy with extrapyramidal signs, 615673 (3), Autosomal recessive	Micu1 (MGI:2384909)	Myopathy with extrapyramidal signs, 615673 (3), Autosomal recessive
chr10	89213572	89251775	10q23.31	10q23.31	613497	LIPA, CESD	Lipase A, lysosomal acid, cholesterol esterase	LIPA	3988	ENSG00000107798	?close to GOT	Wolman disease, 278000 (3), Autosomal recessive; Cholesteryl ester storage disease, 278000 (3), Autosomal recessive	Lipa (MGI:96789)	Wolman disease, 278000 (3), Autosomal recessive; Cholesteryl ester storage disease, 278000 (3), Autosomal recessive
chr10	93496612	93529092	10q23.33	10q23.33	610000	CEP55, MARCH	Centrosomal protein, 55kD	CEP55	55165	ENSG00000138180		Multinucleated neurons, anhydramnios, renal dysplasia, cerebellar hypoplasia, and hydranencephaly, 236500 (3), Autosomal recessive	Cep55 (MGI:1921357)	Multinucleated neurons, anhydramnios, renal dysplasia, cerebellar hypoplasia, and hydranencephaly, 236500 (3), Autosomal recessive
chr10	93591694	93601744	10q24	10q23.33	180250	RBP4, RDCCAS, MCOPCB10	Retinol-binding protein-4, interstitial	RBP4	5950	ENSG00000138207	just centromeric of CYP2C cluster	Microphthalmia, isolated, with coloboma 10, 616428 (3), Autosomal dominant; Retinal dystrophy, iris coloboma, and comedogenic acne syndrome, 615147 (3), Autosomal recessive	Rbp4 (MGI:97879)	Microphthalmia, isolated, with coloboma 10, 616428 (3), Autosomal dominant; Retinal dystrophy, iris coloboma, and comedogenic acne syndrome, 615147 (3), Autosomal recessive
chr10	100042193	100081869	10q24.2	10q24.2	603103	CPN1, SCPN, CPN	Carboxypeptidase N, polypeptide 1, 50-kD	CPN1	1369	ENSG00000120054		Carboxypeptidase N deficiency, 212070 (3), Autosomal recessive	Cpn1 (MGI:2135874)	Carboxypeptidase N deficiency, 212070 (3), Autosomal recessive
chr10	122461553	122514907	10q25.3-q26.2	10q26.13	602194	HTRA1, PRSS11, ARMD7, CARASIL, CADASIL2	HTRA serine peptidase 1	HTRA1	5654	ENSG00000166033		{Macular degeneration, age-related, neovascular type}, 610149 (3); {Macular degeneration, age-related, 7}, 610149 (3); CARASIL syndrome, 600142 (3), Autosomal recessive; Cerebral arteriopathy, autosomal dominant, with subcortical infarcts and leukoencephalopathy, type 2, 616779 (3), Autosomal dominant	Htra1 (MGI:1929076)	CARASIL syndrome, 600142 (3), Autosomal recessive; Cerebral arteriopathy, autosomal dominant, with subcortical infarcts and leukoencephalopathy, type 2, 616779 (3), Autosomal dominant
chr10	123009006	123058290	10q25-q26	10q26.13	600301	ACADSB, SBCAD	Acyl-Coenzyme A dehydrogenase, short/branched chain	ACADSB	36	ENSG00000196177		2-methylbutyrylglycinuria, 610006 (3), Autosomal recessive	Acadsb (MGI:1914135)	2-methylbutyrylglycinuria, 610006 (3), Autosomal recessive
chr10	124397303	124418923	10q26	10q26.13	613349	OAT, GACR	Ornithine aminotransferase	OAT	4942	ENSG00000065154	pseudogene at Xp11.2	Gyrate atrophy of choroid and retina with or without ornithinemia, 258870 (3), Autosomal recessive	Oat (MGI:97394)	Gyrate atrophy of choroid and retina with or without ornithinemia, 258870 (3), Autosomal recessive
chr10	133278635	133312337	10q26.3	10q26.3	617817	TUBGCP2, GCP2, GRIP103, SPC97, ALP4, PAMDDFS	Tubulin-gamma complex-associated protein 2	TUBGCP2	10844	ENSG00000130640		Pachygyria, microcephaly, developmental delay, and dysmorphic facies, with or without seizures, 618737 (3), Autosomal recessive	Tubgcp2 (MGI:1921487)	Pachygyria, microcephaly, developmental delay, and dysmorphic facies, with or without seizures, 618737 (3), Autosomal recessive
chr10	133362485	133373354	10q26.2-q26.3	10q26.3	602292	ECHS1, SCEH, ECHS1D	Enoyl-CoA hydratase, short-chain, 1, mitochondrial	ECHS1	1892	ENSG00000127884		Mitochondrial short-chain enoyl-CoA hydratase 1 deficiency, 616277 (3), Autosomal recessive	Echs1 (MGI:2136460)	Mitochondrial short-chain enoyl-CoA hydratase 1 deficiency, 616277 (3), Autosomal recessive
chr11	747464	765012	11p15.5-p15.4	11p15.5	602063	TALDO1	Transaldolase-1	TALDO1	6888	ENSG00000177156	pseudogene on chr.1	Transaldolase deficiency, 606003 (3), Autosomal recessive	Taldo1 (MGI:1274789)	Transaldolase deficiency, 606003 (3), Autosomal recessive
chr11	3000929	3057423	11p15.5	11p15.4	123859	CARS1, CARS, MDBH	Cysteinyl-tRNA synthetase 1	CARS1	833	ENSG00000110619		Microcephaly, developmental delay, and brittle hair syndrome, 618891 (3), Autosomal recessive	Cars (MGI:1351477)	Microcephaly, developmental delay, and brittle hair syndrome, 618891 (3), Autosomal recessive
chr11	13668668	13732346	11p15.2	11p15.3	616107	FAR1, MLSTD2, PFCRD, CSPSD	Fatty acyl CoA reductase 1	FAR1	84188	ENSG00000197601		Peroxisomal fatty acyl-CoA reductase 1 disorder, 616154 (3), Autosomal recessive; Cataracts, spastic paraparesis, and speech delay, 619338 (3), Autosomal dominant	Far1 (MGI:1914670)	Peroxisomal fatty acyl-CoA reductase 1 disorder, 616154 (3), Autosomal recessive; Cataracts, spastic paraparesis, and speech delay, 619338 (3), Autosomal dominant
chr11	17086575	17207986	11p15.1	11p15.1	603601	PIK3C2A, CPK, OCSKD	Phosphatidylinositol 3-kinase, class 2, alpha	PIK3C2A	5286	ENSG00000011405		Oculoskeletodental syndrome, 618440 (3), Autosomal recessive	Pik3c2a (MGI:1203729)	Oculoskeletodental syndrome, 618440 (3), Autosomal recessive
chr11	30009730	30017030	11q13.4-q14.1	11p14.1	176266	KCNA4, KCNA8, MCIDDS	Potassium voltage-gated channel, shaker-related subfamily, member 4	KCNA4	3739	ENSG00000182255	other map to 11p	Microcephaly, cataracts, impaired intellectual development, and dystonia with abnormal striatum, 618284 (3), Autosomal recessive	Kcna4 (MGI:96661)	Microcephaly, cataracts, impaired intellectual development, and dystonia with abnormal striatum, 618284 (3), Autosomal recessive
chr11	44095678	44251962	11p12-p11	11p11.2	608210	EXT2, SSMS	Exostosin glycosyltransferase 2	EXT2	2132	ENSG00000151348		Seizures, scoliosis, and macrocephaly syndrome, 616682 (3), Autosomal recessive; Exostoses, multiple, type 2, 133701 (3), Autosomal dominant	Ext2 (MGI:108050)	Seizures, scoliosis, and macrocephaly syndrome, 616682 (3), Autosomal recessive; Exostoses, multiple, type 2, 133701 (3), Autosomal dominant
chr11	61333228	61353426	11q12.2	11q12.2	615844	TKFC, DAK, TKFCD	Triokinase and FMN cyclase	TKFC	26007	ENSG00000149476		Triokinase and FMN cyclase deficiency syndrome, 618805 (3), Autosomal recessive	Tkfc (MGI:2385084)	Triokinase and FMN cyclase deficiency syndrome, 618805 (3), Autosomal recessive
chr11	61949821	61965515	11q13	11q12.3	607854	BEST1, VMD2, ARB, RP50	Bestrophin 1	BEST1	7439	ENSG00000167995	mutation identified in 1 MRCS family	Macular dystrophy, vitelliform, 2, 153700 (3), Autosomal dominant; ?Microcornea, rod-cone dystrophy, cataract, and posterior staphyloma 2, 193220 (3), Autosomal dominant; Retinitis pigmentosa-50, 613194 (3); Retinitis pigmentosa, concentric, 613194 (3); Vitreoretinochoroidopathy, 193220 (3), Autosomal dominant; Bestrophinopathy, autosomal recessive, 611809 (3)	Best1 (MGI:1346332)	Macular dystrophy, vitelliform, 2, 153700 (3), Autosomal dominant; Retinitis pigmentosa-50, 613194 (3); Retinitis pigmentosa, concentric, 613194 (3); Vitreoretinochoroidopathy, 193220 (3), Autosomal dominant; Bestrophinopathy, autosomal recessive, 611809 (3)
chr11	62615296	62621986	11q12-q13	11q12.3	606374	B3GAT3, GLCATI, JDSCD	Beta-1,3-glucuronyltransferase 3	B3GAT3	26229	ENSG00000149541	pseudogene on chr.3	Multiple joint dislocations, short stature, craniofacial dysmorphism, with or without congenital heart defects, 245600 (3), Autosomal recessive	B3gat3 (MGI:1919977)	Multiple joint dislocations, short stature, craniofacial dysmorphism, with or without congenital heart defects, 245600 (3), Autosomal recessive
chr11	64251530	64269452	11q13	11q13.1	600230	PLCB3, SMDCD	Phospholipase C, beta 3 (phosphatidylinositol-specific)	PLCB3	5331	ENSG00000149782	within 900kb of MEN1	Spondylometaphyseal dysplasia with corneal dystrophy, 618961 (3), Autosomal recessive	Plcb3 (MGI:104778)	Spondylometaphyseal dysplasia with corneal dystrophy, 618961 (3), Autosomal recessive
chr11	65538559	65558359	11q12	11q13.1	602090	LTBP3, LTBP2, DASS, GPHYSD3	Latent transforming growth factor beta binding protein-3	LTBP3	4054	ENSG00000168056		Dental anomalies and short stature, 601216 (3), Autosomal recessive; Geleophysic dysplasia 3, 617809 (3), Autosomal dominant	Ltbp3 (MGI:1101355)	Dental anomalies and short stature, 601216 (3), Autosomal recessive; Geleophysic dysplasia 3, 617809 (3), Autosomal dominant
chr11	65883740	65888471	11q13.1	11q13.1	608296	FIBP, TROFAS	Fibroblast growth factor, acidic, intracellular binding protein	FIBP	9158	ENSG00000172500		Thauvin-Robinet-Faivre syndrome, 617107 (3), Autosomal recessive	Fibp (MGI:1926233)	Thauvin-Robinet-Faivre syndrome, 617107 (3), Autosomal recessive
chr11	66002079	66004149	11q13.1	11q13.1	603811	BANF1, BAF, NGPS	Barrier to autointegration factor 1	BANF1	8815	ENSG00000175334		Nestor-Guillermo progeria syndrome, 614008 (3), Autosomal recessive	Banf1 (MGI:1346330)	Nestor-Guillermo progeria syndrome, 614008 (3), Autosomal recessive
chr11	66243938	66267860	11q12-q13	11q13.2	611729	KLC2, SPOAN	Kinesin, light chain 2	KLC2	64837	ENSG00000174996		Spastic paraplegia, optic atrophy, and neuropathy, 609541 (3), Autosomal recessive	Klc2 (MGI:107953)	Spastic paraplegia, optic atrophy, and neuropathy, 609541 (3), Autosomal recessive
chr11	67452403	67461752	11q13.1	11q13.2	608965	CABP4, CRSD, CSNB2B	Calcium-binding protein 4	CABP4	57010	ENSG00000175544		Cone-rod synaptic disorder, congenital nonprogressive, 610427 (3), Autosomal recessive	Cabp4 (MGI:1920910)	Cone-rod synaptic disorder, congenital nonprogressive, 610427 (3), Autosomal recessive
chr11	71434411	71448393	11q12-q13	11q13.4	602858	DHCR7, SLOS	Delta-7-dehydrocholesterol reductase	DHCR7	1717	ENSG00000172893		Smith-Lemli-Opitz syndrome, 270400 (3), Autosomal recessive	Dhcr7 (MGI:1298378)	Smith-Lemli-Opitz syndrome, 270400 (3), Autosomal recessive
chr11	72223563	72239147	11q23	11q13.4	600829	INPPL1, OPSMD	Inositol polyphosphate phosphatase-like 1	INPPL1	3636	ENSG00000165458		Opsismodysplasia, 258480 (3), Autosomal recessive	Inppl1 (MGI:1333787)	Opsismodysplasia, 258480 (3), Autosomal recessive
chr11	76657524	76670747	11q13.5	11q13.5	137207	LRRC32, GARP, D11S833E, CPPRDD	Leucine rich repeat containing 32	LRRC32	2615	ENSG00000137507		Cleft palate, proliferative retinopathy, and developmental delay, 619074 (3), Autosomal recessive	Lrrc32 (MGI:93882)	Cleft palate, proliferative retinopathy, and developmental delay, 619074 (3), Autosomal recessive
chr11	93784282	93814963	11q21	11q21	603810	MED17, CRSP6, CRSP77, TRAP80, DRIP80	Mediator complex subunit 17	MED17	9440	ENSG00000042429		Microcephaly, postnatal progressive, with seizures and brain atrophy, 613668 (3), Autosomal recessive	Med17 (MGI:2182585)	Microcephaly, postnatal progressive, with seizures and brain atrophy, 613668 (3), Autosomal recessive
chr11	94415570	94512412	11q21	11q21	600814	MRE11A, MRE11, ATLD	MRE11 homolog, double-strand break repair nuclease	MRE11	4361	ENSG00000020922		Ataxia-telangiectasia-like disorder 1, 604391 (3), Autosomal recessive	Mre11a (MGI:1100512)	Ataxia-telangiectasia-like disorder 1, 604391 (3), Autosomal recessive
chr11	108116705	108147603	11q22.3-q23.1	11q22.3	607809	ACAT1	Acetyl-Coenzyme A acetyltransferase-1 (acetoacetyl Coenzyme A thiolase)	ACAT1	38	ENSG00000075239	cluster: cen-STMY2-CLG-STMY1-ter	Alpha-methylacetoacetic aciduria, 203750 (3), Autosomal recessive	Acat1 (MGI:87870)	Alpha-methylacetoacetic aciduria, 203750 (3), Autosomal recessive
chr11	108223067	108369102	11q22.3	11q22.3	607585	ATM, ATA, AT1	ATM serine/threonine kinase	ATM	472	ENSG00000149311		Lymphoma, B-cell non-Hodgkin, somatic (3); Ataxia-telangiectasia, 208900 (3), Autosomal recessive; {Breast cancer, susceptibility to}, 114480 (3), Autosomal dominant, Somatic mutation; T-cell prolymphocytic leukemia, somatic (3); Lymphoma, mantle cell, somatic (3)	Atm (MGI:107202)	Lymphoma, B-cell non-Hodgkin, somatic (3); Ataxia-telangiectasia, 208900 (3), Autosomal recessive; T-cell prolymphocytic leukemia, somatic (3); Lymphoma, mantle cell, somatic (3)
chr11	118657316	118679650	11q23	11q23.3	275360	TREH, TREHD	Trehalase	TREH	11181	ENSG00000118094		Trehalase deficiency, 612119 (3), Autosomal recessive	Treh (MGI:1926230)	Trehalase deficiency, 612119 (3), Autosomal recessive
chr11	121292771	121313410	11q23.3	11q23.3-q24.1	602286	SC5D, ERG3	Sterol C5-desaturase	SC5D	6309	ENSG00000109929		Lathosterolosis, 607330 (3), Autosomal recessive	Sc5d (MGI:1353611)	Lathosterolosis, 607330 (3), Autosomal recessive
chr11	125883614	125900646	11q24.2	11q24.2	610693	HYLS1, FLJ32915	HYLS1 centriolar and ciliogenesis-associated protein	HYLS1	219844	ENSG00000198331		Hydrolethalus syndrome, 236680 (3), Autosomal recessive	Hyls1 (MGI:1924082)	Hydrolethalus syndrome, 236680 (3), Autosomal recessive
chr11	126304060	126350005	11q24.2	11q24.2	610534	DCPS, HINT5, DCS1, ARS	Decapping enzyme, scavenger	DCPS	28960	ENSG00000110063		Al-Raqad syndrome, 616459 (3), Autosomal recessive	Dcps (MGI:1916555)	Al-Raqad syndrome, 616459 (3), Autosomal recessive
chr11	134069072	134152001	11q25	11q25	606871	JAM3	Junctional adhesion molecule 3	JAM3	83700	ENSG00000166086		Hemorrhagic destruction of the brain, subependymal calcification, and cataracts, 613730 (3), Autosomal recessive	Jam3 (MGI:1933825)	Hemorrhagic destruction of the brain, subependymal calcification, and cataracts, 613730 (3), Autosomal recessive
chr12	2890891	2941138	12p13	12p13.33	604730	TULP3, HRCDF	TUB-like protein 3	TULP3	7289	ENSG00000078246		Hepatorenocardiac degenerative fibrosis, 619902 (3), Autosomal recessive	Tulp3 (MGI:1329045)	Hepatorenocardiac degenerative fibrosis, 619902 (3), Autosomal recessive
chr12	6943433	6946003	12p13	12p13.31	615140	C12orf57, C10, TEMTYS	Chromosome 12 open reading frame 57	C12orf57	113246	ENSG00000111678		Temtamy syndrome, 218340 (3), Autosomal recessive	Grcc10 (MGI:1315201)	Temtamy syndrome, 218340 (3), Autosomal recessive
chr12	6970913	6997428	12p13	12p13.31	611531	EMG1, NEP1, C2F, BWCNS	EMG1 N1-specific pseudouridine methyltransferase	EMG1	10436	ENSG00000290146		Bowen-Conradi syndrome, 211180 (3), Autosomal recessive	Emg1 (MGI:1315195)	Bowen-Conradi syndrome, 211180 (3), Autosomal recessive
chr12	14612632	14696599	12p12	12p12.3	601330	GUCY2C, GUC2C, DIAR6, MECIL	Guanylate cyclase 2C (heat stable enterotoxin receptor)	GUCY2C	2984	ENSG00000070019		Diarrhea 6, 614616 (3), Autosomal dominant; Meconium ileus, 614665 (3), Autosomal recessive	Gucy2c (MGI:106903)	Diarrhea 6, 614616 (3), Autosomal dominant; Meconium ileus, 614665 (3), Autosomal recessive
chr12	14880864	14885854	12p13.1-p12.3	12p12.3	154870	MGP	Matrix Gla protein	MGP	4256	ENSG00000111341		Keutel syndrome, 245150 (3), Autosomal recessive	Mgp (MGI:96976)	Keutel syndrome, 245150 (3), Autosomal recessive
chr12	30628988	30695869	12p11.21	12p11.21	605600	IPO8, RANBP8, VISS	Importin 8	IPO8	10526	ENSG00000133704		VISS syndrome, 619472 (3), Autosomal recessive	Ipo8 (MGI:2444611)	VISS syndrome, 619472 (3), Autosomal recessive
chr12	31073860	31104799	12p11	12p11.21	601150	DDX11, CHLR1, KRG2	DEAD/H-box helicase 11	DDX11	1663	ENSG00000013573		Warsaw breakage syndrome, 613398 (3), Autosomal recessive	Ddx11 (MGI:2443590)	Warsaw breakage syndrome, 613398 (3), Autosomal recessive
chr12	50104008	50111313	12q12-q13	12q13.12	138420	GPD1, HTGTI	Glycerol-3-phosphate dehydrogenase, soluble	GPD1	2819	ENSG00000167588		Hypertriglyceridemia, transient infantile, 614480 (3), Autosomal recessive	Gpd1 (MGI:95679)	Hypertriglyceridemia, transient infantile, 614480 (3), Autosomal recessive
chr12	52948855	52952906	12q13	12q13.13	148070	KRT18	Keratin 18	KRT18	3875	ENSG00000111057	contiguous to KRT8, type II heteromer partner	Cirrhosis, cryptogenic, 215600 (3), Autosomal recessive; {Cirrhosis, noncryptogenic, susceptibility to}, 215600 (3), Autosomal recessive	Krt18 (MGI:96692)	Cirrhosis, cryptogenic, 215600 (3), Autosomal recessive
chr12	53307460	53321610	12q13	12q13.13	605378	AAAS, AAA	Aladin WD repeat nucleoporin	AAAS	8086	ENSG00000094914		Achalasia-addisonianism-alacrimia syndrome, 231550 (3), Autosomal recessive	Aaas (MGI:2443767)	Achalasia-addisonianism-alacrimia syndrome, 231550 (3), Autosomal recessive
chr12	55997276	56005525	Chr.12	12q13.2	606887	SUOX	Sulfite oxidase	SUOX	6821	ENSG00000139531		Sulfite oxidase deficiency, 272300 (3), Autosomal recessive	Suox (MGI:2446117)	Sulfite oxidase deficiency, 272300 (3), Autosomal recessive
chr12	56731580	56752323	12q13	12q13.3	176635	PRIM1, PDIL	Primase, polypeptide-1, 49kD	PRIM1	5557	ENSG00000198056		Primordial dwarfism-immunodeficiency-lipodystrophy syndrome, 620005 (3), Autosomal recessive	Prim1 (MGI:97757)	Primordial dwarfism-immunodeficiency-lipodystrophy syndrome, 620005 (3), Autosomal recessive
chr12	57488068	57516652	12q13.3	12q13.3	156560	MARS1, MARS, MTRNS, METRS, ILLD, CMT2U, TTD9	Methioninyl-tRNA synthetase 1	MARS1	4141	ENSG00000166986	mutation identified in 1 TTD9 patient	Interstitial lung and liver disease, 615486 (3), Autosomal recessive; ?Trichothiodystrophy 9, nonphotosensitive, 619692 (3), Autosomal recessive; Charcot-Marie-Tooth disease, axonal, type 2U, 616280 (3), Autosomal dominant	Mars1 (MGI:1345633)	Interstitial lung and liver disease, 615486 (3), Autosomal recessive; Charcot-Marie-Tooth disease, axonal, type 2U, 616280 (3), Autosomal dominant
chr12	80716912	80719671	12q21	12q21.31	159990	MYF5, EORVA	Myogenic factor-5	MYF5	4617	ENSG00000111049		Ophthalmoplegia, external, with rib and vertebral anomalies, 618155 (3), Autosomal recessive	Myf5 (MGI:97252)	Ophthalmoplegia, external, with rib and vertebral anomalies, 618155 (3), Autosomal recessive
chr12	98593686	98606367	12q23	12q23.1	600370	SLC25A3, PHC	Solute carrier family 25 (mitochondrial carrier), member 3	SLC25A3	5250	ENSG00000075415		Mitochondrial phosphate carrier deficiency, 610773 (3), Autosomal recessive	Slc25a3 (MGI:1353498)	Mitochondrial phosphate carrier deficiency, 610773 (3), Autosomal recessive
chr12	102395874	102481839	12q22-q24.1	12q23.2	147440	IGF1	Insulin-like growth factor-1, or somatomedin C	IGF1	3479	ENSG00000017427		Growth retardation with deafness and mental retardation due to IGF1 deficiency, 608747 (3), Autosomal recessive	Igf1 (MGI:96432)	Growth retardation with deafness and mental retardation due to IGF1 deficiency, 608747 (3), Autosomal recessive
chr12	102836889	102958441	12q24.1	12q23.2	612349	PAH, PKU1	Phenylalanine hydroxylase	PAH	5053	ENSG00000171759	close to IGF1	[Hyperphenylalaninemia, non-PKU mild], 261600 (3), Autosomal recessive; Phenylketonuria, 261600 (3), Autosomal recessive	Pah (MGI:97473)	Phenylketonuria, 261600 (3), Autosomal recessive
chr12	109477634	109547829	12q24.11	12q24.11	608047	UBE3B, BPIDS, KOS	Ubiquitin-protein ligase E3B	UBE3B	89910	ENSG00000151148		Kaufman oculocerebrofacial syndrome, 244450 (3), Autosomal recessive	Ube3b (MGI:1891295)	Kaufman oculocerebrofacial syndrome, 244450 (3), Autosomal recessive
chr12	110372900	110403708	12q24.11	12q24.11	606949	ANAPC7, APC7, FERBON	Anaphase-promoting complex, subunit 7	ANAPC7	51434	ENSG00000196510		Ferguson-Bonni neurodevelopmental syndrome, 619699 (3), Autosomal recessive	Anapc7 (MGI:1929711)	Ferguson-Bonni neurodevelopmental syndrome, 619699 (3), Autosomal recessive
chr12	111842228	111902222	12q24.12-q24.13	12q24.12-q24.13	606723	MAPKAPK5, PRAK, NCFD	Mitogen-activated protein kinase-activated protein kinase 5	MAPKAPK5	8550	ENSG00000089022		Neurocardiofaciodigital syndrome, 619869 (3), Autosomal recessive	Mapkapk5 (MGI:1333110)	Neurocardiofaciodigital syndrome, 619869 (3), Autosomal recessive
chr12	122229564	122266494	12q24.31	12q24.31	610034	VPS33A, MPSPS	VPS33A core subunit of CORVET and HOPS complexes	VPS33A	65082	ENSG00000139719		Mucopolysaccharidosis-plus syndrome, 617303 (3), Autosomal recessive	Vps33a (MGI:1924823)	Mucopolysaccharidosis-plus syndrome, 617303 (3), Autosomal recessive
chr13	28659130	28678959	13q12.3	13q12.3	613386	POMP, UMP1, PRAAS2	Proteasome maturation protein	POMP	51371	ENSG00000132963		Proteasome-associated autoinflammatory syndrome 2, 618048 (3), Autosomal dominant; Keratosis linearis with ichthyosis congenita and sclerosing keratoderma, 601952 (3), Autosomal recessive	Pomp (MGI:1913787)	Proteasome-associated autoinflammatory syndrome 2, 618048 (3), Autosomal dominant; Keratosis linearis with ichthyosis congenita and sclerosing keratoderma, 601952 (3), Autosomal recessive
chr13	31199975	31332276	13q12.3	13q12.3	610308	B3GLCT, B3GALTL, B3GTL	Beta 3-glucosyltransferase	B3GLCT	145173	ENSG00000187676		Peters-plus syndrome, 261540 (3), Autosomal recessive	B3glct (MGI:2685903)	Peters-plus syndrome, 261540 (3), Autosomal recessive
chr13	35473789	35476689	13q13	13q13.3	601280	MAB21L1, COFG	mab-21 like 1	MAB21L1	4081	ENSG00000180660		Cerebellar, ocular, craniofacial, and genital syndrome, 618479 (3), Autosomal recessive	Mab21l1 (MGI:1333773)	Cerebellar, ocular, craniofacial, and genital syndrome, 618479 (3), Autosomal recessive
chr13	40789611	40812460	13q14	13q14.11	603861	SLC25A15, ORNT1, HHH	Solute carrier family 25 (mitochondrial carrier), member 15 (ornithine transporter 1)	SLC25A15	10166	ENSG00000102743	with deficiency of factors VII and X in 3 unrelated cases	Hyperornithinemia-hyperammonemia-homocitrullinemia syndrome, 238970 (3), Autosomal recessive	Slc25a15 (MGI:1342274)	Hyperornithinemia-hyperammonemia-homocitrullinemia syndrome, 238970 (3), Autosomal recessive
chr13	43879178	43893932	13q14.11	13q14.11	613409	LACC1, C13orf31, JUVAR	Laccase (multicopper reductase) domain-containing protein 1	LACC1	144811	ENSG00000179630		Juvenile arthritis, 618795 (3), Autosomal recessive	Lacc1 (MGI:2445077)	Juvenile arthritis, 618795 (3), Autosomal recessive
chr13	49531946	49585558	13q14	13q14.2	607867	RCBTB1, CLLD7, GLP, RDEOA	RCC1 domain- and BTB domain-containing protein 1	RCBTB1	55213	ENSG00000136144		Retinal dystrophy with or without extraocular anomalies, 617175 (3), Autosomal recessive	Rcbtb1 (MGI:1918580)	Retinal dystrophy with or without extraocular anomalies, 617175 (3), Autosomal recessive
chr13	51932669	52012132	13q14.3-q21.1	13q14.3	606882	ATP7B, WND	ATPase, Cu++ transporting, beta polypeptide	ATP7B	540	ENSG00000123191		Wilson disease, 277900 (3), Autosomal recessive	Atp7b (MGI:103297)	Wilson disease, 277900 (3), Autosomal recessive
chr13	85792790	85799419	13q31	13q31.1	609681	SLITRK6, DFNMYP	SLIT- and NTRK-like family, member 6	SLITRK6	84189	ENSG00000184564		Deafness and myopia, 221200 (3), Autosomal recessive	Slitrk6 (MGI:2443198)	Deafness and myopia, 221200 (3), Autosomal recessive
chr13	94574054	94596273	13q32.1	13q32.1	616146	TGDS, SDR2E1, CATMANS	TDP-glucose 4,6-dehydratase	TGDS	23483	ENSG00000088451		Catel-Manzke syndrome, 616145 (3), Autosomal recessive	Tgds (MGI:1923605)	Catel-Manzke syndrome, 616145 (3), Autosomal recessive
chr13	95433755	95579759	13q32.1	13q32.1	617579	CLDN10, OSPL, CPETRL3, HELIX	Claudin 10	CLDN10	9071	ENSG00000134873		HELIX syndrome, 617671 (3), Autosomal recessive	Cldn10 (MGI:1913101)	HELIX syndrome, 617671 (3), Autosomal recessive
chr13	95677139	95794988	13q32	13q32.1	601184	DNAJC3, PRKRI, P58, ACPHD	DnaJ, E. coli, homolog of, subfamily C, member 3 (protein kinase inhibitor p58)	DNAJC3	5611	ENSG00000102580	mutation identified in 1 ACPHD family	Ataxia, combined cerebellar and peripheral, with hearing loss and diabetes mellitus, 616192 (3), Autosomal recessive	Dnajc3 (MGI:107373)	Ataxia, combined cerebellar and peripheral, with hearing loss and diabetes mellitus, 616192 (3), Autosomal recessive
chr13	108207442	108218349	13q22-q34	13q33.3	601837	LIG4, LIG4S	Ligase IV, DNA, ATP-dependent	LIG4	3981	ENSG00000174405		LIG4 syndrome, 606593 (3), Autosomal recessive; {Multiple myeloma, resistance to}, 254500 (3), Somatic mutation	Lig4 (MGI:1335098)	LIG4 syndrome, 606593 (3), Autosomal recessive
chr14	22773222	22819791	14q11.2	14q11.2	603593	SLC7A7, LPI	Solute carrier family 7 (cationic amino acid transporter, y+ system), member 7	SLC7A7	9056	ENSG00000155465		Lysinuric protein intolerance, 222700 (3), Autosomal recessive	Slc7a7 (MGI:1337120)	Lysinuric protein intolerance, 222700 (3), Autosomal recessive
chr14	35085472	35122298	14q13.2	14q13.2	615902	PPP2R3C, G5PR, MEGD, SPGF36	Protein phosphatase 2, regulatory subunit B-double prime, gamma	PPP2R3C	55012	ENSG00000092020		Spermatogenic failure 36, 618420 (3), Autosomal dominant; Myoectodermal gonadal dysgenesis syndrome, 618419 (3), Autosomal recessive	Ppp2r3c (MGI:1930009)	Spermatogenic failure 36, 618420 (3), Autosomal dominant; Myoectodermal gonadal dysgenesis syndrome, 618419 (3), Autosomal recessive
chr14	50242434	50312229	14q22.1	14q21.3	609584	L2HGDH, C14orf160, L2HGA	L-2-hydroxyglutarate dehydrogenase	L2HGDH	79944	ENSG00000087299		L-2-hydroxyglutaric aciduria, 236792 (3), Autosomal recessive	L2hgdh (MGI:2384968)	L-2-hydroxyglutaric aciduria, 236792 (3), Autosomal recessive
chr14	56579525	56663165	14q22.3	14q22.3	617449	TMEM260, C14orf101, SHDRA	Transmembrane protein 260	TMEM260	54916	ENSG00000070269		Structural heart defects and renal anomalies syndrome, 617478 (3), Autosomal recessive	Tmem260 (MGI:2443219)	Structural heart defects and renal anomalies syndrome, 617478 (3), Autosomal recessive
chr14	60509146	60512850	14q23	14q23.1	606326	SIX6, ODRMD	SIX homeobox 6	SIX6	4990	ENSG00000184302		Optic disc anomalies with retinal and/or macular dystrophy, 212550 (3), Autosomal recessive	Six6 (MGI:1341840)	Optic disc anomalies with retinal and/or macular dystrophy, 212550 (3), Autosomal recessive
chr14	64388353	64460025	14q24	14q23.3	172460	MTHFD1, MTHFC, CIMAH	Methylenetetrahydrofolate dehydrogenase 1	MTHFD1	4522	ENSG00000100714	trifunctional protein	{Neural tube defects, folate-sensitive, susceptibility to}, 601634 (3), Autosomal recessive; Combined immunodeficiency and megaloblastic anemia with or without hyperhomocysteinemia, 617780 (3), Autosomal recessive	Mthfd1 (MGI:1342005)	Combined immunodeficiency and megaloblastic anemia with or without hyperhomocysteinemia, 617780 (3), Autosomal recessive
chr14	69879416	70032366	14q24.1	14q24.2	608488	SMOC1, OAS	SPARC-related modular calcium-binding 1	SMOC1	64093	ENSG00000198732		Microphthalmia with limb anomalies, 206920 (3), Autosomal recessive	Smoc1 (MGI:1929878)	Microphthalmia with limb anomalies, 206920 (3), Autosomal recessive
chr14	74056847	74084453	14q24.3	14q24.3	603178	ALDH6A1, MMSDH	Aldehyde dehydrogenase 6 family, member A1 (methylmalonate semialdehyde dehydrogenase)	ALDH6A1	4329	ENSG00000119711		Methylmalonate semialdehyde dehydrogenase deficiency, 614105 (3), Autosomal recessive	Aldh6a1 (MGI:1915077)	Methylmalonate semialdehyde dehydrogenase deficiency, 614105 (3), Autosomal recessive
chr14	75578620	75648167	14q24.3	14q24.3	610865	FLVCR2, C14orf58, CCT, PVHH, EPV	FLVCR heme transporter 2	FLVCR2	55640	ENSG00000119686		Proliferative vasculopathy and hydranencephaly-hydrocephaly syndrome, 225790 (3), Autosomal recessive	Flvcr2 (MGI:2384974)	Proliferative vasculopathy and hydranencephaly-hydrocephaly syndrome, 225790 (3), Autosomal recessive
chr14	87933014	87993665	14q31	14q31.3	606890	GALC	Galactosylceramidase	GALC	2581	ENSG00000054983		Krabbe disease, 245200 (3), Autosomal recessive	Galc (MGI:95636)	Krabbe disease, 245200 (3), Autosomal recessive
chr14	93184974	93188463	14q32.12	14q32.12	619332	TMEM251, C14orf109, DMAN	Transmembrane protein 251	LYSET	26175	ENSG00000153485		Dysostosis multiplex, Ain-Naz type, 619345 (3), Autosomal recessive	Tmem251 (MGI:2443862)	Dysostosis multiplex, Ain-Naz type, 619345 (3), Autosomal recessive
chr14	93207256	93229215	14q32.12	14q32.12	613816	UBR7, LICAS	Ubiquitin protein ligase E3 component N-recognin 7	UBR7	55148	ENSG00000012963		Li-Campeau syndrome, 619189 (3), Autosomal recessive	Ubr7 (MGI:1913872)	Li-Campeau syndrome, 619189 (3), Autosomal recessive
chr14	94768223	94770113	14q32.1	14q32.13	138890	GSC, SAMS	Goosecoid	GSC	145258	ENSG00000133937		Short stature, auditory canal atresia, mandibular hypoplasia, skeletal abnormalities, 602471 (3), Autosomal recessive	Gsc (MGI:95841)	Short stature, auditory canal atresia, mandibular hypoplasia, skeletal abnormalities, 602471 (3), Autosomal recessive
chr14	99737722	99942060	14q32	14q32.2	602033	EML1, EMAPL, EMAP, BH	Echinoderm microtubule associated protein like 1	EML1	2009	ENSG00000066629		Band heterotopia, 600348 (3), Autosomal recessive	Eml1 (MGI:1915769)	Band heterotopia, 600348 (3), Autosomal recessive
chr14	105209286	105315589	14q32.33	14q32.33	604902	BRF1, TAF3C, GTF3B, TF3B90, CFDS	BRF1, S. cerevisiae, homolog of (TATA box-binding protein-associated factor 3C)	BRF1	2972	ENSG00000185024		Cerebellofaciodental syndrome, 616202 (3), Autosomal recessive	Brf1 (MGI:1919558)	Cerebellofaciodental syndrome, 616202 (3), Autosomal recessive
chr15	29264989	29269822	15q13.1	15q13.1	608243	NSMCE3, NDNL2, MAGEG1, LICS	NSE3 homolog, SMC5-SMC6 complex component	NSMCE3	56160	ENSG00000185115		Lung disease, immunodeficiency, and chromosome breakage syndrome, 617241 (3), Autosomal recessive	Nscme3l,Nsmce3 (MGI:1913897,MGI:1922805)	Lung disease, immunodeficiency, and chromosome breakage syndrome, 617241 (3), Autosomal recessive
chr15	30903852	30943108	15q13.2-q13.3	15q13.3	613534	FAN1, MTMR15, KIAA1018, KMIN	FANCD2/FANCI-associated nuclease 1	FAN1	22909	ENSG00000198690		Interstitial nephritis, karyomegalic, 614817 (3), Autosomal recessive	Fan1 (MGI:3045266)	Interstitial nephritis, karyomegalic, 614817 (3), Autosomal recessive
chr15	34229784	34338057	15q13-q14	15q14	604878	SLC12A6, KCC3A, KCC3B, KCC3, ACCPN	Solute carrier family 12 (potassium/chloride transporters), member 6	SLC12A6	9990	ENSG00000140199		Agenesis of the corpus callosum with peripheral neuropathy, 218000 (3), Autosomal recessive	Slc12a6 (MGI:2135960)	Agenesis of the corpus callosum with peripheral neuropathy, 218000 (3), Autosomal recessive
chr15	40405795	40435947	15q14-q15	15q15.1	607036	IVD	Isovaleryl Coenzyme A dehydrogenase	IVD	3712	ENSG00000128928		Isovaleric acidemia, 243500 (3), Autosomal recessive	Ivd (MGI:1929242)	Isovaleric acidemia, 243500 (3), Autosomal recessive
chr15	40520993	40565042	15q15.1	15q15.1	618941	CCDC32, CFNDS, C15orf57	Coiled-coil domain-containing protein 32	CCDC32	90416	ENSG00000128891		Cardiofacioneurodevelopmental syndrome, 619123 (3), Autosomal recessive	Ccdc32 (MGI:2685477)	Cardiofacioneurodevelopmental syndrome, 619123 (3), Autosomal recessive
chr15	42942897	43106038	15q15-q21.1	15q15.2	605981	UBR1, JBS	Ubiquitin-protein ligase E3-alpha	UBR1	197131	ENSG00000159459		Johanson-Blizzard syndrome, 243800 (3), Autosomal recessive	Ubr1 (MGI:1277977)	Johanson-Blizzard syndrome, 243800 (3), Autosomal recessive
chr15	45023195	45077185	15q15.3	15q21.1	182500	SORD, SORD1, SORDD	Sorbitol dehydrogenase	SORD	6652	ENSG00000140263		Sorbitol dehydrogenase deficiency with peripheral neuropathy, 618912 (3), Autosomal recessive	Sord (MGI:98266)	Sorbitol dehydrogenase deficiency with peripheral neuropathy, 618912 (3), Autosomal recessive
chr15	45631148	45691281	15q21.1	15q21.1	617658	SQOR, SQRDL	Sulfide quinone oxidoreductase	SQOR	58472	ENSG00000137767		Sulfide:quinone oxidoreductase deficiency, 619221 (3), Autosomal recessive	Sqor (MGI:1929899)	Sulfide:quinone oxidoreductase deficiency, 619221 (3), Autosomal recessive
chr15	58410554	58569844	15q21.3	15q21.3	151670	LIPC, HL, LIPH, HDLCQ12	Lipase C, hepatic	LIPC	3990	ENSG00000166035		{Diabetes mellitus, noninsulin-dependent}, 125853 (3), Autosomal dominant; Hepatic lipase deficiency, 614025 (3), Autosomal recessive; [High density lipoprotein cholesterol level QTL 12], 612797 (3)	Lipc (MGI:96216)	Hepatic lipase deficiency, 614025 (3), Autosomal recessive
chr15	63321378	63381846	15q22	15q22.2	603263	CA12	Carbonic anhydrase XII	CA12	771	ENSG00000074410		Hyperchlorhidrosis, isolated, 143860 (3), Autosomal recessive	Car12 (MGI:1923709)	Hyperchlorhidrosis, isolated, 143860 (3), Autosomal recessive
chr15	63608618	63833948	15q22.31	15q22.31	605109	HERC1, MDFPMR	HECT domain and RCC1-like domain 1	HERC1	8925	ENSG00000103657		Macrocephaly, dysmorphic facies, and psychomotor retardation, 617011 (3), Autosomal recessive	Herc1 (MGI:2384589)	Macrocephaly, dysmorphic facies, and psychomotor retardation, 617011 (3), Autosomal recessive
chr15	78593052	78620996	15q25.1	15q25.1	118503	CHRNA3, LNCR2, PAOD2, BAIPRCK	Cholinergic receptor, neuronal nicotinic, alpha polypeptide-3	CHRNA3	1136	ENSG00000080644		{Lung cancer susceptibility 2}, 612052 (3); Bladder dysfunction, autonomic, with impaired pupillary reflex and secondary CAKUT, 191800 (3), Autosomal recessive	Chrna3 (MGI:87887)	Bladder dysfunction, autonomic, with impaired pupillary reflex and secondary CAKUT, 191800 (3), Autosomal recessive
chr15	90930180	90954093	15q25-q26	15q26.1	611219	UNC45A, SMAP1, GCUNC45, OOHE	unc-45 myosin chaperone A	UNC45A	55898	ENSG00000140553		Osteootohepatoenteric syndrome, 619377 (3), Autosomal recessive	Unc45a (MGI:2142246)	Osteootohepatoenteric syndrome, 619377 (3), Autosomal recessive
chr15	100919357	101078257	15q26.3	15q26.3	610986	LRRK1, OSMD	Leucine-rich repeat kinase 1	LRRK1	79705	ENSG00000154237		Osteosclerotic metaphyseal dysplasia, 615198 (3), Autosomal recessive	Lrrk1 (MGI:2142227)	Osteosclerotic metaphyseal dysplasia, 615198 (3), Autosomal recessive
chr15	101175727	101252048	15q26.3	15q26.3	608183	CHSY1, KIAA0990, TPBS	Carbohydrate synthase 1	CHSY1	22856	ENSG00000131873		Temtamy preaxial brachydactyly syndrome, 605282 (3), Autosomal recessive	Chsy1 (MGI:2681120)	Temtamy preaxial brachydactyly syndrome, 605282 (3), Autosomal recessive
chr16	527712	554636	16p13.3	16p13.3	603267	CAPN15, SOLH, OGIN	Calpain 15	CAPN15	6650	ENSG00000103326		Oculogastrointestinal neurodevelopmental syndrome, 619318 (3), Autosomal recessive	Capn15 (MGI:1355075)	Oculogastrointestinal neurodevelopmental syndrome, 619318 (3), Autosomal recessive
chr16	853634	981613	16p13.3	16p13.3	611761	LMF1, TMEM112	Lipase maturation factor 1	LMF1	64788	ENSG00000103227		Lipase deficiency, combined, 246650 (3), Autosomal recessive	Lmf1 (MGI:1923733)	Lipase deficiency, combined, 246650 (3), Autosomal recessive
chr16	1493360	1510454	16p13.3	16p13.3	611140	TELO2, TEL2, CLK2, KIAA0683, HCLK2, YHFS	Telomere maintenance 2, S. cerevisiae, homolog of	TELO2	9894	ENSG00000100726		You-Hoover-Fong syndrome, 616954 (3), Autosomal recessive	Telo2 (MGI:1918968)	You-Hoover-Fong syndrome, 616954 (3), Autosomal recessive
chr16	1790413	1794908	16p13.3	16p13.3	601489	IGFALS, ALS, ACLSD	Insulin-like growth factor-binding protein, acid-labile subunit	IGFALS	3483	ENSG00000099769		Acid-labile subunit, deficiency of, 615961 (3), Autosomal recessive	Igfals (MGI:107973)	Acid-labile subunit, deficiency of, 615961 (3), Autosomal recessive
chr16	3024035	3027750	16p13.3	16p13.3	615403	THOC6, FSAP35, BBIS	THO complex subunit 6	THOC6	79228	ENSG00000131652		Beaulieu-Boycott-Innes syndrome, 613680 (3), Autosomal recessive	Thoc6 (MGI:2677480)	Beaulieu-Boycott-Innes syndrome, 613680 (3), Autosomal recessive
chr16	4796968	4802633	16p13.3	16p13.3	614574	ROGDI, KTZS	Rogdi atypical leucine zipper	ROGDI	79641	ENSG00000067836		Kohlschutter-Tonz syndrome, 226750 (3), Autosomal recessive	Rogdi (MGI:1913299)	Kohlschutter-Tonz syndrome, 226750 (3), Autosomal recessive
chr16	8674617	8784570	16p13.3	16p13.2	137150	ABAT, GABAT	4-aminobutyrate aminotransferase	ABAT	18	ENSG00000183044		GABA-transaminase deficiency, 613163 (3), Autosomal recessive	Abat (MGI:2443582)	GABA-transaminase deficiency, 613163 (3), Autosomal recessive
chr16	28878488	28904466	16p12	16p11.2	108730	ATP2A1, SERCA1	ATPase, Ca++ transporting, fast-twitch, 1	ATP2A1	487	ENSG00000196296		Brody myopathy, 601003 (3), Autosomal recessive	Atp2a1 (MGI:105058)	Brody myopathy, 601003 (3), Autosomal recessive
chr16	53434471	53491648	16q12.2	16q12.2	180203	RBL2, BRUWAG	RB transcriptional corepressor-like 2	RBL2	5934	ENSG00000103479		Brunet-Wagner neurodevelopmental syndrome, 619690 (3), Autosomal recessive	Rbl2 (MGI:105085)	Brunet-Wagner neurodevelopmental syndrome, 619690 (3), Autosomal recessive
chr16	54930865	54934485	16q11.2-q13	16q12.2	606195	IRX5, HMMS	Iroquois homeobox protein 5	IRX5	10265	ENSG00000176842		Hamamy syndrome, 611174 (3), Autosomal recessive	Irx5 (MGI:1859086)	Hamamy syndrome, 611174 (3), Autosomal recessive
chr16	55478830	55506691	16q13	16q12.2	120360	MMP2, CLG4A, MONA	Matrix metalloproteinase 2 (gelatinase A, 72kD type IV collagenase)	MMP2	4313	ENSG00000087245	near MT1,2	Multicentric osteolysis, nodulosis, and arthropathy, 259600 (3), Autosomal recessive	Mmp2 (MGI:97009)	Multicentric osteolysis, nodulosis, and arthropathy, 259600 (3), Autosomal recessive
chr16	56865207	56915850	16q13	16q13	600968	SLC12A3, NCCT, TSC	Solute carrier family 12 (sodium/potassium/chloride transporters), member 3	SLC12A3	6559	ENSG00000070915		Gitelman syndrome, 263800 (3), Autosomal recessive	Slc12a3 (MGI:108114)	Gitelman syndrome, 263800 (3), Autosomal recessive
chr16	57999603	58021618	16q13	16q21	613276	USB1, C16orf57, PN	U6 small nuclear RNA biogenesis phosphodiesterase 1	USB1	79650	ENSG00000103005		Poikiloderma with neutropenia, 604173 (3), Autosomal recessive	Usb1 (MGI:2142454)	Poikiloderma with neutropenia, 604173 (3), Autosomal recessive
chr16	64943753	65123744	16q21-q22.1	16q21	600023	CDH11, CAD11, ESWS, TBHS2	Cadherin-11 (OB-cadherin, osteoblast)	CDH11	1009	ENSG00000140937		Teebi hypertelorism syndrome 2, 619736 (3), Autosomal dominant; Elsahy-Waters syndrome, 211380 (3), Autosomal recessive	Cdh11 (MGI:99217)	Teebi hypertelorism syndrome 2, 619736 (3), Autosomal dominant; Elsahy-Waters syndrome, 211380 (3), Autosomal recessive
chr16	67429801	67437553	16q22	16q22.1	614232	HSD11B2, HSD11K, AME	Hydroxysteroid (11-beta) dehydrogenase 2	HSD11B2	3291	ENSG00000176387		Apparent mineralocorticoid excess, 218030 (3), Autosomal recessive	Hsd11b2 (MGI:104720)	Apparent mineralocorticoid excess, 218030 (3), Autosomal recessive
chr16	68311019	68360870	16q22.1	16q22.1	610087	PRMT7, KIAA1933, SBIDDS	Protein arginine N-methyltransferase 7	PRMT7	54496	ENSG00000132600		Short stature, brachydactyly, intellectual developmental disability, and seizures, 617157 (3), Autosomal recessive	Prmt7 (MGI:2384879)	Short stature, brachydactyly, intellectual developmental disability, and seizures, 617157 (3), Autosomal recessive
chr16	71729000	71808834	16q23	16q22.2	603533	AP1G1, ADTG, CLAPG1, USRISD	Adaptor-related protein complex 1, gamma 1 subunit (adaptin, gamma)	AP1G1	164	ENSG00000166747		Usmani-Riazuddin syndrome, autosomal recessive, 619548 (3); Usmani-Riazuddin syndrome, autosomal dominant, 619467 (3), Autosomal dominant	Ap1g1 (MGI:101919)	Usmani-Riazuddin syndrome, autosomal recessive, 619548 (3); Usmani-Riazuddin syndrome, autosomal dominant, 619467 (3), Autosomal dominant
chr16	72008744	72027659	16q22	16q22.2	126064	DHODH, URA1, POADS	Dihydroorotate dehydrogenase	DHODH	1723	ENSG00000102967		Miller syndrome, 263750 (3), Autosomal recessive	Dhodh (MGI:1928378)	Miller syndrome, 263750 (3), Autosomal recessive
chr16	75472042	75495441	16q22	16q23.1	605294	CHST6, MCDC1	Carbohydrate sulfotransferase-6 (GlcNAc-6-sulfotransferase, corneal)	CHST6	4166	ENSG00000183196		Macular corneal dystrophy, 217800 (3), Autosomal recessive	Chst5 (MGI:1931825)	Macular corneal dystrophy, 217800 (3), Autosomal recessive
chr16	77282128	77435034	16q23	16q23.1	607512	ADAMTS18, MMCAT	ADAM metallopeptidase domain with thrombospondin type 1 motif, 18	ADAMTS18	170692	ENSG00000140873		Microcornea, myopic chorioretinal atrophy, and telecanthus, 615458 (3), Autosomal recessive	Adamts18 (MGI:2442600)	Microcornea, myopic chorioretinal atrophy, and telecanthus, 615458 (3), Autosomal recessive
chr16	83899115	83927031	16q24	16q23.3	606761	MLYCD, MCD	Malonyl-CoA decarboxylase	MLYCD	23417	ENSG00000103150		Malonyl-CoA decarboxylase deficiency, 248360 (3), Autosomal recessive	Mlycd (MGI:1928485)	Malonyl-CoA decarboxylase deficiency, 248360 (3), Autosomal recessive
chr16	88706503	88715396	16q24.3	16q24.3	617057	CTU2, C16orf84, NCS2, MFRG	Cytosolic thiouridylase, subunit 2	CTU2	348180	ENSG00000174177		Microcephaly, facial dysmorphism, renal agenesis, and ambiguous genitalia syndrome, 618142 (3), Autosomal recessive	Ctu2 (MGI:1914215)	Microcephaly, facial dysmorphism, renal agenesis, and ambiguous genitalia syndrome, 618142 (3), Autosomal recessive
chr16	88809339	88811928	16q24.3	16q24.3	102600	APRT, APRTD	Adenine phosphoribosyltransferase	APRT	353	ENSG00000198931	telomeric to GALNS, transcribed in same cen-tel direction	Adenine phosphoribosyltransferase deficiency, 614723 (3), Autosomal recessive	Aprt (MGI:88061)	Adenine phosphoribosyltransferase deficiency, 614723 (3), Autosomal recessive
chr16	89686689	89696354	16q24	16q24.3	603464	CDK10, PISSLRE, ALSAS	Cyclin-dependent kinase 10	CDK10	8558	ENSG00000185324		Al Kaissi syndrome, 617694 (3), Autosomal recessive	Cdk10 (MGI:2448549)	Al Kaissi syndrome, 617694 (3), Autosomal recessive
chr17	1742871	1755265	17pter-p12	17p13.3	613168	PLI, SERPINF2	Alpha-2-plasmin inhibitor	SERPINF2	5345	ENSG00000167711		Alpha-2-plasmin inhibitor deficiency, 262850 (3), Autosomal recessive	Serpinf2 (MGI:107173)	Alpha-2-plasmin inhibitor deficiency, 262850 (3), Autosomal recessive
chr17	3474110	3503405	17pter-p13	17p13.2	608034	ASPA	Aspartoacylase (aminoacylase-2)	ASPA	443	ENSG00000108381		Canavan disease, 271900 (3), Autosomal recessive	Aspa (MGI:87914)	Canavan disease, 271900 (3), Autosomal recessive
chr17	7217125	7225266	17p13	17p13.1	609575	ACADVL, VLCAD	Acyl-Coenzyme A dehydrogenase, very long chain	ACADVL	37	ENSG00000072778		VLCAD deficiency, 201475 (3), Autosomal recessive	Acadvl (MGI:895149)	VLCAD deficiency, 201475 (3), Autosomal recessive
chr17	19648136	19677596	17p11.2	17p11.2	609523	ALDH3A2, ALDH10, SLS, FALDH	Aldehyde dehydrogenase 3 family, member A2 (fatty aldehyde dehydrogenase)	ALDH3A2	224	ENSG00000072210		Sjogren-Larsson syndrome, 270200 (3), Autosomal recessive	Aldh3a2 (MGI:1353452)	Sjogren-Larsson syndrome, 270200 (3), Autosomal recessive
chr17	28394642	28406592	17q11.1	17q11.2	611672	SLC46A1, HCP1, PCFT	Solute carrier family 46 (folate transporter), member 1	SLC46A1	113235	ENSG00000076351		Folate malabsorption, hereditary, 229050 (3), Autosomal recessive	Slc46a1 (MGI:1098733)	Folate malabsorption, hereditary, 229050 (3), Autosomal recessive
chr17	28506348	28538900	17q11-q12	17q11.2	600838	FOXN1, WHN, TIDAND, TLIND	Forkhead box N1 (winged helix nude)	FOXN1	8456	ENSG00000109101		T-cell lymphopenia, infantile, with or without nail dystrophy, autosomal dominant, 618806 (3), Autosomal dominant; T-cell immunodeficiency, congenital alopecia, and nail dystrophy, 601705 (3), Autosomal recessive	Foxn1 (MGI:102949)	T-cell lymphopenia, infantile, with or without nail dystrophy, autosomal dominant, 618806 (3), Autosomal dominant; T-cell immunodeficiency, congenital alopecia, and nail dystrophy, 601705 (3), Autosomal recessive
chr17	36486681	36499312	17q12	17q12	604500	ZNHIT3, TRIP3, PEHO	Zinc finger HIT domain-containing protein 3	ZNHIT3	9326	ENSG00000273611		PEHO syndrome, 260565 (3), Autosomal recessive	Znhit3 (MGI:3051596)	PEHO syndrome, 260565 (3), Autosomal recessive
chr17	41754609	41786711	17q21	17q21.2	173325	JUP, DP3, PDGB, ARVD12	Junction plakoglobin	JUP	3728	ENSG00000173801	mutation identified in 1 ARVD12 family	Naxos disease, 601214 (3), Autosomal recessive; ?Arrhythmogenic right ventricular dysplasia 12, 611528 (3), Autosomal dominant	Jup (MGI:96650)	Naxos disease, 601214 (3), Autosomal recessive
chr17	47733236	47746122	17q21.3	17q21.32	604895	TBX21, TBET, IMD88	T-box 21	TBX21	30009	ENSG00000073861	mutation identified in 1 IMD88 patient	Asthma and nasal polyps, 208550 (3), Autosomal recessive; ?Immunodeficiency 88, 619630 (3), Autosomal recessive; {Asthma, aspirin-induced, susceptibility to}, 208550 (3), Autosomal recessive	Tbx21 (MGI:1888984)	Asthma and nasal polyps, 208550 (3), Autosomal recessive
chr17	50346126	50361185	17q21.3-q22	17q21.33	608125	XYLT2, XT2, SOS	Xylosyltransferase 2	XYLT2	64132	ENSG00000015532		{Pseudoxanthoma elasticum, modifier of severity of}, 264800 (3), Autosomal recessive; Spondyloocular syndrome, 605822 (3), Autosomal recessive	Xylt2 (MGI:2444797)	Spondyloocular syndrome, 605822 (3), Autosomal recessive
chr17	58269855	58280935	17q23.1	17q22	606989	MPO	Myeloperoxidase	MPO	4353	ENSG00000005381	translocated in t(15;17)(q22;q11.2)	{Alzheimer disease, susceptibility to}, 104300 (3), Autosomal dominant; Myeloperoxidase deficiency, 254600 (3), Autosomal recessive; {Lung cancer, protection against, in smokers} (3)	Mpo (MGI:97137)	Myeloperoxidase deficiency, 254600 (3), Autosomal recessive
chr17	58967201	59106880	17q22-q23	17q22	605073	TRIM37, MUL, KIAA0898	Tripartite motif-containing 37	TRIM37	4591	ENSG00000108395		Mulibrey nanism, 253250 (3), Autosomal recessive	Trim37 (MGI:2153072)	Mulibrey nanism, 253250 (3), Autosomal recessive
chr17	61452422	61485110	17q21-q22	17q23.2	601719	TBX4, ICPPS, PAPPAS	T-box 4	TBX4	9496	ENSG00000121075		Ischiocoxopodopatellar syndrome with or without pulmonary arterial hypertension, 147891 (3), Autosomal dominant; Amelia, posterior, with pelvic and pulmonary hypoplasia syndrome, 601360 (3), Autosomal recessive	Tbx4 (MGI:102556)	Ischiocoxopodopatellar syndrome with or without pulmonary arterial hypertension, 147891 (3), Autosomal dominant; Amelia, posterior, with pelvic and pulmonary hypoplasia syndrome, 601360 (3), Autosomal recessive
chr17	63702832	63741986	17q23.3	17q23.3	608626	STRADA, STRAD, LYK5	STE20-related kinase adaptor alpha	STRADA	92335	ENSG00000266173		Polyhydramnios, megalencephaly, and symptomatic epilepsy, 611087 (3), Autosomal recessive	Strada (MGI:1919399)	Polyhydramnios, megalencephaly, and symptomatic epilepsy, 611087 (3), Autosomal recessive
chr17	63745255	63773597	17q23.3	17q23.3	618260	CCDC47, THNS	Coiled-coil domain-containing protein 47	CCDC47	57003	ENSG00000108588		Trichohepatoneurodevelopmental syndrome, 618268 (3), Autosomal recessive	Ccdc47 (MGI:1914413)	Trichohepatoneurodevelopmental syndrome, 618268 (3), Autosomal recessive
chr17	70075225	70135608	17q25	17q24.3	605722	KCNJ16, KIR5.1, HKTD	Potassium channel, inwardly rectifying, subfamily J, member 16	KCNJ16	3773	ENSG00000153822		Hypokalemic tubulopathy and deafness, 619406 (3), Autosomal recessive	Kcnj16 (MGI:1314842)	Hypokalemic tubulopathy and deafness, 619406 (3), Autosomal recessive
chr17	74862497	74872994	17q24-q25	17q25.1	103270	FDXR, ADXR, ANOA	Ferredoxin reductase (adrenodoxin reductase)	FDXR	2232	ENSG00000161513		Auditory neuropathy and optic atrophy, 617717 (3), Autosomal recessive	Fdxr (MGI:104724)	Auditory neuropathy and optic atrophy, 617717 (3), Autosomal recessive
chr17	75751469	75765192	17q24	17q25.1	604313	GALK1	Galactokinase-1	GALK1	2584	ENSG00000108479		Galactokinase deficiency with cataracts, 230200 (3), Autosomal recessive	Galk1 (MGI:95730)	Galactokinase deficiency with cataracts, 230200 (3), Autosomal recessive
chr17	75941507	75979166	17q25.1	17q25.1	609751	ACOX1, ACOX, SCOX, MITCH	Acyl-Coenzyme A oxidase 1, palmitoyl	ACOX1	51	ENSG00000161533		Mitchell syndrome, 618960 (3), Autosomal dominant; Peroxisomal acyl-CoA oxidase deficiency, 264470 (3), Autosomal recessive	Acox1 (MGI:1330812)	Mitchell syndrome, 618960 (3), Autosomal dominant; Peroxisomal acyl-CoA oxidase deficiency, 264470 (3), Autosomal recessive
chr17	80134369	80147128	17q25.3	17q25.3	608546	EIF4A3, DDX48, MUK34, NMP265, KIAA0111, RCPS	Eukaryotic translation initiation factor 4A3	EIF4A3	9775	ENSG00000141543		Robin sequence with cleft mandible and limb anomalies, 268305 (3), Autosomal recessive	Eif4a3,Eif4a3l1,Eif4a3l2 (MGI:1923731,MGI:3644226,MGI:3646594)	Robin sequence with cleft mandible and limb anomalies, 268305 (3), Autosomal recessive
chr17	81804150	81814008	17q25	17q25.3	138033	GCGR, MVAH	Glucagon receptor	GCGR	2642	ENSG00000215644		Mahvash disease, 619290 (3), Autosomal recessive	Gcgr (MGI:99572)	Mahvash disease, 619290 (3), Autosomal recessive
chr18	6941742	7117797	18p11.31	18p11.31	150320	LAMA1, PTBHS	Laminin, alpha-1	LAMA1	284217	ENSG00000101680		Poretti-Boltshauser syndrome, 615960 (3), Autosomal recessive	Lama1 (MGI:99892)	Poretti-Boltshauser syndrome, 615960 (3), Autosomal recessive
chr18	30989365	31042742	18q12.1	18q12.1	600271	DSC3, DSC4	Desmocollin-3	DSC3	1825	ENSG00000134762		Hypotrichosis and recurrent skin vesicles, 613102 (3), Autosomal recessive	Dsc3 (MGI:1194993)	Hypotrichosis and recurrent skin vesicles, 613102 (3), Autosomal recessive
chr18	31447741	31478702	18q12.1-q12.2	18q12.1	169615	DSG3, ABOLM	Desmoglein-3 (pemphigus vulgaris antigen)	DSG3	1830	ENSG00000134757		Blistering, acantholytic, of oral and laryngeal mucosa, 619226 (3), Autosomal recessive	Dsg3 (MGI:99499)	Blistering, acantholytic, of oral and laryngeal mucosa, 619226 (3), Autosomal recessive
chr18	59327823	59359265	18q21.3-q22	18q21.32	601567	LMAN1, ERGIC53, F5F8D, MCFD1	Lectin, mannose-binding 1	LMAN1	3998	ENSG00000074695		Combined factor V and VIII deficiency, 227300 (3), Autosomal recessive	Lman1 (MGI:1917611)	Combined factor V and VIII deficiency, 227300 (3), Autosomal recessive
chr18	70003031	70205687	18q22.2	18q22.2	610436	RTTN, MSSP	Rotatin	RTTN	25914	ENSG00000176225		Microcephaly, short stature, and polymicrogyria with seizures, 614833 (3), Autosomal recessive	Rttn (MGI:2179288)	Microcephaly, short stature, and polymicrogyria with seizures, 614833 (3), Autosomal recessive
chr18	74250846	74291963	18q23	18q22.3	613218	CYB5A, MCB5, METAG	Cytochrome b5	CYB5A	1528	ENSG00000166347	pseudogenes on X, 14q, 20p; mutation identified in 1 MET5 patient	Methemoglobinemia and ambiguous genitalia, 250790 (3), Autosomal recessive	Cyb5a (MGI:1926952)	Methemoglobinemia and ambiguous genitalia, 250790 (3), Autosomal recessive
chr18	74597870	75065671	18q22.3	18q22.3	615894	ZNF407, SIMHA	Zinc finger protein 407	ZNF407	55628	ENSG00000215421		SIMHA syndrome, 619557 (3), Autosomal recessive	Zfp407 (MGI:2685179)	SIMHA syndrome, 619557 (3), Autosomal recessive
chr18	79676768	79756625	18q23	18q23	604927	CTDP1, FCP1, CCFDN	C-terminal domain of RNA polymerase II subunit A, phosphatase of, subunit 1	CTDP1	9150	ENSG00000060069		Congenital cataracts, facial dysmorphism, and neuropathy, 604168 (3), Autosomal recessive	Ctdp1 (MGI:1926953)	Congenital cataracts, facial dysmorphism, and neuropathy, 604168 (3), Autosomal recessive
chr18	79970813	80033936	18q23	18q23	611595	TXNL4A, DIM1, BMKS	Thioredoxin-like 4A	TXNL4A	10907	ENSG00000141759		Burn-McKeown syndrome, 608572 (3), Autosomal recessive	Txnl4a (MGI:1351613)	Burn-McKeown syndrome, 608572 (3), Autosomal recessive
chr19	859664	863641	19p13.3	19p13.3	134350	CFD, ADN	Complement factor D	CFD	1675	ENSG00000197766		Complement factor D deficiency, 613912 (3), Autosomal recessive	Cfd (MGI:87931)	Complement factor D deficiency, 613912 (3), Autosomal recessive
chr19	5691834	5720452	19p13.2	19p13.3	605490	LONP1, PRSS15, LON, CODASS	lon peptidase 1, mitochondrial	LONP1	9361	ENSG00000196365		CODAS syndrome, 600373 (3), Autosomal recessive	Lonp1 (MGI:1921392)	CODAS syndrome, 600373 (3), Autosomal recessive
chr19	9291140	9309838	19p13.2	19p13.2	609571	ZNF699, FLJ38144, DEGCAGS	Zinc finger protein 699	ZNF699	374879	ENSG00000196110		DEGCAGS syndrome, 619488 (3), Autosomal recessive		DEGCAGS syndrome, 619488 (3), Autosomal recessive
chr19	11574660	11578975	19p13.3-p13.1	19p13.2	171640	ACP5, SPENCDI	Acid phosphatase 5, tartrate resistant	ACP5	54	ENSG00000102575	incorrectly assigned to 15 by A	Spondyloenchondrodysplasia with immune dysregulation, 607944 (3), Autosomal recessive	Acp5 (MGI:87883)	Spondyloenchondrodysplasia with immune dysregulation, 607944 (3), Autosomal recessive
chr19	12875209	12881449	19p13.2-q13.4	19p13.13	126350	DNASE2, DNL, AIPCS	Deoxyribonuclease II, lysosomal	DNASE2	1777	ENSG00000105612		Autoinflammatory-pancytopenia syndrome, 619858 (3), Autosomal recessive	Dnase2a (MGI:1329019)	Autoinflammatory-pancytopenia syndrome, 619858 (3), Autosomal recessive
chr19	19063994	19113030	19p13.11	19p13.11	610823	SLC25A42, MECREN	Solute carrier family 25, member 42	SLC25A42	284439	ENSG00000181035		Metabolic crises, recurrent, with variable encephalomyopathic features and neurologic regression, 618416 (3), Autosomal recessive	Slc25a42 (MGI:1920345)	Metabolic crises, recurrent, with variable encephalomyopathic features and neurologic regression, 618416 (3), Autosomal recessive
chr19	33386950	33521791	19cen-q13.11	19q13.11	613230	PEPD	Peptidase D (prolidase)	PEPD	5184	ENSG00000124299	closely linked to APOC2	Prolidase deficiency, 170100 (3), Autosomal recessive	Pepd (MGI:97542)	Prolidase deficiency, 170100 (3), Autosomal recessive
chr19	38303558	38321887	19p13.3	19q13.2	619109	YIF1B, KABAMAS	YIP1-interacting factor homolog B, membrane-trafficking protein	YIF1B	90522	ENSG00000167645		Kaya-Barakat-Masson syndrome, 619125 (3), Autosomal recessive	Yif1b (MGI:1924504)	Kaya-Barakat-Masson syndrome, 619125 (3), Autosomal recessive
chr19	38915266	38930763	19q13.2	19q13.2	612804	SARS2	Seryl-tRNA synthetase 2	SARS2	54938	ENSG00000104835		Hyperuricemia, pulmonary hypertension, renal failure, and alkalosis, 613845 (3), Autosomal recessive	Sars2 (MGI:1919234)	Hyperuricemia, pulmonary hypertension, renal failure, and alkalosis, 613845 (3), Autosomal recessive
chr19	41330323	41353922	19q13.1	19q13.2	190180	TGFB1, DPD1, CED, IBDIMDE	Transforming growth factor, beta-1	TGFB1	7040	ENSG00000105329		Inflammatory bowel disease, immunodeficiency, and encephalopathy, 618213 (3), Autosomal recessive; Camurati-Engelmann disease, 131300 (3), Autosomal dominant; {Cystic fibrosis lung disease, modifier of}, 219700 (3), Autosomal recessive	Tgfb1 (MGI:98725)	Inflammatory bowel disease, immunodeficiency, and encephalopathy, 618213 (3), Autosomal recessive; Camurati-Engelmann disease, 131300 (3), Autosomal dominant
chr19	41386374	41397359	19q13.2	19q13.2	606492	EXOSC5, RRP46, CABAC	Exosome component 5	EXOSC5	56915	ENSG00000077348		Cerebellar ataxia, brain abnormalities, and cardiac conduction defects, 619576 (3), Autosomal recessive	Exosc5 (MGI:107889)	Cerebellar ataxia, brain abnormalities, and cardiac conduction defects, 619576 (3), Autosomal recessive
chr19	42220312	42228201	19q13.2	19q13.2	614387	ZNF526, KIAA1951, DENNED	Zinc finger protein 526	ZNF526	116115	ENSG00000167625		Dentici-Novelli neurodevelopmental syndrome, 619877 (3), Autosomal recessive	Zfp526 (MGI:2445181)	Dentici-Novelli neurodevelopmental syndrome, 619877 (3), Autosomal recessive
chr19	43506719	43527201	19q13.32	19q13.31	608451	ETHE1, HSCO, D83198	ETHE1 persulfide dioxygenase	ETHE1	23474	ENSG00000105755		Ethylmalonic encephalopathy, 602473 (3), Autosomal recessive	Ethe1 (MGI:1913321)	Ethylmalonic encephalopathy, 602473 (3), Autosomal recessive
chr19	49818289	49840384	19q13.3	19q13.33	610197	MED25, PTOV2, ARC92, BVSYS	Mediator of RNA polymerase II transcription, subunit 25, S. cerevisiae, homolog of	MED25	81857	ENSG00000104973		Basel-Vanagait-Smirin-Yosef syndrome, 616449 (3), Autosomal recessive	Med25 (MGI:1922863)	Basel-Vanagait-Smirin-Yosef syndrome, 616449 (3), Autosomal recessive
chr20	6074845	6123030	20p13	20p12.3	607900	FERMT1, KIND1, URP1, C20orf42	Fermitin family, member 1	FERMT1	55612	ENSG00000101311		Kindler syndrome, 173650 (3), Autosomal recessive	Fermt1 (MGI:2443583)	Kindler syndrome, 173650 (3), Autosomal recessive
chr20	13104772	13638932	20p12.1	20p12.1	608270	TASP1, C20orf13, SULEHS	Threonine aspartase 1	TASP1	55617	ENSG00000089123		Suleiman-El-Hattab syndrome, 618950 (3), Autosomal recessive	Tasp1 (MGI:1923062)	Suleiman-El-Hattab syndrome, 618950 (3), Autosomal recessive
chr20	19757599	20002456	20p11.22	20p11.23	610222	RIN2, MACS	RAS and RAB interactor 2	RIN2	54453	ENSG00000132669		Macrocephaly, alopecia, cutis laxa, and scoliosis, 613075 (3), Autosomal recessive	Rin2 (MGI:1921280)	Macrocephaly, alopecia, cutis laxa, and scoliosis, 613075 (3), Autosomal recessive
chr20	23361127	23373062	20p11.21	20p11.21	613842	GZF1, ZNF336, JLSM	GDNF-inducible zinc finger protein 1	GZF1	64412	ENSG00000125812		Joint laxity, short stature, and myopia, 617662 (3), Autosomal recessive	Gzf1 (MGI:1921783)	Joint laxity, short stature, and myopia, 617662 (3), Autosomal recessive
chr20	25294743	25390835	20p11.21	20p11.21	613599	ABHD12, PHARC	Abhydrolase domain-containing protein 12, lysophospholipase	ABHD12	26090	ENSG00000100997		Polyneuropathy, hearing loss, ataxia, retinitis pigmentosa, and cataract, 612674 (3), Autosomal recessive	Abhd12 (MGI:1923442)	Polyneuropathy, hearing loss, ataxia, retinitis pigmentosa, and cataract, 612674 (3), Autosomal recessive
chr20	31637912	31645006	20q11.21	20q11.21	607976	COX4I2	Cytochrome c oxidase, subunit IV, isoform 2	COX4I2	84701	ENSG00000131055		Exocrine pancreatic insufficiency, dyserythropoietic anemia, and calvarial hyperostosis, 612714 (3), Autosomal recessive	Cox4i2 (MGI:2135755)	Exocrine pancreatic insufficiency, dyserythropoietic anemia, and calvarial hyperostosis, 612714 (3), Autosomal recessive
chr20	34363273	34511773	20q11.22-q11.23	20q11.22	606409	ITCH, AIP4, NAPP1, ADMFD	Itchy, mouse, homolog of	ITCH	83737	ENSG00000289720		Autoimmune disease, multisystem, with facial dysmorphism, 613385 (3), Autosomal recessive	Itch (MGI:1202301)	Autoimmune disease, multisystem, with facial dysmorphism, 613385 (3), Autosomal recessive
chr20	44302840	44311202	20q13.12	20q13.12	612029	FIT2, C20orf142, SIDDIS	Fat-inducing transcript 2	FITM2	128486	ENSG00000197296		Siddiqi syndrome, 618635 (3), Autosomal recessive	Fitm2 (MGI:2444508)	Siddiqi syndrome, 618635 (3), Autosomal recessive
chr20	45891335	45898820	20q13.1	20q13.12	613111	CTSA, PPGB, GSL, NGBE, GLB2	Cathepsin A (protective protein for beta-galactosidase)	CTSA	5476	ENSG00000064601		Galactosialidosis, 256540 (3), Autosomal recessive	Ctsa (MGI:97748)	Galactosialidosis, 256540 (3), Autosomal recessive
chr20	46366050	46406615	20q13	20q13.12	606421	ELMO2, CED12, VMPI	Engulfment and cell motility gene 2	ELMO2	63916	ENSG00000062598		Vascular malformation, primary intraosseous, 606893 (3), Autosomal recessive	Elmo2 (MGI:2153045)	Vascular malformation, primary intraosseous, 606893 (3), Autosomal recessive
chr20	46708320	46736347	20q13.1	20q13.12	606145	SLC2A10, GLUT10, ATORS	Solute carrier family 2 (facilitated glucose transporter), member 10	SLC2A10	81031	ENSG00000197496		Arterial tortuosity syndrome, 208050 (3), Autosomal recessive	Slc2a10 (MGI:2156687)	Arterial tortuosity syndrome, 208050 (3), Autosomal recessive
chr20	64047582	64049639	20q13.33	20q13.33	601618	SOX18, HLTS, HLTRS	SOX18, mouse, homolog of	SOX18	54345	ENSG00000203883		Hypotrichosis-lymphedema-telangiectasia syndrome, 607823 (3), Autosomal recessive; Hypotrichosis-lymphedema-telangiectasia-renal defect syndrome, 137940 (3), Autosomal dominant	Sox18 (MGI:103559)	Hypotrichosis-lymphedema-telangiectasia syndrome, 607823 (3), Autosomal recessive; Hypotrichosis-lymphedema-telangiectasia-renal defect syndrome, 137940 (3), Autosomal dominant
chr21	18269116	18460676	21q21	21q21.1	606635	TMPRSS15, PRSS7, ENTK	Transmembrane protease, serine 15	TMPRSS15	5651	ENSG00000154646		Enterokinase deficiency, 226200 (3), Autosomal recessive	Tmprss15 (MGI:1197523)	Enterokinase deficiency, 226200 (3), Autosomal recessive
chr21	46136262	46155579	21q22.3	21q22.3	606806	FTCD	Formiminotransferase cyclodeminase	FTCD	10841	ENSG00000160282		Glutamate formiminotransferase deficiency, 229100 (3), Autosomal recessive	Ftcd (MGI:1339962)	Glutamate formiminotransferase deficiency, 229100 (3), Autosomal recessive
chr21	46235133	46286265	21q22.3	21q22.3	603294	MCM3AP, MAP80, GANP, PNRIID	Minichromosome maintenance 3-associated protein, 80-kD	MCM3AP	8888	ENSG00000160294		Peripheral neuropathy, autosomal recessive, with or without impaired intellectual development, 618124 (3), Autosomal recessive	Mcm3ap (MGI:1930089)	Peripheral neuropathy, autosomal recessive, with or without impaired intellectual development, 618124 (3), Autosomal recessive
chr22	20017023	20067164	22q11.2	22q11.21	616830	TANGO2, C22orf25, MECRCN	Transport and golgi organization 2 homolog	TANGO2	128989	ENSG00000183597		Metabolic encephalomyopathic crises, recurrent, with rhabdomyolysis, cardiac arrhythmias, and neurodegeneration, 616878 (3), Autosomal recessive	Tango2 (MGI:101825)	Metabolic encephalomyopathic crises, recurrent, with rhabdomyolysis, cardiac arrhythmias, and neurodegeneration, 616878 (3), Autosomal recessive
chr22	20424584	20437825	22q11	22q11.21	613619	SCARF2, SREC2, VDEGS	Scavenger receptor class F, member 2	SCARF2	91179	ENSG00000244486		Van den Ende-Gupta syndrome, 600920 (3), Autosomal recessive	Scarf2 (MGI:1858430)	Van den Ende-Gupta syndrome, 600920 (3), Autosomal recessive
chr22	20859007	20891214	22q11.2	22q11.21	604202	SNAP29, CEDNIK	Synaptosomal-associated protein, 29kD	SNAP29	9342	ENSG00000099940		Cerebral dysgenesis, neuropathy, ichthyosis, and palmoplantar keratoderma syndrome, 609528 (3), Autosomal recessive	Snap29 (MGI:1914724)	Cerebral dysgenesis, neuropathy, ichthyosis, and palmoplantar keratoderma syndrome, 609528 (3), Autosomal recessive
chr22	24495332	24528390	22q11.2	22q11.23	606673	UPB1, BUP1	Beta-ureidopropionase	UPB1	51733	ENSG00000100024		Beta-ureidopropionase deficiency, 613161 (3), Autosomal recessive	Upb1 (MGI:2143535)	Beta-ureidopropionase deficiency, 613161 (3), Autosomal recessive
chr22	29327680	29388570	22q12	22q12.2	600157	AP1B1, ADTB1, BAM22, CLAPB2, KIDAR	Adaptor-related protein complex 1, beta 1 subunit (adaptin, beta)	AP1B1	162	ENSG00000100280		Keratitis-ichthyosis-deafness syndrome, autosomal recessive, 242150 (3), Autosomal recessive	Ap1b1 (MGI:1096368)	Keratitis-ichthyosis-deafness syndrome, autosomal recessive, 242150 (3), Autosomal recessive
chr22	30607174	30627271	22q11.2-qter	22q12.2	613441	TCN2, TC2	Transcobalamin II	TCN2	6948	ENSG00000185339	linked to P1	Transcobalamin II deficiency, 275350 (3), Autosomal recessive	Tcn2 (MGI:98534)	Transcobalamin II deficiency, 275350 (3), Autosomal recessive
chr22	32043261	32113029	22q13.1	22q12.3	182380	SLC5A1, SGLT1	Solute carrier family 5 (sodium/glucose transporter), member 1	SLC5A1	6523	ENSG00000100170		Glucose/galactose malabsorption, 606824 (3), Autosomal recessive	Slc5a1 (MGI:107678)	Glucose/galactose malabsorption, 606824 (3), Autosomal recessive
chr22	35381096	35394207	22q12	22q12.3	141250	HMOX1, HMOX1D	Heme oxygenase 1	HMOX1	3162	ENSG00000100292		Heme oxygenase-1 deficiency, 614034 (3), Autosomal recessive; {Pulmonary disease, chronic obstructive, susceptibility to}, 606963 (3)	Hmox1 (MGI:96163)	Heme oxygenase-1 deficiency, 614034 (3), Autosomal recessive
chr22	37065436	37110536	22q12-q13	22q12.3	609862	TMPRSS6, IRIDA	Transmembrane protease, serine 6 (matriptase 2)	TMPRSS6	164656	ENSG00000187045		Iron-refractory iron deficiency anemia, 206200 (3), Autosomal recessive	Tmprss6 (MGI:1919003)	Iron-refractory iron deficiency anemia, 206200 (3), Autosomal recessive
chr22	40346500	40387527	22q13.1	22q13.1	608222	ADSL	Adenylosuccinate lyase	ADSL	158	ENSG00000239900	ade(-)I; bifunctional	Adenylosuccinase deficiency, 103050 (3), Autosomal recessive	Adsl (MGI:103202)	Adenylosuccinase deficiency, 103050 (3), Autosomal recessive
chr22	41469117	41528974	22q13.2	22q13.2	100850	ACO2, ICRD, OPA9	Aconitase, mitochondrial	ACO2	50	ENSG00000100412	distal to Ph1 break; mutation identified in 1 OPA9 family	?Optic atrophy 9, 616289 (3), Autosomal recessive; Infantile cerebellar-retinal degeneration, 614559 (3), Autosomal recessive	Aco2 (MGI:87880)	Infantile cerebellar-retinal degeneration, 614559 (3), Autosomal recessive

## Sheet: gnomAD
symbol	ALL	AFR	NFE	ASJ	EAS	FIN	SAS	AMR
DHTKD1	2.00194e-05	6.87084e-05	1.68003e-05	7.58983e-07	3.47432e-05	9.36851e-07	2.47556e-05	1.11982e-05
ACBD5	4.15318e-07	1.39724e-07	5.37403e-07	3.93832e-08	1.44223e-06	3.84879e-09	5.86315e-07	8.14612e-07
OGDHL	3.49842e-06	4.46263e-05	1.35684e-06	3.31818e-07	2.62283e-06	0	1.20897e-06	1.2995e-06
KIFBP	5.01109e-07	4.29382e-07	5.71346e-07	2.33109e-05	4.74083e-08	0	4.01714e-08	5.23767e-08
SLC29A3	1.27964e-06	2.66416e-06	9.6522e-07	0	1.59448e-06	3.84735e-09	3.97214e-06	1.73965e-06
MICU1	1.68959e-06	6.44628e-07	3.46487e-06	4.04681e-08	2.4648e-07	1.42813e-07	2.24186e-06	1.27584e-06
LIPA	7.80752e-06	2.66272e-06	1.57004e-05	1.39596e-06	1.86569e-06	3.84316e-07	4.30898e-06	8.00438e-06
CEP55	1.24948e-06	2.83669e-07	1.64773e-06	0	9.64943e-07	1.16022e-07	1.93518e-06	1.82768e-06
HTRA1	1.48371e-06	1.34169e-06	1.68796e-06	0	1.5537e-06	4.14756e-06	1.09909e-06	2.44338e-07
ACADSB	1.22891e-05	3.26679e-05	7.60794e-06	2.17798e-08	9.03979e-05	1.10828e-06	1.12232e-05	7.07838e-06
OAT	4.41553e-06	8.32625e-07	4.22999e-06	3.14572e-06	5.27594e-07	5.81413e-05	4.70685e-06	1.32389e-06
ECHS1	5.99133e-06	5.61877e-06	1.15243e-05	0	1.82513e-06	2.50293e-07	5.1281e-06	2.28783e-06
CARS1	6.70162e-06	7.85623e-06	7.76754e-06	3.93989e-08	1.72086e-06	3.26227e-05	1.50407e-06	3.236e-06
EXT2	5.77313e-06	2.42518e-05	3.68155e-06	1.06879e-06	4.47982e-06	3.96439e-07	1.26138e-05	4.80704e-06
TKFC	5.83347e-06	3.39222e-05	3.27609e-06	5.44816e-07	2.88348e-05	9.1119e-09	8.63759e-06	6.75502e-07
BEST1	9.16759e-06	3.92889e-06	7.54617e-06	1.36118e-05	0.000103392	5.80136e-07	4.46817e-06	1.09645e-05
B3GAT3	2.38864e-06	2.28446e-06	3.2912e-06	3.0016e-07	1.01554e-06	1.37825e-07	1.10655e-06	2.61594e-06
LTBP3	1.57615e-06	3.89782e-07	1.55485e-06	6.14422e-07	2.84413e-06	7.41922e-07	4.4612e-07	7.85554e-06
CABP4	7.20446e-07	2.80235e-07	9.95765e-07	3.32604e-07	2.93132e-07	2.22392e-08	6.27607e-07	1.05818e-06
DHCR7	0.000181694	5.32663e-05	0.000422342	0.000672801	3.18373e-05	2.2822e-05	1.44447e-05	6.70403e-05
INPPL1	1.49694e-06	9.42638e-07	1.92909e-06	3.68364e-06	1.46502e-06	8.16772e-07	3.46366e-06	6.97348e-07
MED17	7.46254e-07	1.16006e-06	1.02256e-06	8.71963e-08	2.81918e-07	2.61296e-08	5.49191e-07	6.03251e-07
MRE11	1.90016e-06	3.26427e-06	1.64379e-06	3.95243e-08	1.37397e-06	1.17573e-07	3.14809e-06	2.08506e-06
ACAT1	4.40158e-06	1.69782e-06	3.18329e-06	1.19829e-07	1.35413e-05	1.41211e-07	2.05543e-06	2.93779e-05
ATM	7.10818e-05	5.13991e-05	7.59416e-05	1.85783e-05	0.000103604	4.35232e-06	5.79822e-05	0.000122777
SC5D	2.84631e-07	2.58609e-07	5.66211e-07	0	1.31974e-07	3.46391e-08	6.82917e-08	1.23713e-07
HYLS1	7.40801e-06	1.09432e-06	2.62731e-06	8.71705e-08	9.13818e-08	0.000387049	2.11923e-07	1.08729e-06
DCPS	9.25518e-06	4.66269e-06	2.01942e-06	3.93832e-08	5.05462e-06	1.89665e-07	0.000371555	2.1218e-06
JAM3	3.45092e-07	4.34136e-07	1.84975e-07	1.57564e-07	2.66443e-06	3.93432e-06	3.87393e-08	6.08449e-08
TALDO1	1.06366e-06	2.18013e-06	1.26764e-06	2.17862e-08	1.85972e-07	2.39162e-08	3.24087e-06	6.32939e-07
LRRC32	3.36339e-08	2.28889e-07	2.31113e-08	0	7.48056e-09	0	1.72446e-08	1.71143e-08
C12orf57	1.65414e-06	9.41161e-06	8.48849e-07	3.93832e-08	1.43943e-06	3.54525e-08	1.83135e-06	1.1377e-06
EMG1	1.00166e-07	3.21847e-07	5.51042e-08	0	1.19317e-07	6.15008e-08	2.30037e-07	3.35519e-09
GUCY2C	1.48192e-05	3.45814e-05	1.15335e-05	2.29481e-06	1.96096e-05	3.11007e-07	3.82911e-05	1.31718e-05
DDX11	2.38661e-05	3.68008e-05	2.09022e-05	0.000289814	3.04762e-05	3.06241e-05	1.46503e-05	9.14705e-06
GPD1	9.06323e-07	6.02428e-07	9.96637e-07	4.90422e-06	4.48961e-07	3.86411e-09	7.24972e-06	6.44193e-07
KRT18	3.71264e-06	8.99632e-08	1.37464e-06	0.000545641	0	3.50521e-05	2.21873e-07	5.23623e-08
AAAS	1.28398e-05	2.5083e-05	1.38636e-05	3.31818e-07	4.04947e-06	2.70945e-06	7.72478e-06	2.00508e-05
SUOX	1.13435e-06	1.35779e-06	8.91781e-07	1.19753e-07	1.08301e-05	8.63404e-09	9.83936e-07	1.20577e-06
MARS1	4.47207e-06	4.7123e-06	4.69083e-06	0	2.10351e-05	9.26341e-07	6.85104e-06	4.31167e-06
IGF1	2.14631e-08	1.40582e-08	2.81053e-08	0	1.32605e-08	2.39713e-08	4.2971e-09	1.03601e-08
PAH	0.000391019	5.276e-05	0.000694673	0.00353234	0.000178289	2.78488e-05	0.000170597	0.000225197
UBE3B	1.09934e-05	8.12009e-06	1.04718e-05	1.49036e-06	3.30521e-05	9.89273e-07	5.17356e-06	2.55419e-05
VPS33A	4.59886e-07	5.4702e-07	6.94108e-07	3.31818e-07	1.15178e-06	3.54659e-08	2.67139e-07	1.46537e-07
MGP	3.68917e-07	8.35174e-08	9.38449e-07	2.9111e-08	9.49308e-07	4.29542e-08	0	1.20148e-07
IPO8	3.29423e-07	4.22391e-07	5.2524e-07	0	1.49304e-07	3.44433e-08	7.3863e-07	1.91895e-07
PRIM1	2.66012e-07	1.57529e-07	4.02171e-07	3.67482e-07	1.39981e-07	2.6365e-07	7.28321e-08	3.35681e-08
SLC25A3	1.16073e-07	6.1958e-08	5.71795e-08	0	2.43245e-07	3.42334e-08	6.84125e-08	5.71e-07
POMP	4.77181e-08	3.72567e-08	1.04616e-07	0	0	0	0	3.4897e-09
B3GLCT	5.55608e-06	2.91754e-06	1.14009e-05	1.40675e-06	2.43589e-06	6.59977e-07	9.17665e-07	3.55239e-06
SLC25A15	1.16445e-06	2.98061e-07	6.26809e-07	3.93832e-08	1.3917e-05	7.68187e-08	5.60126e-07	2.82306e-06
LACC1	2.99904e-07	1.38405e-08	5.02961e-07	1.39432e-06	7.1855e-09	1.04806e-06	3.1776e-08	1.06984e-07
RCBTB1	3.66811e-06	1.52727e-05	1.49486e-06	1.08961e-05	1.42845e-05	6.98975e-07	1.73344e-06	6.11983e-07
ATP7B	0.000193588	4.88447e-05	0.000230825	0.000540324	0.000610868	2.31663e-05	0.000176789	0.000274566
SLITRK6	7.03379e-07	4.89009e-07	6.63551e-07	3.98882e-08	4.48439e-07	0	4.1622e-07	6.3856e-07
TGDS	3.53868e-06	6.55926e-06	4.62614e-06	1.56824e-06	9.16241e-07	7.81625e-08	1.96436e-06	1.38716e-06
DNAJC3	9.84633e-08	1.20137e-09	1.23632e-07	8.82139e-08	2.50895e-07	0	0	7.05816e-07
LIG4	7.52004e-06	2.24486e-05	6.44164e-06	3.06748e-07	2.21211e-06	7.88136e-08	1.60922e-06	1.51357e-05
SLC7A7	1.48428e-05	1.41587e-05	8.86112e-06	3.97275e-06	6.42401e-05	0.000102933	9.77311e-06	6.19257e-06
PPP2R3C	5.43218e-07	1.19739e-06	6.14435e-07	0	2.48351e-07	0	2.3677e-07	3.05177e-07
L2HGDH	1.11064e-06	1.20563e-06	7.68599e-07	0	1.10892e-06	1.88647e-07	2.13636e-06	7.89377e-07
TMEM260	5.22304e-06	3.07806e-05	3.16809e-06	1.51383e-05	2.56197e-06	1.15121e-07	1.18918e-06	1.83975e-06
MTHFD1	3.26581e-06	6.37738e-06	3.70924e-06	5.82268e-06	2.20394e-06	2.77283e-07	1.35765e-06	3.49021e-06
SMOC1	4.71296e-07	8.95827e-07	3.13675e-07	8.78944e-07	7.35784e-07	1.53799e-08	9.54443e-08	1.4249e-06
ALDH6A1	4.01487e-06	4.27892e-06	6.48475e-06	0	5.56888e-06	1.90539e-07	2.44282e-06	1.45522e-06
FLVCR2	1.8146e-06	1.59026e-06	1.31449e-06	1.19808e-07	2.69274e-06	2.47341e-07	4.48245e-06	3.99945e-06
GALC	1.38637e-05	8.17729e-06	1.21952e-05	5.47561e-07	4.26825e-05	3.27496e-06	1.67082e-05	1.5977e-05
BRF1	4.76706e-06	2.89811e-06	6.13288e-06	5.57663e-07	3.52371e-07	2.22932e-06	4.70903e-07	1.90248e-05
LYSET	2.55121e-08	6.95584e-09	6.18424e-08	0	1.23759e-08	0	4.27298e-09	3.35558e-09
UBR7	4.66186e-08	3.87727e-07	5.64689e-08	0	2.88348e-08	0	4.42436e-09	4.89227e-09
EML1	2.78743e-06	1.20574e-05	1.61035e-06	3.32201e-07	1.28339e-06	7.88634e-08	1.14708e-06	7.55712e-06
NSMCE3	3.07503e-07	3.49614e-08	8.27663e-07	0	5.08213e-07	0	2.57853e-07	1.33735e-08
FAN1	1.78256e-05	1.51878e-05	1.88998e-05	1.61008e-06	3.24915e-05	5.30472e-06	2.29332e-05	1.48584e-05
SLC12A6	6.25239e-07	1.14392e-07	6.40501e-07	1.96095e-07	1.5977e-06	1.60921e-07	2.01301e-07	2.50262e-06
IVD	5.0364e-06	7.93386e-06	4.56707e-06	5.57562e-06	6.62102e-06	6.01961e-07	1.23901e-05	3.93798e-06
UBR1	1.43927e-06	2.31426e-06	1.4189e-06	1.19768e-07	2.02427e-06	4.6944e-08	1.16652e-06	2.01306e-06
SORD	3.27621e-06	1.04594e-06	3.58313e-06	3.29333e-05	1.77163e-08	3.84354e-09	5.32079e-07	1.38834e-05
SQOR	1.10015e-06	1.94878e-06	6.36905e-07	3.93676e-08	2.9026e-06	6.79987e-08	1.26867e-06	3.75556e-06
CA12	2.26703e-06	5.88914e-07	2.02597e-06	8.71191e-08	6.42339e-06	3.1524e-07	3.11945e-06	1.28416e-05
CHRNA3	2.47579e-06	3.98808e-06	3.44487e-06	0	3.48526e-06	4.68286e-08	2.14522e-06	1.14729e-07
UNC45A	1.68454e-06	1.24331e-06	2.57636e-06	2.17798e-08	3.20789e-06	0	6.05886e-07	2.19097e-06
HERC1	1.13717e-06	1.8567e-06	8.3315e-07	9.96842e-07	1.56996e-06	7.14881e-07	1.02653e-06	2.59221e-06
CAPN15	3.09312e-07	1.45617e-07	6.36177e-07	8.97725e-07	2.88986e-08	7.04637e-08	1.32167e-08	1.41236e-07
LMF1	3.20759e-06	2.10401e-06	3.26094e-06	0	1.69134e-05	1.59626e-06	7.90637e-06	1.57719e-06
TELO2	1.99033e-06	1.91598e-06	2.16865e-06	7.59591e-07	1.80234e-05	1.8407e-08	2.74319e-06	4.22485e-07
IGFALS	2.52811e-06	2.54556e-06	1.33264e-06	2.89921e-08	2.68934e-06	1.46881e-07	3.45462e-06	1.1193e-05
THOC6	1.48574e-06	1.14145e-06	2.88991e-06	0	3.87879e-06	2.50094e-07	6.12172e-07	1.31104e-07
ROGDI	4.78206e-07	4.94403e-07	5.99956e-07	2.45804e-07	4.75693e-08	5.05552e-08	6.56928e-07	3.22692e-08
ABAT	4.6803e-07	9.76704e-07	4.87704e-07	3.54308e-07	3.72288e-06	3.47973e-08	4.70723e-07	5.24827e-08
ATP2A1	3.4622e-06	2.17423e-06	4.64942e-06	0	1.62722e-06	2.51127e-07	5.94751e-06	1.97931e-06
MMP2	3.55387e-07	2.06985e-07	3.47714e-07	6.00348e-07	1.23063e-06	1.3727e-07	8.63049e-07	2.81679e-07
SLC12A3	0.000109807	6.7377e-05	0.00015696	0.000136148	0.000135648	3.6003e-06	4.50732e-05	0.000126759
USB1	8.65544e-06	0.000125269	1.32189e-06	3.93676e-08	4.67447e-06	1.53665e-08	2.96336e-06	3.75018e-06
CDH11	4.85564e-08	2.90321e-08	6.27144e-08	0	0	0	2.26219e-07	1.77467e-07
HSD11B2	5.30257e-07	3.16605e-07	5.21167e-07	3.98882e-08	7.2505e-09	3.84831e-09	6.37945e-08	4.10301e-06
PRMT7	5.46957e-06	5.63267e-06	6.47046e-06	4.02896e-08	9.39544e-06	7.03432e-08	7.10995e-06	4.23447e-06
DHODH	6.69054e-06	3.81616e-06	1.01195e-05	0	4.79425e-06	3.25311e-06	4.17368e-06	2.14245e-06
CHST6	3.25245e-06	3.28668e-06	6.93098e-06	4.0517e-08	1.0867e-06	5.02225e-08	8.3188e-07	3.66073e-07
ADAMTS18	5.77516e-06	4.44847e-06	8.96891e-06	3.54355e-07	1.16198e-06	1.17594e-07	6.96185e-06	5.25454e-06
MLYCD	6.33929e-06	1.86391e-06	7.52199e-06	2.19024e-08	5.17867e-06	1.9234e-07	1.21443e-05	1.49717e-05
CTU2	3.2557e-05	7.32705e-05	4.23652e-05	8.42157e-06	1.88829e-05	3.24501e-06	1.11243e-05	2.65172e-05
APRT	3.0474e-06	2.42207e-06	2.71993e-06	4.13114e-08	1.39562e-05	7.9688e-08	1.17394e-06	9.1284e-06
CDK10	6.42787e-06	2.19447e-05	4.46619e-06	7.25642e-05	5.12369e-06	1.64009e-07	2.75883e-06	3.67277e-06
ASPA	6.04041e-06	1.36353e-06	4.50166e-06	0.000433274	1.19944e-06	1.36731e-05	1.23092e-06	1.25177e-06
ACADVL	3.77505e-05	1.64117e-05	7.47357e-05	7.3383e-06	2.40051e-05	1.61409e-05	9.5366e-06	1.63194e-05
ALDH3A2	2.21899e-06	5.79541e-07	2.95865e-06	0	3.45548e-06	6.15367e-08	2.14357e-06	3.57044e-06
SLC46A1	3.57673e-07	2.77891e-07	2.53113e-07	0	2.45892e-07	1.31422e-08	2.22437e-06	7.06578e-07
FOXN1	1.37388e-06	8.23648e-07	9.44782e-07	8.73768e-06	8.17062e-06	1.88197e-07	1.09006e-06	2.32114e-06
ZNHIT3	3.95623e-06	3.76515e-06	1.08393e-06	1.33034e-06	1.60645e-06	9.29403e-05	7.99028e-06	7.14736e-07
JUP	4.03746e-07	2.26595e-07	3.61348e-07	1.72031e-07	4.35225e-07	4.7683e-08	1.7108e-07	1.20855e-06
XYLT2	1.4012e-06	4.81214e-07	2.01106e-06	6.80683e-06	2.56306e-06	2.89667e-07	2.98409e-06	3.2666e-07
MPO	0.000333946	0.000112601	0.000799472	0.000926501	3.47735e-05	6.0132e-05	7.2463e-06	0.000131848
TRIM37	1.21243e-05	6.21277e-06	3.60097e-06	1.74145e-06	2.64275e-05	0.00036173	1.02586e-06	2.91613e-06
TBX4	1.49627e-07	2.07042e-07	1.75636e-07	0	3.07162e-07	3.56671e-08	6.37185e-08	1.14856e-07
STRADA	1.13264e-06	8.06646e-08	1.72783e-06	0	6.70959e-06	1.56075e-06	7.14116e-07	2.28226e-07
CCDC47	2.70362e-07	2.1475e-07	2.71265e-07	1.37657e-06	1.90561e-07	0	4.98648e-07	6.87307e-08
KCNJ16	9.13557e-06	4.50371e-06	6.80567e-06	4.97358e-06	2.15322e-06	9.80439e-06	1.27229e-05	3.8306e-05
FDXR	5.83138e-06	2.46609e-06	5.42183e-06	5.37359e-05	9.12413e-06	3.52475e-07	3.66893e-06	1.22992e-05
GALK1	1.65007e-06	8.39415e-07	1.07402e-06	3.95086e-08	2.25916e-06	9.61719e-08	6.32814e-06	4.43787e-06
ACOX1	5.49653e-07	6.43782e-07	7.03441e-07	2.17798e-08	4.72898e-08	3.41416e-08	2.45915e-07	6.10177e-07
GCGR	6.45269e-07	1.37786e-07	6.24718e-07	0	2.29678e-06	1.41703e-07	2.79135e-07	1.44063e-06
LAMA1	3.26702e-05	3.2833e-05	5.5692e-05	8.86805e-07	2.35905e-05	5.78895e-06	1.56065e-05	8.82744e-06
DSC3	6.41493e-06	4.90544e-05	4.42262e-06	0	3.75332e-06	1.3815e-07	4.29532e-06	1.3745e-06
LMAN1	5.28362e-07	8.06028e-07	4.54416e-07	0	2.40805e-06	8.54962e-09	1.14741e-07	7.1213e-07
RTTN	2.32142e-05	1.65439e-05	2.85274e-05	5.18193e-06	1.89229e-05	1.00756e-05	1.87789e-05	2.289e-05
TXNL4A	9.68003e-05	4.55847e-05	0.00012196	0.00153965	9.74296e-06	8.03117e-06	8.9463e-06	0.000220892
DSG3	1.23229e-05	0.000166592	1.08009e-06	1.37491e-06	4.08303e-06	9.42748e-06	4.76175e-06	2.0774e-05
CFD	1.86279e-07	3.73215e-08	4.81055e-07	0	7.64272e-08	0	3.11253e-07	1.69874e-08
LONP1	1.93925e-05	1.6008e-05	3.4089e-05	7.18323e-07	3.74251e-06	8.69678e-06	1.33425e-05	1.46395e-05
ACP5	1.64843e-07	8.48229e-08	1.88459e-07	2.17926e-08	6.56396e-07	0	4.44066e-07	2.72503e-07
SLC25A42	5.04779e-08	2.17152e-07	5.72188e-08	0	5.99299e-07	0	3.91524e-07	0
PEPD	1.96801e-05	1.6318e-05	2.27955e-05	3.10473e-06	7.85839e-06	2.27963e-06	1.55277e-05	5.73121e-05
YIF1B	9.37774e-07	1.38155e-06	1.20509e-06	0	1.92223e-06	2.50254e-08	7.3716e-07	1.52699e-07
SARS2	4.01628e-06	9.40768e-06	3.7823e-06	1.51747e-06	6.03475e-06	3.49914e-07	6.55586e-07	6.29282e-06
TGFB1	9.86627e-08	3.73116e-08	1.48513e-07	2.43816e-07	0	0	0	4.94317e-07
ETHE1	7.55648e-07	2.62846e-07	6.85069e-07	0	9.65444e-07	1.15182e-07	1.35516e-06	3.05078e-06
MED25	1.09778e-06	1.3039e-06	1.01131e-06	1.77726e-07	6.56643e-06	4.0871e-09	6.32643e-06	2.68005e-07
PADI3	0.000969081	0.000887585	0.00150634	0.00205197	4.29839e-05	0.000650446	0.000361284	0.000691224
EMC1	7.28381e-06	6.78586e-06	5.73654e-06	1.86424e-06	2.03414e-05	1.05563e-06	1.17164e-05	1.45174e-05
GALE	3.39473e-06	1.22248e-06	1.88451e-06	1.96598e-07	2.0212e-05	2.05037e-05	3.76664e-06	3.37887e-06
HMGCL	8.84305e-07	7.22133e-07	6.89268e-07	3.93676e-08	2.22568e-07	1.39281e-07	1.77416e-06	3.54017e-06
FUCA1	5.54787e-07	4.28498e-07	6.89957e-07	3.94772e-08	5.08427e-07	0	8.45108e-07	8.46177e-07
AK2	5.66547e-07	6.8363e-07	4.25165e-07	3.94302e-08	1.14953e-07	2.59759e-06	1.94152e-07	3.80909e-07
DHCR24	2.47966e-06	1.80694e-05	8.61246e-07	2.37252e-05	1.87286e-06	1.60939e-07	9.90494e-07	7.12874e-07
SLC35D1	3.89291e-07	9.86361e-07	2.57227e-07	0	5.455e-07	1.40987e-07	5.35298e-07	8.62812e-07
WLS	3.01268e-07	7.28205e-08	3.89616e-07	0	4.74262e-07	3.8464e-09	5.97309e-08	1.40729e-06
CTH	2.54915e-06	3.39242e-07	2.10933e-06	5.2419e-07	5.34901e-05	1.15092e-07	7.67113e-06	5.15031e-07
SLC35A3	2.11777e-07	5.90678e-08	1.41153e-07	9.35802e-06	2.72306e-07	1.38225e-07	1.86696e-07	1.18209e-07
GPSM2	7.46322e-06	2.24927e-06	1.00281e-05	2.44128e-07	3.34186e-06	2.76582e-07	4.47261e-06	2.2094e-05
HMGCS2	3.766e-06	6.57367e-06	3.39752e-06	2.18119e-08	6.07208e-06	1.64014e-07	1.22381e-05	4.37128e-06
RBM8A	0.00210989	0.000139604	0.00503827	0.00148616	1.38551e-07	0.00537544	0.00022559	0.00076323
POLR3GL	2.56634e-07	1.19368e-07	5.07762e-07	0	4.7295e-08	0	2.30578e-07	9.56259e-08
ECM1	2.38922e-06	1.58707e-06	4.54085e-06	1.78412e-06	1.64139e-06	1.54233e-06	2.13486e-06	2.06514e-07
CTSK	5.58465e-07	7.99365e-07	3.80592e-07	0	1.04795e-06	0	9.32984e-07	1.43799e-06
SELENBP1	5.20036e-06	1.60083e-05	1.33964e-06	0	3.15731e-06	3.3201e-07	8.68941e-06	3.84888e-05
PKLR	1.40559e-05	1.46176e-05	1.58791e-05	0	1.6237e-05	1.25921e-06	3.16201e-06	4.85809e-05
YY1AP1	6.22425e-06	1.22809e-06	4.55751e-06	2.65223e-06	7.96943e-05	1.26958e-05	4.21472e-06	3.85098e-06
TMCO1	8.49158e-07	7.13536e-07	1.22162e-06	2.17991e-08	6.48012e-08	2.6902e-08	9.67696e-08	1.13895e-06
TBX19	1.26329e-06	5.76309e-07	1.05409e-06	3.93832e-08	1.06472e-07	1.83011e-05	2.78786e-07	1.25049e-06
GORAB	1.4856e-06	1.83705e-06	2.27787e-06	7.60483e-07	4.42772e-07	8.53699e-09	5.80255e-07	1.06983e-06
FMO3	3.76233e-05	1.67053e-05	6.18143e-05	1.18949e-05	8.6631e-05	1.37685e-07	3.06469e-05	8.37218e-06
GLUL	4.41809e-08	2.94229e-08	4.04281e-08	2.17926e-08	7.18184e-09	3.5506e-08	4.2674e-09	2.49071e-07
PRG4	1.11027e-05	9.80454e-05	3.66104e-06	0	5.69694e-06	1.87673e-06	1.24314e-05	7.21727e-06
F13B	6.52686e-07	5.58311e-07	6.39957e-07	1.69389e-07	5.6435e-07	7.91214e-08	1.75244e-06	1.02708e-06
CD55	1.25867e-06	2.57228e-06	1.40195e-06	0	1.61598e-06	2.41687e-08	8.52092e-07	5.52237e-07
HHAT	7.97418e-07	9.03326e-07	4.07473e-07	4.02411e-08	7.81333e-07	0	2.32449e-06	2.60579e-06
FLVCR1	3.18303e-06	2.77597e-06	5.57193e-06	2.3324e-06	1.7588e-06	1.53951e-08	1.9237e-06	4.12999e-06
IARS2	8.71541e-07	2.83394e-07	6.53363e-07	1.19176e-06	3.19772e-06	7.87129e-08	2.84664e-06	2.01433e-06
LYST	4.88865e-05	7.7268e-05	5.21288e-05	3.96239e-05	4.79362e-05	3.03479e-05	5.68335e-05	2.03624e-05
FH	1.73512e-06	1.87879e-06	1.84768e-06	3.954e-08	1.19997e-06	5.59037e-07	2.24322e-06	1.17912e-06
PTPN14	2.44632e-05	9.55176e-06	5.24057e-05	5.00067e-06	2.37569e-06	1.40331e-05	2.72079e-06	1.62297e-05
SPRTN	1.07089e-07	1.7165e-07	1.26716e-07	0	2.60974e-07	8.53857e-09	1.70718e-08	1.25405e-07
HS2ST1	4.79145e-08	5.83005e-08	6.22609e-08	9.04245e-08	0	3.84402e-09	4.26907e-09	1.56727e-08
FERMT1	6.43506e-06	8.30613e-06	8.47164e-06	3.54778e-07	4.67749e-06	3.15181e-06	3.37969e-06	4.93922e-06
RIN2	2.71222e-07	1.03771e-07	5.42746e-07	3.95243e-08	2.45674e-07	3.74564e-08	7.44597e-08	1.53024e-07
ABHD12	1.05483e-06	4.24165e-07	1.45541e-06	0	1.98986e-06	3.48006e-08	2.37668e-06	2.03339e-06
FITM2	5.44498e-07	5.39012e-07	8.12552e-07	2.44136e-07	6.97382e-07	8.54172e-09	5.10438e-07	3.67545e-07
CTSA	2.67603e-06	5.81816e-06	3.22647e-06	6.02079e-07	9.50584e-07	0	1.67893e-06	2.18286e-06
ELMO2	1.17809e-07	1.51367e-08	1.34289e-07	9.46691e-07	2.87639e-08	8.00447e-08	1.29682e-07	1.20839e-07
SLC2A10	1.92689e-06	2.05807e-06	2.68542e-06	0	5.425e-06	3.46836e-08	3.1467e-06	1.01215e-06
SOX18	3.31213e-08	2.35078e-09	3.00364e-08	3.40789e-07	0	1.20998e-08	0	4.42341e-07
TASP1	1.62005e-07	4.98598e-09	9.64175e-08	7.48558e-08	1.20177e-08	2.91649e-06	2.21219e-08	4.498e-07
GZF1	1.61248e-07	1.23024e-07	2.57401e-07	0	2.43391e-07	3.54125e-08	1.70752e-08	1.45542e-07
TMPRSS15	1.88691e-05	6.53824e-06	3.31708e-05	0	8.95001e-06	2.51705e-08	1.67844e-05	2.59954e-05
FTCD	3.80623e-05	0.000308399	1.24323e-05	7.59661e-05	3.24277e-05	3.05348e-06	4.00238e-05	2.58193e-05
MCM3AP	2.91532e-05	3.14671e-05	2.29003e-05	8.8898e-07	0.000155962	4.57562e-05	1.14574e-05	2.96236e-05
TANGO2	4.32312e-06	1.68648e-06	1.38699e-06	2.3567e-08	0.000139264	3.89278e-06	5.50938e-06	2.80504e-06
SNAP29	7.70413e-08	3.72774e-08	1.33772e-08	2.17926e-08	1.18225e-08	0	3.28752e-07	4.82843e-07
UPB1	2.65086e-06	1.27418e-06	1.14405e-06	3.50925e-06	1.60803e-06	8.53541e-09	3.00652e-05	7.47458e-06
TCN2	9.60104e-07	9.77285e-07	1.60886e-06	0	1.14992e-07	1.53732e-08	3.25622e-06	6.36266e-07
SLC5A1	8.44468e-07	5.67408e-07	1.53361e-06	3.93989e-08	4.73052e-08	3.8464e-09	1.02874e-06	9.55007e-07
TMPRSS6	1.00872e-05	3.88956e-05	6.39263e-06	8.76616e-08	1.04549e-05	3.84449e-09	1.50005e-06	6.24301e-06
ADSL	7.11955e-06	3.56638e-06	1.1341e-05	3.08001e-07	1.58786e-06	3.81062e-06	7.0042e-06	4.97421e-06
ACO2	2.44087e-06	7.30489e-06	1.32789e-06	0	2.45829e-07	1.95932e-05	2.15822e-06	5.10034e-07
KIDINS220	6.95778e-07	3.78368e-07	8.00333e-07	3.94615e-08	2.65155e-06	9.03756e-09	4.34732e-07	1.42566e-06
LPIN1	1.85791e-06	3.75392e-06	1.45272e-06	5.68788e-08	1.20069e-06	8.65655e-09	2.34638e-06	2.84867e-06
POMC	9.28032e-07	3.00961e-06	5.16758e-07	0	2.4536e-07	0	6.77684e-07	6.7387e-07
PKDCC	1.25967e-07	1.666e-07	1.0163e-07	3.58994e-07	0	5.80077e-08	2.4276e-08	7.76717e-07
CRIPT	2.89611e-08	4.61621e-08	3.40191e-08	0	2.46431e-07	0	0	0
WDPCP	9.69482e-07	4.88965e-07	9.09493e-07	3.94929e-08	1.64372e-06	6.63079e-08	1.53136e-06	2.95287e-06
SLC1A4	1.68048e-06	5.19162e-07	7.68885e-07	8.25563e-05	4.72898e-08	7.19597e-07	5.00871e-07	4.69104e-06
MCEE	4.80502e-07	4.92148e-08	1.57369e-06	0	1.27706e-08	3.84783e-09	4.26796e-09	1.60954e-07
ALMS1	2.83358e-05	2.49869e-05	2.85859e-05	4.119e-07	8.03498e-05	8.10091e-06	0.000107848	2.28381e-05
STAMBP	1.09652e-06	1.26827e-06	1.19273e-06	2.17862e-08	5.85689e-06	8.53857e-09	9.46439e-07	8.67543e-07
ST3GAL5	1.30138e-06	2.92015e-06	1.67097e-06	2.14106e-06	3.71956e-06	2.45903e-07	8.99686e-08	4.33287e-07
CD8A	1.37602e-07	1.42142e-07	1.30736e-07	6.00138e-07	3.8035e-08	4.38276e-08	5.90812e-07	9.66551e-08
CNNM4	3.46292e-07	1.0473e-07	5.34435e-07	1.57533e-07	3.6557e-07	3.84211e-09	4.09096e-07	4.54152e-07
LIPT1	9.35501e-06	6.02645e-07	2.54512e-05	4.22268e-05	5.06649e-07	4.86191e-08	5.42841e-07	5.41632e-06
IL1RN	4.19591e-08	4.24725e-08	5.07274e-08	0	1.21786e-06	0	0	3.34317e-09
DARS1	3.13103e-05	1.15602e-05	4.27487e-05	1.59996e-05	3.19336e-05	8.05932e-06	2.81142e-05	3.00267e-05
LRP2	6.06908e-06	8.2823e-06	5.89761e-06	1.13055e-05	4.08741e-06	2.07211e-06	5.66885e-06	2.93436e-06
DCAF17	7.73495e-07	4.8243e-08	8.33447e-07	0	1.05543e-06	3.11054e-07	4.5537e-05	4.48766e-07
HIBCH	3.04304e-06	6.27833e-06	2.27703e-06	5.46266e-07	4.31471e-06	2.25035e-06	9.23609e-06	1.06241e-06
ATIC	3.6332e-06	1.93146e-06	6.39435e-06	7.07125e-06	4.42323e-06	3.84831e-09	1.45398e-06	9.8914e-07
SMARCAL1	2.9128e-06	2.99415e-06	3.81221e-06	2.10549e-05	4.96287e-07	1.53504e-06	7.57067e-07	1.47616e-06
CYP27A1	2.9383e-05	2.00664e-05	1.84156e-05	5.89594e-05	8.75756e-05	2.40283e-06	0.000123308	3.77324e-05
GMPPA	2.57111e-06	1.82967e-06	3.97855e-06	0	5.278e-06	3.36645e-06	8.69554e-07	4.98421e-07
FARSB	1.57706e-06	5.39808e-06	1.91831e-06	3.32201e-07	8.05494e-08	1.53665e-08	8.49779e-08	2.25262e-06
SP110	1.82056e-06	1.60256e-06	1.53588e-06	3.93989e-08	3.60355e-06	4.68306e-08	1.07536e-05	8.69393e-07
DIS3L2	2.63729e-06	1.92829e-06	1.60381e-06	1.55171e-05	4.54692e-06	1.1096e-07	8.55711e-06	8.49651e-06
MTX2	1.06579e-07	9.35548e-09	9.55961e-08	1.60553e-07	7.78675e-07	3.88389e-09	6.52362e-09	3.97418e-07
EIF2AK3	9.38366e-07	2.4408e-06	1.32398e-06	9.47152e-07	5.96386e-07	6.12022e-08	5.93675e-08	1.29916e-07
SUMF1	8.10638e-07	1.9904e-06	4.75946e-07	1.58821e-05	4.73774e-08	0	1.36533e-06	8.23099e-07
SGO1	3.42283e-06	1.8688e-06	3.99931e-06	3.93989e-08	5.66843e-06	1.38684e-07	1.22245e-05	3.33324e-06
SLC25A20	6.80521e-07	2.48368e-06	3.57852e-07	0	3.5683e-06	2.38568e-08	9.42448e-07	5.80959e-07
P4HTM	4.06928e-06	5.42697e-07	1.95352e-06	0	2.03943e-06	0.000119973	3.41073e-06	8.87004e-07
QARS1	7.12773e-06	6.14676e-06	1.07926e-05	9.74798e-07	5.79259e-06	1.61365e-06	4.43507e-06	6.48152e-06
CACNA2D2	3.44475e-06	2.81933e-06	2.52668e-06	1.14857e-06	1.67656e-05	2.78123e-07	8.76668e-06	4.07116e-06
ACY1	5.51148e-06	6.53281e-06	3.93571e-06	0	5.44298e-05	2.52733e-07	5.22815e-06	9.98406e-06
POC1A	2.07487e-06	1.59673e-06	1.06455e-06	0.000116712	9.80074e-07	6.28481e-08	1.55895e-06	8.86055e-07
GLYCTK	7.98023e-06	1.89417e-06	1.14855e-05	0	1.86677e-06	2.52851e-07	1.65521e-05	2.25316e-05
TKT	1.06896e-06	7.49385e-07	8.24528e-07	4.09211e-05	1.21093e-06	4.27273e-07	5.4226e-07	2.70556e-07
CACNA1D	1.16014e-05	2.80076e-05	1.41807e-05	1.03605e-05	4.63052e-05	3.00387e-06	3.97316e-06	4.96549e-06
FLNB	1.56596e-05	0.000111475	4.62898e-06	1.28976e-06	3.6457e-05	1.47278e-06	4.70957e-06	7.45676e-06
HGD	8.7983e-06	6.16417e-06	1.37933e-05	0	1.6504e-06	6.50824e-07	2.79204e-05	3.83753e-06
PLXNA1	3.39881e-07	4.65572e-07	5.17792e-07	1.61616e-07	2.43742e-07	2.53236e-07	1.15058e-06	6.08807e-08
TF	0.000430351	0.00485045	9.64929e-07	3.54308e-07	1.23506e-06	1.19378e-06	4.18812e-06	7.08146e-05
BCHE	0.00118267	0.000149936	0.00243698	0.00293599	0.000204651	0.000641788	0.000347766	0.000768528
P3H2	3.70275e-06	2.36069e-06	6.1819e-06	0	1.48984e-06	8.75663e-07	8.11574e-06	1.27622e-06
CLDN1	4.73429e-08	1.99527e-07	3.45125e-08	0	0	0	1.1465e-07	2.02895e-07
PCYT1A	7.78329e-07	4.6995e-07	7.58351e-07	9.9169e-08	1.03352e-06	1.38504e-06	2.98203e-07	8.11771e-07
RNF168	2.50198e-06	3.49588e-06	1.58683e-06	3.14836e-06	7.44469e-06	6.17261e-08	3.96573e-06	5.58193e-06
NRROS	7.37793e-08	2.75235e-08	1.05367e-07	0	2.43216e-07	0	8.47797e-08	1.54069e-07
HTT	0.00342762	0.00917062	0.00235478	0.00227253	0.00131305	0.0016656	0.00244776	0.00128724
TAPT1	1.0596e-06	9.9181e-07	6.6649e-07	0	3.21683e-06	1.57689e-07	1.70317e-06	1.26856e-05
SLC34A2	4.72773e-06	5.26215e-06	1.81152e-06	1.79538e-05	1.10548e-05	5.25699e-06	5.50686e-06	6.39866e-06
LIAS	4.3523e-07	2.22042e-07	5.37808e-07	0	4.7533e-08	0	6.87097e-07	1.04537e-06
ALB	3.86946e-06	9.73326e-06	4.398e-07	0	3.35805e-07	8.53857e-09	2.20186e-07	4.30346e-05
AFP	8.73327e-07	1.51056e-07	7.94596e-07	0	1.26376e-05	1.37022e-07	3.61414e-07	1.61391e-06
ANTXR2	2.24839e-06	6.94958e-06	2.11491e-06	1.36905e-07	6.28354e-06	6.407e-08	2.26551e-06	5.01659e-07
FGF5	5.78424e-07	1.46076e-06	4.7865e-07	4.82337e-07	2.22231e-07	3.84735e-09	6.50532e-07	7.38711e-07
MTTP	1.46081e-06	9.58058e-07	1.77272e-06	3.417e-05	1.03199e-06	8.54804e-09	2.37207e-07	1.16626e-06
PPA2	1.05285e-05	8.60375e-06	1.97572e-05	0	3.01438e-06	4.80718e-06	4.41511e-06	6.60099e-06
LARP7	5.23254e-06	6.71014e-06	5.97278e-06	1.54286e-06	7.40601e-06	3.56811e-07	3.70134e-06	3.54631e-06
BLTP1	2.89975e-05	1.83126e-05	2.62356e-05	1.90675e-05	4.29698e-05	4.09473e-06	6.42456e-05	4.72215e-05
AGA	6.44287e-06	1.55071e-06	1.64132e-06	0	2.84117e-07	0.000263218	1.20151e-05	1.70537e-06
CYP4V2	1.54181e-05	1.61006e-05	9.97341e-06	0	0.000618729	1.39711e-05	8.82873e-06	5.50688e-06
KLKB1	9.58047e-06	9.63563e-06	1.48713e-05	3.31979e-06	4.6382e-06	3.12519e-07	5.18341e-06	7.73288e-06
WDR1	2.93248e-07	5.02821e-07	3.36103e-07	2.19024e-08	7.4599e-09	3.92635e-09	1.71098e-07	3.72903e-07
SLC10A7	2.31583e-07	1.95149e-07	3.77695e-07	0	0	7.90833e-08	1.10283e-06	2.51194e-08
MSMO1	6.08222e-08	1.28491e-07	8.29859e-08	0	1.08623e-07	0	1.71178e-07	3.84749e-08
NADK2	3.2525e-07	3.69361e-07	4.16252e-07	6.13596e-08	1.50348e-07	3.79244e-08	1.8327e-08	7.71026e-07
C6	8.51644e-05	0.00194322	4.31112e-06	1.71445e-05	3.63464e-05	3.01029e-06	4.76367e-05	2.6536e-05
OXCT1	6.67664e-06	3.1382e-07	1.89519e-05	1.79186e-05	1.83059e-06	5.62912e-07	1.84749e-06	4.96748e-06
DMGDH	2.73024e-05	0.000252877	6.47979e-06	1.6187e-05	0.000245851	1.19964e-06	5.07298e-06	1.33976e-05
XRCC4	8.46882e-06	3.73486e-06	1.50765e-05	3.32201e-07	1.08798e-06	1.24753e-06	1.62904e-05	4.71761e-06
HINT1	9.52161e-07	5.80184e-08	1.54979e-06	4.2425e-08	7.88959e-07	5.38124e-06	1.7456e-08	6.2331e-07
SLC22A5	2.97868e-05	8.76402e-06	2.59481e-05	6.22813e-06	0.000217319	2.51182e-06	9.64437e-05	3.05736e-05
RAD50	1.90099e-05	9.38477e-06	1.38367e-05	1.20786e-06	1.71305e-05	0.000136387	1.37066e-05	1.64715e-05
SAR1B	1.46412e-07	1.7226e-08	2.02071e-07	0	2.15375e-06	0	0	4.10533e-07
HSPA9	5.57496e-07	4.06689e-07	7.85059e-07	1.96018e-07	1.68889e-07	1.62358e-07	1.63149e-07	1.00458e-06
SIL1	1.55589e-06	6.98325e-07	1.16002e-06	0	2.69695e-07	4.40012e-06	1.801e-05	2.31724e-07
DIAPH1	9.21959e-07	4.84346e-07	5.23084e-07	0	4.68554e-07	8.5486e-06	3.79137e-06	9.32198e-07
SPINK5	8.47902e-05	5.35879e-05	0.000117084	2.94709e-05	0.000246405	5.94818e-06	0.000130362	8.13819e-05
SH3PXD2B	5.84448e-07	1.07051e-07	1.13232e-06	3.94458e-08	5.6803e-07	3.44494e-07	3.50001e-08	6.33668e-07
TBC1D7	2.27692e-07	4.01936e-08	3.48661e-07	0	2.86693e-07	1.48186e-07	6.94341e-08	2.58122e-07
ALDH5A1	7.51611e-06	2.36757e-05	6.92265e-06	8.71576e-08	6.33617e-06	1.0605e-06	7.29822e-06	7.1319e-06
PLA2G7	1.46085e-05	3.7e-06	4.19045e-06	0	2.50612e-06	9.72425e-08	0.000298618	4.59205e-05
CILK1	3.11529e-07	7.5466e-07	3.42105e-07	0	5.99247e-07	0	3.18437e-09	4.01588e-07
HACE1	3.89039e-07	2.13868e-07	2.77331e-07	3.31818e-07	1.32191e-06	1.39385e-07	6.37336e-07	1.82672e-07
CCN6	6.12835e-07	3.65487e-07	8.35044e-07	0	2.45781e-07	1.55297e-08	2.80841e-06	3.04069e-07
TSPYL1	3.07425e-07	9.76468e-08	9.19318e-08	0	1.97112e-05	8.99475e-09	1.49493e-08	2.89722e-07
RFX6	7.54599e-07	8.47571e-08	6.26351e-07	6.00531e-07	1.18327e-08	1.88845e-05	5.09919e-07	2.58061e-08
ARG1	1.94313e-06	4.45217e-06	7.91685e-07	4.09541e-06	1.26105e-06	1.17667e-07	9.3309e-07	7.62786e-06
PDE10A	1.66671e-06	1.03364e-06	1.9476e-06	0	1.87082e-05	6.22143e-07	6.66964e-06	6.27279e-07
GNMT	1.35821e-06	2.45349e-06	3.68839e-07	1.1398e-07	1.22553e-05	2.98809e-08	4.81107e-06	2.40473e-06
GTPBP2	8.51383e-08	2.75373e-08	1.42486e-07	4.00801e-08	1.47815e-07	1.39482e-07	1.27046e-07	0
FAM20C	1.57665e-06	2.66113e-06	1.4483e-06	5.65277e-08	7.87034e-06	1.56055e-08	7.88438e-07	1.76181e-06
BMPER	5.26512e-07	1.82891e-07	3.18165e-07	1.67756e-05	1.01426e-05	0	9.5405e-08	1.66036e-07
DDC	3.46429e-06	1.1992e-06	1.98433e-06	1.51671e-06	9.17908e-05	6.49168e-07	7.8694e-06	3.23115e-06
ASL	3.26987e-05	8.53234e-06	6.3313e-05	4.50836e-06	5.61022e-06	0.000100651	7.1737e-06	5.09977e-06
DNAJC30	6.32482e-06	5.72504e-07	9.5216e-06	3.87081e-05	0	8.60866e-05	0	1.81384e-07
ASNS	1.82582e-06	2.20288e-06	1.58236e-06	9.54998e-07	8.91794e-06	8.11046e-07	3.85343e-06	2.91072e-07
TAF6	1.60675e-06	9.1703e-07	9.56489e-07	0	2.817e-06	2.18961e-07	7.84743e-06	5.74793e-06
PLOD3	6.09255e-06	4.26212e-06	6.56187e-06	2.19674e-08	8.02837e-06	3.17237e-07	1.16182e-05	1.11819e-05
CFTR	0.00103068	0.000402951	0.00216972	0.00155543	0.000100628	0.000156894	0.000326688	0.000673361
AASS	9.46714e-06	1.00476e-05	1.04719e-05	1.52399e-06	1.44247e-05	9.78909e-07	3.2278e-05	5.61624e-06
SMO	3.01755e-06	2.60445e-06	4.22279e-06	0	2.28352e-06	1.09487e-06	8.69393e-07	3.28232e-06
TBXAS1	8.13755e-06	2.51707e-05	5.30337e-06	2.99408e-05	2.41073e-05	3.45976e-08	5.11319e-06	5.40041e-06
NCAPG2	2.34737e-05	0.00035982	4.90526e-06	3.10453e-06	1.08293e-06	1.44877e-06	2.10316e-06	1.16334e-05
RNF216	4.6583e-07	3.09251e-07	7.87455e-07	3.98882e-08	1.11662e-06	2.42322e-08	1.70696e-08	2.96567e-07
CSGALNACT1	4.06922e-06	1.59799e-06	4.69628e-06	1.81947e-05	7.34929e-06	6.47982e-07	5.32638e-06	4.83305e-07
EXTL3	1.74287e-06	2.15438e-06	2.30945e-06	3.49301e-07	3.10087e-07	2.43916e-07	1.37698e-06	1.59502e-06
WRN	2.02027e-05	3.27972e-05	1.5709e-05	1.40636e-05	3.55221e-05	5.00257e-06	3.39464e-05	2.00472e-05
ASPH	5.43369e-05	0.00020711	1.57741e-05	0	2.23758e-06	3.14119e-05	6.67775e-05	6.86022e-05
TTPA	2.08592e-06	6.91538e-07	3.81342e-06	5.23621e-07	3.11442e-07	3.50002e-07	1.03359e-06	1.54771e-06
NBN	6.26248e-06	5.08591e-06	8.52505e-06	5.32227e-06	2.04055e-06	1.12082e-06	1.22705e-05	2.30754e-06
VPS13B	6.37296e-05	7.29494e-05	6.5632e-05	4.52159e-05	9.69074e-05	9.66399e-05	3.49549e-05	3.24133e-05
DPYS	1.0192e-05	3.26402e-06	1.09578e-05	1.39427e-06	9.96374e-05	6.2365e-07	9.71471e-06	9.73214e-06
SLC39A4	5.78577e-06	6.46427e-07	7.8472e-06	1.75257e-06	4.3202e-06	1.40178e-05	4.29639e-06	5.14503e-06
RIMS2	4.90084e-06	8.13727e-06	1.49747e-06	1.49578e-05	5.06194e-05	0	8.35077e-06	5.86676e-06
SLC1A1	2.29813e-07	3.72657e-08	1.58947e-07	0	4.7295e-08	4.23552e-07	9.36256e-07	4.57174e-07
IL11RA	1.8907e-06	4.12875e-06	1.62469e-06	3.31818e-07	1.54751e-06	1.38562e-07	2.61084e-06	2.45717e-06
VPS13A	2.02488e-05	1.50317e-05	1.8527e-05	2.00599e-05	1.75717e-05	4.78183e-06	2.02872e-05	3.6451e-05
IARS1	1.67114e-05	1.86329e-05	1.50676e-05	2.4971e-05	2.88752e-05	3.14614e-06	3.3622e-05	1.31396e-05
FBP1	8.91476e-07	1.1226e-06	3.07139e-07	2.18184e-08	7.35859e-06	1.53751e-08	3.39109e-06	9.49143e-07
HSD17B3	3.56348e-06	1.02431e-06	8.79712e-06	1.19892e-07	5.62889e-07	1.94071e-06	1.31071e-06	6.34329e-07
FOXE1	1.27962e-07	5.01902e-07	6.83321e-08	0	5.31768e-08	3.46897e-07	7.09371e-08	0
ALDOB	8.54522e-05	1.3811e-05	0.000175223	4.61597e-05	8.11544e-06	0.000149117	2.01187e-05	4.04724e-05
COL27A1	2.10339e-06	1.7523e-06	1.33343e-06	1.59912e-07	4.83188e-06	1.60768e-06	1.12263e-07	7.90406e-06
C5	1.6793e-05	4.36819e-05	6.56734e-06	3.32416e-06	7.37377e-05	2.77322e-07	3.30728e-05	2.94135e-05
NUP188	1.62003e-06	2.55552e-06	1.70504e-06	4.72058e-06	9.13325e-08	2.51562e-07	2.40247e-06	1.92351e-06
EXOSC2	9.06371e-07	9.65721e-07	1.95175e-06	3.93676e-08	1.08047e-06	2.3957e-08	1.71525e-08	1.1186e-07
LAMC3	1.74517e-05	9.17831e-06	1.01368e-05	2.39991e-06	2.00502e-05	0.000242257	1.62133e-05	3.64465e-06
ADAMTS13	7.86451e-06	1.95631e-05	5.23406e-06	1.69653e-06	2.24811e-05	8.18542e-07	6.63112e-06	5.3099e-06
MYMK	1.37468e-07	1.05963e-07	1.43444e-07	0	3.10121e-07	0	4.2679e-07	3.01362e-08
MAN1B1	3.41327e-06	4.2713e-06	2.48265e-06	0	3.12359e-07	0	2.90103e-06	2.45043e-05
SLC34A3	4.57533e-05	1.25535e-05	8.36099e-05	1.43636e-06	8.24125e-05	8.1368e-06	4.30261e-05	2.49407e-05
ATOH7	1.22363e-07	1.19566e-07	2.57428e-07	0	2.22583e-07	4.61092e-08	0	4.49877e-08
RBP4	1.80812e-07	1.38437e-08	1.42632e-07	0	4.89366e-08	7.92059e-08	1.29782e-06	6.25964e-07
CPN1	5.46338e-07	4.23121e-07	4.11281e-07	0	7.75199e-08	1.61244e-07	3.8926e-06	6.55421e-07
TUBGCP2	8.74298e-07	2.7537e-07	1.78503e-06	1.22049e-07	7.35576e-07	8.53857e-09	1.08765e-06	1.43547e-07
FAR1	4.40949e-08	4.58927e-08	5.1605e-08	0	1.20229e-08	3.42238e-08	2.91774e-07	3.63072e-09
PIK3C2A	4.66165e-07	2.81005e-07	1.11995e-06	5.25128e-07	1.18225e-08	3.44057e-08	1.19554e-06	6.09007e-08
KCNA4	1.38483e-09	1.67659e-08	2.21568e-09	0	0	0	4.27242e-09	0
PLCB3	1.33786e-07	3.1182e-07	1.16201e-07	6.29238e-07	2.43706e-07	7.87768e-08	3.84283e-08	1.02205e-07
FIBP	4.40523e-07	3.9145e-07	1.4036e-07	0	8.87398e-07	1.384e-05	4.2674e-09	1.35117e-07
BANF1	1.14046e-09	0	2.78204e-09	0	0	0	0	6.43599e-09
KLC2	5.29134e-08	2.50234e-08	1.11812e-07	4.11941e-08	1.18405e-08	0	0	1.48356e-07
TREH	9.27596e-06	7.08739e-06	1.57334e-05	0	1.47083e-06	1.31326e-06	2.69222e-06	1.95676e-05
TULP3	3.10888e-06	4.69861e-06	3.32011e-06	2.87176e-08	1.18482e-08	0	6.08944e-06	2.68686e-06
MYF5	1.34883e-07	2.41581e-07	3.0303e-08	0	1.20651e-05	8.54014e-09	5.50294e-07	0
ANAPC7	1.01527e-07	5.26085e-08	1.86257e-07	0	2.43976e-07	8.64367e-09	0	3.56751e-08
MAPKAPK5	2.02017e-07	5.52021e-07	1.69067e-07	0	1.34301e-08	8.61642e-09	2.96501e-07	2.0365e-07
MAB21L1	8.8131e-08	6.37309e-07	5.45497e-08	2.17862e-08	1.1825e-08	3.54315e-08	1.70564e-07	3.34279e-09
CLDN10	6.81063e-07	3.00073e-08	3.1995e-07	2.88625e-05	2.7436e-07	8.51352e-06	1.6343e-07	9.1177e-08
SIX6	2.9086e-08	9.96676e-08	2.46337e-08	0	1.79851e-07	3.54659e-08	4.30387e-09	3.01548e-08
GSC	2.66652e-09	0	1.93617e-09	0	0	8.62602e-09	3.84066e-08	0
CCDC32	7.16997e-08	2.31946e-08	9.37233e-08	0	1.29071e-06	0	3.23388e-07	3.34279e-09
LIPC	6.17533e-06	1.41836e-05	4.87716e-06	3.34485e-06	1.2118e-05	2.63533e-08	1.14305e-05	3.28477e-06
LRRK1	7.50509e-07	3.40838e-07	6.75509e-07	3.60647e-07	6.88899e-07	2.92369e-07	1.54299e-06	5.66453e-07
CHSY1	2.23717e-07	1.1759e-06	3.71597e-07	0	1.19286e-08	3.45747e-08	3.49362e-07	3.83794e-08
RBL2	3.69252e-07	5.49092e-07	2.79637e-07	3.95557e-08	1.1825e-08	1.16007e-07	5.70555e-08	1.19538e-06
IRX5	2.57327e-08	9.41539e-09	3.10971e-08	0	1.23101e-08	1.56352e-07	0	3.49342e-09
AP1G1	6.65742e-09	2.33085e-09	1.24454e-09	3.32201e-07	0	8.99817e-09	0	1.57204e-08
SERPINF2	1.65647e-07	6.55777e-07	1.22919e-07	0	1.05532e-06	0	5.52279e-08	1.32108e-07
TBX21	5.69885e-09	0	2.64306e-09	0	1.75037e-07	0	4.26796e-09	1.71232e-08
EIF4A3	8.22877e-09	1.38487e-08	1.22631e-08	0	0	0	4.43321e-09	1.62447e-09
CYB5A	8.70378e-09	2.33017e-09	8.4371e-09	0	2.43099e-07	0	1.27303e-08	3.34317e-09
ZNF407	9.46147e-08	2.09986e-08	1.39764e-07	2.78427e-06	0	2.42127e-08	0	3.21848e-08
CTDP1	3.72762e-07	1.14338e-07	4.13236e-07	2.17862e-08	4.7517e-06	2.23796e-07	4.26796e-09	2.74272e-07
ZNF699	4.56003e-07	2.06952e-07	8.93405e-07	1.2104e-07	1.18497e-07	0	4.03425e-07	2.47655e-08
DNASE2	1.02554e-07	1.29036e-07	1.57436e-07	3.93832e-08	4.76113e-08	0	3.73294e-07	1.34114e-08
EXOSC5	1.09251e-07	2.32635e-09	1.92732e-07	1.32727e-06	0	9.5157e-08	3.84066e-08	4.4651e-08
ZNF526	8.37375e-08	3.2186e-08	1.18622e-07	4.19055e-08	1.33776e-06	0	1.48244e-08	1.33711e-08
MASP2	8.81513e-06	1.45974e-05	2.68574e-06	1.293e-06	4.33494e-05	1.62485e-08	7.83739e-06	4.50474e-05
SLC9A1	2.99631e-07	2.77005e-07	2.41901e-07	1.6314e-07	1.33251e-06	2.68826e-07	1.09493e-07	4.2461e-07
TMEM53	4.23828e-08	0	6.90809e-08	1.42605e-06	0	3.55194e-08	4.28922e-09	1.94026e-08
TBX15	5.19689e-08	2.93732e-08	1.21147e-07	5.70419e-08	4.74186e-08	0	1.72316e-07	3.35247e-09
PAPPA2	5.95746e-07	3.35358e-07	9.68557e-07	1.20351e-07	3.40122e-07	4.70417e-07	3.89639e-08	1.10801e-06
GGPS1	6.62682e-08	1.0194e-07	6.95652e-08	3.93989e-08	1.1825e-08	0	9.71406e-08	3.7216e-08
CHRM3	6.0352e-08	2.75265e-08	2.43721e-08	3.93832e-08	2.68063e-06	0	0	1.02803e-07
COX4I2	4.41591e-07	2.17956e-07	1.33299e-07	0	1.18689e-08	9.99211e-06	1.33218e-08	9.35565e-07
ITCH	1.23364e-06	7.20376e-06	1.46513e-07	3.31818e-07	1.48157e-07	2.13575e-07	2.47492e-07	8.24563e-07
SCARF2	3.83309e-07	3.40738e-07	2.03098e-07	0	1.96418e-05	0	0	1.3812e-07
AP1B1	7.04263e-07	5.37063e-07	9.67306e-07	2.17926e-08	1.84497e-06	2.22104e-07	9.1788e-07	8.76209e-08
HMOX1	2.33917e-07	8.47636e-08	4.92028e-07	0	1.48844e-07	2.38469e-08	1.17515e-06	1.22984e-07
ANTXR1	2.71723e-06	4.15565e-07	3.54728e-06	1.03817e-06	1.13543e-06	3.41543e-08	2.66945e-06	1.00705e-05
IHH	3.32161e-08	3.72531e-08	3.93658e-08	0	0	7.89203e-08	1.69984e-08	3.37236e-09
SLC6A6	2.03029e-06	5.95523e-05	1.55328e-07	3.94615e-08	1.1825e-08	0	1.71888e-07	7.24744e-08
CCDC174	5.60394e-07	1.00512e-06	5.86858e-07	2.18248e-08	1.27303e-08	1.54641e-06	9.26674e-07	7.70307e-08
SLC33A1	1.05703e-07	4.24622e-08	1.61798e-07	7.59562e-07	2.47864e-07	3.54926e-08	0	1.02456e-07
CEP19	2.96337e-07	2.28817e-07	7.36401e-08	0	8.87263e-06	1.33138e-06	2.97394e-07	8.16394e-09
HMX1	7.46014e-07	5.63733e-07	1.48963e-06	3.34511e-07	0	0	1.32017e-06	8.06569e-07
NKX3-2	1.18776e-08	9.31125e-09	1.15999e-08	0	0	8.29335e-08	5.92719e-09	0
RFC1	1.74345e-07	2.01312e-07	2.37223e-07	0	2.43718e-07	2.41041e-07	7.99477e-07	1.35563e-07
SLC30A9	2.79673e-07	8.92628e-07	2.61091e-07	0	7.77424e-07	6.12382e-08	7.01388e-08	2.90438e-07
IGFBP7	2.18107e-07	4.24145e-08	3.37122e-07	0	2.30911e-06	8.53699e-09	0	2.5499e-07
CPE	1.42723e-08	2.09891e-08	1.28526e-08	0	0	3.58429e-08	4.38693e-09	0
OTULIN	1.07579e-07	2.1119e-08	4.77003e-08	0	5.99518e-06	0	0	1.02362e-07
NPR3	2.23373e-07	4.67008e-07	1.93355e-07	0	0	9.68797e-08	7.1516e-08	7.35148e-07
CAST	1.79131e-06	1.38471e-06	1.46749e-06	9.19466e-05	5.65539e-07	0	5.78679e-06	5.64448e-07
HAVCR2	1.41522e-07	3.72995e-07	1.88777e-07	1.19983e-07	1.20019e-08	1.53932e-08	1.70895e-07	6.0982e-08
C4A	1.09618e-07	9.99009e-08	2.16236e-08	0	1.2678e-07	0	3.47592e-07	3.68071e-07
SOBP	7.90707e-09	2.12235e-08	2.8289e-09	0	1.2398e-08	9.57036e-09	0	3.35636e-09
ESR1	1.29707e-07	3.15922e-07	1.05797e-07	3.93989e-08	2.45684e-07	0	3.84183e-08	3.17791e-08
MPC1	4.16322e-08	1.36275e-07	9.05736e-08	0	3.63211e-07	3.41637e-08	0	0
PSPH	2.52822e-07	4.13434e-07	5.80886e-08	0	1.89314e-07	3.93676e-06	1.7083e-08	1.02866e-07
TTC26	2.82913e-07	5.97101e-07	1.77859e-07	0	1.18685e-06	1.4181e-07	4.6001e-07	4.68858e-07
TNFRSF10B	3.41534e-06	6.68088e-07	7.08112e-06	2.17862e-08	2.44123e-07	7.74956e-08	3.78257e-06	4.09396e-06
PDP1	2.93585e-07	7.17196e-08	1.18622e-07	0	2.68638e-05	3.52884e-08	0	6.08381e-08
OXR1	1.9638e-07	1.76068e-07	2.03939e-07	0	0	5.24333e-07	3.39845e-08	2.47618e-07
RIC1	1.28672e-06	4.20174e-07	1.41702e-06	2.33853e-06	1.2151e-06	9.58248e-08	2.65639e-06	3.12085e-06
FOCAD	5.94253e-06	5.44552e-06	6.77509e-06	8.7222e-08	3.19319e-07	8.66584e-07	2.39264e-05	5.32196e-06

## Sheet: Singapore
Gene	Indian	Malay	Chinese
AAAS	9.98003e-07	1.92367e-06	7.17658e-06
AASS	3.99201e-06	4.80916e-05	1.46461e-05
ABHD12	0	0	1.46461e-07
ACADSB	3.99201e-06	1.92367e-06	4.74533e-05
ACADVL	8.98203e-06	1.92367e-06	7.17658e-06
ACAT1	3.99201e-06	1.92367e-06	5.85843e-07
ACBD5	3.99201e-06	0	2.34337e-06
ACO2	0	1.92367e-06	0
ACOX1	9.98003e-07	0	0
ACY1	8.98203e-06	9.42596e-05	7.74777e-05
ADAMTS13	9.98003e-07	7.69466e-06	1.18633e-05
ADAMTS18	8.98203e-06	1.92367e-06	1.46461e-07
ADSL	9.98003e-07	1.92367e-06	2.34337e-06
AFP	9.98003e-07	0	2.87063e-05
AGA	3.99201e-06	0	1.46461e-07
AK2	9.98003e-07	0	0
ALB	0	0	1.46461e-07
ALDH3A2	9.98003e-07	0	3.66152e-06
ALDH5A1	3.99201e-06	1.92367e-06	1.46461e-07
ALDH6A1	9.98003e-07	0	5.85843e-07
ALDOB	3.59281e-05	1.92367e-06	5.27259e-06
ALMS1	8.98203e-06	1.92367e-06	1.18633e-05
ANTXR1	0	0	1.31815e-06
ANTXR2	0	1.92367e-06	9.37349e-06
APRT	3.99201e-06	0	3.66152e-06
ARG1	9.98003e-07	0	5.85843e-07
ASL	0	0	2.34337e-06
ASNS	3.59281e-05	0	3.66152e-06
ASPA	0	1.7313e-05	0
ASPH	3.99201e-06	1.92367e-06	5.85843e-07
ATIC	0	1.92367e-06	5.85843e-07
ATM	1.5968e-05	6.92519e-05	1.77217e-05
ATP2A1	3.99201e-06	0	5.85843e-07
ATP7B	0.000120758	0.000155817	0.000258357
B3GAT3	9.98003e-07	0.000123115	2.34337e-06
BCHE	0.000168663	1.92367e-06	0.000169309
BEST1	0	1.7313e-05	2.10903e-05
BLTP1	3.59281e-05	7.69466e-06	2.47519e-05
BMPER	0	0	3.66152e-06
BRF1	9.98003e-07	1.92367e-06	7.17658e-06
C12orf57	9.98003e-07	0	5.85843e-07
C5	3.99201e-06	7.69466e-06	5.28723e-05
C6	3.99201e-06	1.7313e-05	2.47519e-05
CA12	9.98003e-07	0	5.85843e-07
CABP4	0	1.92367e-06	1.46461e-07
CACNA1D	3.99201e-06	0	5.27259e-06
CACNA2D2	0	0	1.77217e-05
CARS1	0	0	1.46461e-07
CAST	9.98003e-07	0	5.85843e-07
CCDC174	0	0	1.46461e-07
CCDC32	0	0	1.46461e-07
CCDC47	0	1.92367e-06	0
CD55	0	0	3.66152e-06
CD8A	9.98003e-07	0	0
CDH11	9.98003e-07	0	1.46461e-07
CDK10	3.99201e-06	1.92367e-06	9.37349e-06
CEP19	0	0	1.46461e-05
CEP55	0	0	2.34337e-06
CFD	0	0	5.85843e-07
CFTR	9.98003e-05	0.000155817	1.18633e-05
CHRM3	0	0	5.85843e-07
CHRNA3	8.98203e-06	7.69466e-06	1.31815e-06
CHST6	3.99201e-06	0	5.85843e-07
CHSY1	0	0	2.34337e-06
CILK1	9.98003e-07	0	5.85843e-07
CLDN10	9.98003e-07	0	0
CNNM4	1.5968e-05	0	5.85843e-07
COL27A1	0	1.92367e-06	3.66152e-06
COX4I2	9.98003e-07	0	0
CPN1	3.99201e-06	0	0
CSGALNACT1	3.99201e-06	0	7.17658e-06
CTDP1	0	7.69466e-06	1.46461e-07
CTH	9.98003e-07	0	5.28723e-05
CTSA	8.98203e-06	0	1.46461e-07
CTSK	0	0	5.85843e-07
CTU2	9.98003e-07	7.69466e-06	1.77217e-05
CYP27A1	8.98203e-06	1.7313e-05	4.23271e-05
CYP4V2	9.98003e-07	9.42596e-05	0.000562995
DARS1	9.98003e-07	0.000123115	0
DCAF17	8.08382e-05	1.92367e-06	1.46461e-07
DCPS	0.000898203	3.07786e-05	1.46461e-07
DDC	0	0	2.87063e-05
DDX11	9.98003e-07	0	3.66152e-06
DHCR24	3.99201e-06	3.07786e-05	0
DHCR7	9.98003e-07	7.69466e-06	1.46461e-05
DHODH	9.98003e-07	0	1.46461e-07
DHTKD1	4.89021e-05	7.69466e-06	2.47519e-05
DIAPH1	3.99201e-06	0	1.46461e-07
DIS3L2	0	0	2.34337e-06
DMGDH	8.98203e-06	1.7313e-05	0.000131815
DNAJC3	0	0	1.46461e-07
DPYS	9.98003e-07	0	6.45892e-05
DSC3	9.98003e-07	0	1.31815e-06
DSG3	9.98003e-07	0	5.27259e-06
ECHS1	1.5968e-05	0	0
ECM1	0	0	5.85843e-07
EMC1	9.98003e-07	0	1.18633e-05
EMG1	0	0	1.46461e-07
EML1	9.98003e-07	0	1.46461e-07
ETHE1	0	1.92367e-06	0
EXOSC2	0	1.92367e-06	5.85843e-07
EXT2	8.98203e-06	0	2.34337e-06
EXTL3	0	1.92367e-06	5.85843e-07
F13B	9.98003e-07	0	0
FAM20C	0	1.92367e-06	0
FAN1	8.08382e-05	1.92367e-06	1.18633e-05
FAR1	0	0	1.46461e-07
FBP1	9.98003e-07	0	1.31815e-06
FDXR	3.99201e-06	0	9.37349e-06
FERMT1	0	4.80916e-05	5.27259e-06
FGF5	0	7.69466e-06	0
FH	0	1.92367e-06	1.31815e-06
FIBP	3.99201e-06	0	0
FITM2	0	0	1.31815e-06
FLNB	9.98003e-07	0	1.18633e-05
FLVCR1	0	0	5.85843e-07
FLVCR2	0	0	1.46461e-07
FMO3	3.59281e-05	1.92367e-06	9.90075e-05
FOCAD	9.98003e-07	1.92367e-06	5.85843e-07
FOXN1	3.99201e-06	0	3.66152e-06
FTCD	6.38722e-05	0.000155817	4.74533e-05
FUCA1	0	1.92367e-06	2.34337e-06
GALC	3.59281e-05	7.69466e-06	9.37349e-06
GALE	0	1.7313e-05	1.77217e-05
GALK1	8.98203e-06	1.92367e-06	5.85843e-07
GCGR	0	0	3.66152e-06
GGPS1	0	0	1.46461e-07
GLUL	0	0	1.46461e-07
GLYCTK	1.5968e-05	1.92367e-06	5.85843e-07
GMPPA	9.98003e-07	1.92367e-06	5.85843e-07
GNMT	0	0	3.66152e-06
GORAB	0	0	1.46461e-07
GPD1	0	0	1.46461e-07
GPSM2	3.99201e-06	1.92367e-06	3.66152e-06
GUCY2C	2.49501e-05	3.07786e-05	5.28723e-05
HACE1	0	1.92367e-06	1.46461e-07
HAVCR2	0	1.92367e-06	0
HERC1	9.98003e-07	7.69466e-06	1.31815e-06
HGD	0.000120758	0	1.46461e-07
HHAT	9.98003e-07	7.69466e-06	5.85843e-07
HIBCH	3.59281e-05	0	3.66152e-06
HINT1	0	0	1.46461e-07
HMGCL	0	1.7313e-05	0
HMGCS2	9.98003e-07	1.92367e-06	1.46461e-07
HMOX1	0	0	1.46461e-07
HMX1	3.99201e-06	0	0
HSD17B3	0	1.92367e-06	1.31815e-06
HSPA9	0	0	1.31815e-06
HTRA1	3.59281e-05	1.92367e-06	5.85843e-07
HTT	3.99201e-06	0	3.66152e-06
HYLS1	9.98003e-07	0	0
IARS1	1.5968e-05	0	2.87063e-05
IARS2	0	1.92367e-06	2.34337e-06
IGF1	9.98003e-07	0	0
IGFBP7	0	0	1.46461e-07
IL11RA	9.98003e-07	1.92367e-06	1.46461e-07
IL1RN	0	0	1.46461e-07
INPPL1	0	0	1.31815e-06
ITCH	0	0	1.46461e-07
IVD	8.98203e-06	0	1.31815e-06
JUP	0	0	5.27259e-06
KCNJ16	3.99201e-06	1.92367e-06	5.85843e-07
KIDINS220	0	0	3.66152e-06
KIFBP	9.98003e-07	1.92367e-06	1.46461e-07
KLC2	0	1.92367e-06	0
KLKB1	8.98203e-06	0	1.46461e-07
L2HGDH	8.98203e-06	1.7313e-05	3.66152e-06
LAMA1	8.98203e-06	1.92367e-06	1.18633e-05
LAMC3	6.38722e-05	7.69466e-06	5.27259e-06
LARP7	9.98003e-07	1.92367e-06	2.34337e-06
LIAS	0	0	5.85843e-07
LIG4	3.99201e-06	1.92367e-06	7.17658e-06
LIPA	2.49501e-05	7.69466e-06	1.46461e-07
LIPC	4.89021e-05	6.92519e-05	1.18633e-05
LIPT1	9.98003e-05	0	0
LMAN1	9.98003e-07	0	3.66152e-06
LMF1	0	0	1.18633e-05
LONP1	9.98003e-07	3.07786e-05	5.27259e-06
LPIN1	9.98003e-07	1.92367e-06	5.85843e-07
LRP2	3.99201e-06	1.92367e-06	1.31815e-06
LRRK1	9.98003e-07	0	7.17658e-06
LTBP3	0	0	5.85843e-07
LYST	0.000195609	9.42596e-05	0.00010677
MAB21L1	9.98003e-07	0	1.46461e-07
MAN1B1	9.98003e-07	7.69466e-06	1.46461e-07
MARS1	8.98203e-06	7.69466e-06	2.34337e-06
MASP2	2.49501e-05	0	1.77217e-05
MCM3AP	1.5968e-05	1.92367e-06	2.34337e-06
MED25	0	7.69466e-06	5.85843e-07
MGP	0	0	1.46461e-07
MICU1	0	0	1.46461e-07
MLYCD	3.99201e-06	1.92367e-06	1.77217e-05
MMP2	0	0	1.46461e-07
MPO	8.98203e-06	4.80916e-05	3.74939e-05
MRE11	0	0	1.46461e-07
MSMO1	0	0	1.46461e-07
MTHFD1	0	0	4.23271e-05
MTTP	0	1.92367e-06	0
MTX2	0	0	1.46461e-07
MYF5	9.98003e-07	1.92367e-06	1.31815e-06
MYMK	0	1.92367e-06	1.46461e-07
NADK2	0	0	1.46461e-07
NBN	3.99201e-06	1.92367e-06	1.46461e-07
NCAPG2	0	1.92367e-06	5.85843e-07
NKX3-2	9.98003e-07	0	0
NPR3	0	7.69466e-06	1.46461e-07
NSMCE3	0	0	5.85843e-07
OAT	9.98003e-07	0	0
OGDHL	0	1.92367e-06	2.34337e-06
OTULIN	0	0	1.18633e-05
OXCT1	0	0	5.85843e-07
P3H2	0	1.92367e-06	5.85843e-07
P4HTM	9.98003e-07	1.92367e-06	1.31815e-06
PADI3	9.98003e-05	1.7313e-05	4.74533e-05
PAH	8.08382e-05	0.000232763	0.000114825
PAPPA2	0	0	1.46461e-07
PDE10A	0	1.92367e-06	1.18633e-05
PDP1	0	0	5.85843e-05
PEPD	3.59281e-05	1.92367e-06	1.31815e-06
PIK3C2A	0	0	1.46461e-07
PKDCC	9.98003e-07	0	5.85843e-07
PKLR	3.59281e-05	0	5.27259e-06
PLA2G7	0.000360279	1.7313e-05	2.34337e-06
PLOD3	1.5968e-05	1.92367e-06	1.46461e-05
PLXNA1	9.98003e-07	1.92367e-06	0
POLR3GL	4.89021e-05	1.7313e-05	5.85843e-07
POMC	9.98003e-07	0	1.46461e-07
PPA2	9.98003e-07	0	5.85843e-07
PRG4	9.98003e-07	0	1.46461e-07
PRMT7	8.98203e-06	3.07786e-05	1.18633e-05
PSPH	0	0	1.46461e-07
PTPN14	0	0	2.34337e-06
QARS1	2.49501e-05	0	7.17658e-06
RAD50	3.99201e-06	0	5.27259e-06
RBL2	0	0	1.46461e-07
RBM8A	1.5968e-05	7.69466e-06	0
RBP4	9.98003e-07	1.92367e-06	0
RCBTB1	9.98003e-07	1.7313e-05	2.10903e-05
RFC1	4.89021e-05	0	0
RIMS2	0	1.92367e-06	4.74533e-05
RIN2	0	0	2.34337e-06
RNF168	1.5968e-05	0	1.18633e-05
RNF216	9.98003e-07	0	1.31815e-06
ROGDI	0	0	1.46461e-07
RTTN	2.49501e-05	4.80916e-05	5.27259e-06
SARS2	0	1.7313e-05	1.31815e-06
SC5D	0	1.92367e-06	5.85843e-07
SCARF2	0	1.92367e-06	3.29537e-05
SELENBP1	3.99201e-06	3.07786e-05	2.34337e-06
SGO1	3.99201e-06	0	1.31815e-06
SH3PXD2B	9.98003e-07	0	1.46461e-07
SIL1	1.5968e-05	0	0
SLC10A7	0	0	1.46461e-07
SLC12A3	3.59281e-05	0.000555939	8.43614e-05
SLC12A6	9.98003e-07	1.92367e-06	1.31815e-06
SLC1A1	0	0	1.46461e-07
SLC1A4	0	0	1.31815e-06
SLC22A5	0.000483033	9.42596e-05	0.000189813
SLC25A15	9.98003e-07	0	2.87063e-05
SLC25A20	9.98003e-07	1.92367e-06	2.34337e-06
SLC25A42	0	0	1.46461e-07
SLC29A3	3.99201e-06	0	1.31815e-06
SLC2A10	3.99201e-06	1.92367e-06	5.85843e-07
SLC30A9	0	0	5.85843e-07
SLC34A2	9.98003e-07	1.92367e-06	1.77217e-05
SLC34A3	1.5968e-05	0	2.47519e-05
SLC35A3	0	0	1.46461e-07
SLC39A4	3.99201e-06	0	2.34337e-06
SLC6A6	0	0	1.46461e-07
SLC7A7	3.99201e-06	7.69466e-06	2.47519e-05
SLC9A1	0	4.80916e-05	1.31815e-06
SMARCAL1	8.98203e-06	0	0
SMO	0	0	9.37349e-06
SMOC1	0	1.92367e-06	1.46461e-07
SNAP29	0	1.92367e-06	5.85843e-07
SORD	0	3.07786e-05	3.29537e-05
SOX18	0	0	1.46461e-07
SP110	1.5968e-05	0	9.37349e-06
SPINK5	3.99201e-06	0	4.23271e-05
SPRTN	9.98003e-07	0	0
SQOR	9.98003e-07	1.92367e-06	0
ST3GAL5	0	1.92367e-06	3.74939e-05
STAMBP	9.98003e-07	0	7.17658e-06
STRADA	0	0	1.46461e-07
SUMF1	9.98003e-07	0	1.46461e-07
SUOX	3.99201e-06	0	2.47519e-05
TAF6	9.98003e-07	7.69466e-06	5.27259e-06
TALDO1	0	0	5.85843e-07
TANGO2	0	4.80916e-05	7.0887e-05
TAPT1	4.89021e-05	0	0
TASP1	8.08382e-05	1.92367e-06	1.77217e-05
TBC1D7	9.98003e-07	0	1.46461e-07
TBXAS1	9.98003e-07	0.000123115	4.23271e-05
TCN2	9.98003e-07	0	0
TELO2	9.98003e-07	0	7.17658e-06
TF	9.98003e-07	0	0
TGDS	3.99201e-06	0	1.46461e-07
TGFB1	9.98003e-07	1.92367e-06	0
TKFC	3.99201e-06	7.69466e-06	1.46461e-05
TKT	0	0	1.31815e-06
TMPRSS15	3.59281e-05	3.07786e-05	1.18633e-05
TMPRSS6	0	4.80916e-05	2.10903e-05
TNFRSF10B	1.5968e-05	1.92367e-06	5.85843e-07
TREH	9.98003e-07	4.80916e-05	2.34337e-06
TRIM37	3.99201e-06	7.69466e-06	3.66152e-06
TSPYL1	0	0	2.34337e-06
TTC26	0	0	5.85843e-07
TTPA	0	0	2.34337e-06
TUBGCP2	9.98003e-07	0	0
TULP3	0	1.92367e-06	1.46461e-07
TXNL4A	0	0	1.46461e-07
UBE3B	9.98003e-07	3.07786e-05	1.18633e-05
UBR1	0	0	5.85843e-07
UBR7	0	0	1.46461e-07
UNC45A	9.98003e-07	0	5.85843e-07
UPB1	3.99201e-06	3.07786e-05	1.31815e-06
USB1	3.99201e-06	6.92519e-05	1.18633e-05
VPS13A	3.99201e-06	1.92367e-06	5.27259e-06
VPS13B	8.98203e-06	1.92367e-06	2.87063e-05
VPS33A	0.0278333	0.000377038	0.00050983
WDPCP	3.99201e-06	7.69466e-06	7.17658e-06
WRN	8.98203e-06	7.69466e-06	4.23271e-05
XRCC4	9.98003e-07	1.92367e-06	5.85843e-07
XYLT2	0	0	1.31815e-06
YY1AP1	8.98203e-06	0	7.74777e-05
ZNF526	0	0	5.85843e-07
ZNF699	0	1.7313e-05	0
ZNHIT3	3.99201e-06	0	1.31815e-06

## Sheet: ChinaMAP
symbol	ChinaMAP
DHTKD1	8.02844e-06
SLC29A3	2.23004e-07
LIPA	8.92015e-07
CEP55	5.7089e-07
ACADSB	4.62421e-05
OAT	1.42722e-07
ECHS1	2.28475e-06
EXT2	7.50185e-06
BEST1	4.12468e-05
B3GAT3	1.74877e-06
CABP4	1.2845e-06
DHCR7	3.00074e-05
MED17	3.21125e-07
MRE11	2.00703e-06
ACAT1	4.71876e-06
ATM	4.00426e-05
DCPS	1.50751e-06
DDX11	6.50279e-06
AAAS	6.03002e-06
SUOX	1.07934e-06
MARS1	5.57509e-06
PAH	0.000463705
UBE3B	4.75355e-05
B3GLCT	7.2918e-07
SLC25A15	1.2845e-06
LACC1	2.23004e-07
RCBTB1	1.74835e-06
ATP7B	0.000626418
LIG4	5.57509e-06
SLC7A7	2.50567e-05
L2HGDH	4.37087e-07
FLVCR2	5.7089e-07
GALC	4.50495e-05
BRF1	1.50751e-06
IVD	3.56806e-06
SORD	4.88467e-05
UNC45A	4.37087e-07
CAPN15	3.56806e-08
IGFALS	3.93389e-06
ROGDI	3.56806e-08
ATP2A1	2.23004e-07
SLC12A3	0.00012003
HSD11B2	4.37087e-07
PRMT7	9.13423e-06
DHODH	7.22532e-07
CHST6	2.28518e-06
ADAMTS18	1.03117e-05
MLYCD	2.90038e-06
CTU2	4.31735e-06
APRT	1.50751e-06
CDK10	6.9934e-06
ASPA	2.23004e-07
ACADVL	1.42722e-05
ALDH3A2	7.50185e-06
XYLT2	4.31735e-06
MPO	1.72694e-05
TRIM37	2.89013e-06
KCNJ16	1.50751e-06
FDXR	1.28456e-06
GALK1	2.28383e-06
GCGR	3.22017e-06
RTTN	1.49948e-05
LONP1	9.13423e-06
ACP5	8.92015e-07
PEPD	1.15605e-05
TGFB1	1.42722e-07
ETHE1	7.22532e-07
PADI3	8.56691e-05
GALE	9.71404e-06
HMGCL	4.37111e-07
FUCA1	3.21125e-07
AK2	8.92015e-07
HMGCS2	6.50279e-06
RBM8A	2.23004e-07
ECM1	4.71876e-06
CTSK	3.56806e-08
TBX19	3.56806e-08
FMO3	0.00012003
FLVCR1	1.07936e-06
IARS2	1.50751e-06
FH	1.50753e-06
CTSA	4.37087e-07
TMPRSS15	2.0552e-05
MCM3AP	8.74264e-05
TANGO2	2.28356e-06
TCN2	2.23004e-07
ADSL	2.00703e-06
ACO2	2.23004e-07
LPIN1	3.22017e-06
WDPCP	3.93382e-06
ANTXR1	7.22532e-07
ALMS1	1.28807e-05
STAMBP	7.22532e-07
ST3GAL5	1.09532e-05
CNNM4	7.22562e-07
HIBCH	6.03002e-06
SMARCAL1	2.89013e-06
CYP27A1	0.000155425
GMPPA	2.00703e-06
FARSB	8.02813e-08
SP110	2.57792e-06
SLC25A20	3.22017e-06
QARS1	4.71876e-06
POC1A	3.21125e-07
FLNB	2.79736e-05
HGD	2.00703e-06
TF	7.22532e-07
BCHE	8.39297e-05
P3H2	1.2857e-06
RNF168	4.71876e-06
HTT	9.72374e-06
LIAS	5.7089e-07
ALB	8.92015e-09
ANTXR2	1.29513e-06
FGF5	2.23004e-07
LARP7	2.57792e-06
BLTP1	1.97051e-05
AGA	4.37087e-07
CYP4V2	8.56698e-05
KLKB1	3.56806e-06
C6	2.32013e-05
DMGDH	0.000165019
HINT1	3.56806e-08
SLC22A5	0.000292233
RAD50	9.71404e-06
HSPA9	1.42722e-07
DIAPH1	1.07934e-06
SPINK5	1.35679e-05
ALDH5A1	1.50876e-06
CILK1	2.23004e-07
HACE1	4.37087e-07
CCN6	2.57792e-06
ARG1	2.00703e-06
RNF216	1.07934e-06
DDC	1.74835e-06
ASL	2.57792e-06
ASNS	1.07934e-06
PLOD3	8.02813e-06
CFTR	3.21125e-05
AASS	2.57792e-06
TBXAS1	1.97046e-05
CSGALNACT1	3.22017e-06
EXTL3	7.22532e-07
WRN	1.22117e-05
NBN	1.74835e-06
VPS13B	4.37087e-05
DPYS	7.38807e-05
SLC39A4	1.42723e-05
IL11RA	2.89013e-06
VPS13A	9.71404e-06
FBP1	4.71876e-06
HSD17B3	1.42722e-07
ALDOB	2.41201e-05
ADAMTS13	6.03037e-06
SLC34A3	6.44484e-05
ACBD5	1.57351e-05
OGDHL	8.92015e-07
ATOH7	3.57042e-08
KIFBP	1.42722e-07
MICU1	8.02813e-08
RBP4	3.56806e-08
CPN1	3.21125e-07
HTRA1	5.7089e-07
TUBGCP2	1.2845e-06
TALDO1	8.03117e-08
PIK3C2A	4.37087e-07
KCNA4	8.92015e-09
TKFC	4.71876e-06
PLCB3	3.56806e-08
LTBP3	1.43068e-07
FIBP	1.50751e-06
INPPL1	3.21176e-07
TREH	4.37087e-07
SC5D	8.92015e-09
HYLS1	2.23004e-07
TULP3	1.42722e-07
C12orf57	3.93379e-06
EMG1	2.23004e-07
GUCY2C	1.09272e-05
MGP	3.56806e-08
IPO8	8.92015e-09
GPD1	6.9934e-06
PRIM1	3.56806e-08
MYF5	1.50751e-06
MAPKAPK5	3.56806e-08
VPS33A	3.56806e-08
MAB21L1	2.23004e-07
SLITRK6	8.92015e-09
TGDS	2.23004e-07
CLDN10	8.02813e-08
DNAJC3	8.02813e-08
PPP2R3C	2.57792e-06
TMEM260	1.2845e-06
ALDH6A1	2.00703e-06
GSC	3.56806e-08
FAN1	8.92183e-09
SLC12A6	7.22532e-07
CCDC32	8.02813e-08
UBR1	5.7089e-07
SQOR	2.23004e-07
LIPC	1.72694e-05
CA12	3.22017e-06
HERC1	3.56806e-08
CHRNA3	1.50751e-06
LRRK1	5.7089e-07
LMF1	4.71876e-06
TELO2	5.13801e-06
THOC6	7.22532e-07
ABAT	2.23004e-07
RBL2	2.23004e-07
MMP2	4.37087e-07
USB1	6.50279e-06
CDH11	8.92015e-09
SLC46A1	3.58433e-08
FOXN1	1.2845e-06
JUP	1.07934e-06
STRADA	1.74835e-06
ACOX1	1.42722e-07
LAMA1	6.9934e-06
DSC3	1.74835e-06
DSG3	2.28356e-06
LMAN1	5.7089e-07
ZNF407	3.56806e-08
CTDP1	1.42722e-07
TXNL4A	3.56806e-08
ZNF699	2.23004e-07
DNASE2	8.02813e-08
YIF1B	3.21298e-07
SARS2	2.28356e-06
EXOSC5	1.42722e-07
ZNF526	8.92015e-09
MED25	3.56806e-06
MASP2	6.9934e-06
EMC1	6.50279e-06
TMEM53	8.92015e-09
SLC35D1	3.56806e-08
WLS	5.7089e-07
CTH	1.15605e-05
SLC35A3	3.21125e-07
GPSM2	1.74835e-06
TBX15	3.56806e-08
POLR3GL	8.92015e-09
SELENBP1	1.50751e-06
YY1AP1	0.000211553
TMCO1	8.02813e-08
GORAB	2.28356e-06
PAPPA2	8.02813e-08
GLUL	8.92015e-09
PRG4	3.56809e-06
F13B	2.57792e-06
CD55	1.2845e-06
HHAT	7.22532e-07
PTPN14	1.2845e-06
SPRTN	3.56806e-08
GGPS1	3.56806e-08
LYST	1.64934e-05
FERMT1	6.50279e-06
TASP1	8.92015e-09
RIN2	3.21237e-07
GZF1	8.02864e-08
ABHD12	3.66816e-08
COX4I2	8.92015e-09
ITCH	1.42722e-07
FITM2	4.37087e-07
ELMO2	8.92015e-09
SLC2A10	7.50185e-06
SOX18	8.98793e-09
FTCD	2.00703e-06
SCARF2	8.06636e-08
SNAP29	3.56941e-08
UPB1	2.00703e-06
AP1B1	2.00703e-06
SLC5A1	8.02813e-08
HMOX1	3.56806e-08
TMPRSS6	8.02813e-06
KIDINS220	5.7089e-07
POMC	8.92015e-09
PKDCC	3.56806e-08
SLC1A4	3.22728e-07
MCEE	1.42722e-07
CD8A	8.06328e-08
EIF2AK3	5.80428e-07
LIPT1	8.02813e-08
IL1RN	2.89013e-06
DARS1	1.2845e-06
LRP2	4.37087e-07
DCAF17	2.23249e-07
MTX2	8.92015e-09
ATIC	1.07934e-06
DIS3L2	3.22017e-06
SUMF1	4.37087e-07
SLC6A6	8.02813e-08
CCDC174	8.02813e-08
SGO1	2.23004e-07
P4HTM	7.22532e-07
CACNA2D2	6.29662e-05
ACY1	0.000124204
GLYCTK	3.56806e-06
TKT	4.37205e-07
CACNA1D	1.28807e-05
SLC33A1	2.23004e-07
CLDN1	8.92015e-09
PCYT1A	1.42722e-07
CEP19	1.42722e-05
HMX1	4.41549e-07
WDR1	4.37087e-07
TAPT1	1.42722e-07
SLC34A2	8.02813e-06
RFC1	8.02813e-08
SLC30A9	5.7089e-07
IGFBP7	2.25575e-07
AFP	7.50185e-06
MTTP	1.2845e-06
PPA2	5.7089e-07
SLC10A7	3.56806e-08
MSMO1	8.92015e-09
CPE	8.92015e-09
OTULIN	8.92015e-07
NPR3	8.92015e-09
NADK2	3.21125e-07
OXCT1	2.23004e-07
XRCC4	3.21125e-07
CAST	5.71701e-07
SAR1B	2.23004e-07
HAVCR2	3.21125e-07
SH3PXD2B	8.02813e-08
TBC1D7	8.92015e-07
GNMT	2.89064e-06
GTPBP2	8.02813e-08
PLA2G7	8.92015e-07
SOBP	3.56975e-08
TSPYL1	9.71404e-06
RFX6	8.02813e-08
PDE10A	3.08059e-06
BMPER	5.13801e-06
PSPH	1.42722e-07
DNAJC30	1.42722e-07
TAF6	1.28807e-05
SMO	3.94596e-06
TTC26	1.50751e-06
NCAPG2	1.07934e-06
TNFRSF10B	1.42722e-07
ASPH	1.74835e-06
TTPA	8.02813e-08
PDP1	2.57792e-06
RIMS2	5.57509e-06
SLC1A1	3.56907e-08
RIC1	8.02813e-08
FOCAD	1.2212e-05
IARS1	3.42891e-05
COL27A1	1.50751e-06
C5	3.42891e-05
NUP188	3.56806e-08
EXOSC2	4.37087e-07
LAMC3	6.03002e-06
MYMK	3.56806e-08
MAN1B1	1.50751e-06
KRT18	3.56806e-08
SIX6	4.37087e-07
MTHFD1	2.23004e-07
SMOC1	1.42722e-07
EML1	5.7089e-07
CHSY1	1.42722e-07
TBX4	3.56806e-08
SLC9A1	3.56806e-08
DHCR24	3.21125e-07
CHRM3	3.21125e-07
SIL1	8.92015e-09
ESR1	8.02813e-08
FAM20C	3.56806e-08

## Sheet: WBBC
symbol	WBBC
SLC29A3	4.98246e-08
CEP55	1.24562e-06
HTRA1	1.24562e-06
ACADSB	0.000124562
ECHS1	1.24562e-06
EXT2	2.44141e-06
BEST1	3.90625e-05
DHCR7	2.63572e-05
MRE11	1.24562e-06
ACAT1	4.98246e-06
ATM	1.43993e-05
DCPS	7.97194e-07
SUOX	1.99298e-07
PAH	0.000343242
UBE3B	2.41151e-05
SLC25A15	4.03579e-06
LACC1	4.48422e-07
RCBTB1	4.48422e-07
ATP7B	0.000549316
LIG4	1.79369e-06
SLC7A7	1.79867e-05
L2HGDH	4.98246e-06
ALDH6A1	6.02878e-06
FLVCR2	1.24562e-06
GALC	5.10204e-05
SLC12A6	1.99298e-07
IVD	4.98246e-06
SORD	1.12105e-05
UNC45A	1.24562e-06
ATP2A1	3.18878e-06
SLC12A3	9.64605e-05
HSD11B2	1.99298e-07
DHODH	7.97194e-07
ASPA	1.99298e-07
ACADVL	6.02878e-06
ALDH3A2	4.03579e-06
MPO	2.19727e-05
STRADA	6.02878e-06
KCNJ16	7.17474e-06
FDXR	7.97194e-07
GCGR	2.44141e-06
RTTN	5.10204e-05
TXNL4A	4.98246e-06
LONP1	8.42036e-06
PEPD	1.27551e-05
GALE	4.48422e-07
DHCR24	4.98246e-08
CTH	6.02878e-06
HMGCS2	9.76563e-06
PKLR	2.44141e-06
FMO3	0.000105429
CD55	7.97194e-07
FH	1.79369e-06
FTCD	2.8699e-05
UPB1	7.97194e-07
ADSL	1.79369e-06
ALMS1	8.42036e-06
DARS1	1.24562e-06
HIBCH	1.79369e-06
SMARCAL1	4.03579e-06
CYP27A1	7.97194e-05
SLC25A20	6.02878e-06
QARS1	1.79369e-06
GLYCTK	1.79369e-06
FLNB	1.61432e-05
HGD	1.24562e-06
TF	1.24562e-06
BCHE	9.64605e-05
RNF168	7.17474e-06
HTT	1.12105e-05
ANTXR2	1.24562e-06
PPA2	1.99298e-07
BLTP1	6.02878e-06
CYP4V2	3.90625e-05
OXCT1	4.98246e-08
DMGDH	0.00015625
HINT1	1.99298e-07
SLC22A5	0.000403579
RAD50	2.41151e-05
HSPA9	7.97194e-07
SPINK5	5.4259e-05
ALDH5A1	1.24562e-06
GNMT	1.12105e-05
CCN6	1.24562e-06
ARG1	4.48422e-07
FAM20C	1.24562e-06
DDC	7.97194e-07
ASL	2.44141e-06
PLOD3	6.02878e-06
CFTR	3.11404e-05
AASS	4.98246e-06
CSGALNACT1	4.03579e-06
WRN	1.99298e-05
TTPA	7.97194e-07
NBN	1.24562e-06
VPS13B	5.75973e-05
DPYS	0.000124562
VPS13A	9.76563e-06
FBP1	1.24562e-06
HSD17B3	4.48422e-07
ALDOB	4.03579e-06
ADAMTS13	1.61432e-05
MAN1B1	4.48422e-07
DHTKD1	4.03579e-06
ACBD5	9.76563e-06
OGDHL	1.79369e-06
KIFBP	1.99298e-07
MICU1	4.98246e-08
CPN1	1.24562e-06
TUBGCP2	1.79369e-06
TALDO1	4.48422e-07
CARS1	7.97194e-07
PIK3C2A	1.99298e-07
TKFC	1.12105e-05
B3GAT3	1.79369e-06
PLCB3	1.99298e-07
LTBP3	4.48422e-07
FIBP	4.98246e-08
CABP4	4.48422e-07
INPPL1	7.97194e-07
TREH	1.24562e-06
SC5D	1.99298e-07
HYLS1	4.98246e-08
JAM3	1.99298e-07
TULP3	1.24562e-06
C12orf57	1.24562e-06
EMG1	1.99298e-07
GUCY2C	1.79867e-05
IPO8	4.98246e-08
DDX11	1.24562e-06
GPD1	4.98246e-06
KRT18	4.98246e-08
AAAS	4.03579e-06
MARS1	6.02878e-06
MYF5	1.24562e-06
ANAPC7	4.98246e-08
MAPKAPK5	4.98246e-08
VPS33A	4.98246e-08
B3GLCT	4.48422e-07
CLDN10	4.48422e-07
DNAJC3	4.48422e-07
PPP2R3C	3.18878e-06
TMEM260	1.79369e-06
SMOC1	1.99298e-07
EML1	1.24562e-06
BRF1	1.79369e-06
FAN1	1.27551e-05
CCDC32	1.99298e-07
UBR1	1.99298e-07
SQOR	3.18878e-06
LIPC	4.03579e-06
CA12	1.79369e-06
HERC1	1.99298e-07
CHRNA3	7.97194e-07
LRRK1	2.44141e-06
LMF1	1.24562e-06
TELO2	6.02878e-06
IGFALS	7.97194e-07
ABAT	4.48422e-07
IRX5	1.99298e-07
USB1	1.79369e-06
PRMT7	1.43993e-05
CHST6	4.48422e-07
ADAMTS18	6.02878e-06
MLYCD	3.18878e-06
CTU2	2.44141e-06
APRT	7.97194e-07
SERPINF2	1.99298e-07
FOXN1	4.48422e-07
ZNHIT3	4.48422e-07
JUP	8.42036e-06
TRIM37	1.43993e-05
CCDC47	4.98246e-08
GALK1	2.44141e-06
LAMA1	7.17474e-06
DSC3	4.98246e-06
DSG3	1.24562e-06
LMAN1	4.48422e-07
CYB5A	4.98246e-08
CTDP1	4.98246e-08
CFD	7.97194e-07
ZNF699	4.98246e-08
DNASE2	4.98246e-08
SLC25A42	4.98246e-08
SARS2	6.02878e-06
EXOSC5	4.48422e-07
ZNF526	7.97194e-07
ETHE1	7.97194e-07
MED25	7.97194e-07
MASP2	4.98246e-06
PADI3	8.78906e-05
EMC1	1.61432e-05
HMGCL	4.98246e-08
FUCA1	1.99298e-07
AK2	4.98246e-08
TMEM53	4.98246e-08
SLC35A3	7.97194e-07
GPSM2	1.79369e-06
POLR3GL	4.98246e-08
ECM1	7.97194e-07
CTSK	4.48422e-07
YY1AP1	2.8699e-05
TMCO1	4.48422e-07
TBX19	4.98246e-08
GORAB	7.97194e-07
PAPPA2	1.99298e-07
PRG4	1.99298e-07
F13B	1.99298e-07
HHAT	2.44141e-06
IARS2	1.99298e-07
LYST	6.02878e-06
RIN2	4.98246e-08
GZF1	4.98246e-08
ABHD12	4.98246e-08
COX4I2	4.98246e-08
ITCH	4.98246e-08
CTSA	1.24562e-06
TMPRSS15	1.43993e-05
MCM3AP	0.000110063
TANGO2	4.98246e-08
SCARF2	1.99298e-07
SNAP29	4.98246e-08
AP1B1	7.97194e-07
TCN2	1.99298e-07
TMPRSS6	7.17474e-06
KIDINS220	7.17474e-06
LPIN1	1.79369e-06
WDPCP	2.44141e-06
MCEE	1.79369e-06
STAMBP	1.99298e-07
ST3GAL5	1.27551e-05
CD8A	1.99298e-07
EIF2AK3	4.98246e-08
CNNM4	4.98246e-08
LIPT1	1.99298e-07
IL1RN	3.18878e-06
LRP2	2.44141e-06
MTX2	1.99298e-07
ATIC	1.99298e-07
IHH	4.98246e-08
GMPPA	1.24562e-06
FARSB	4.98246e-08
SP110	7.97194e-07
DIS3L2	3.18878e-06
SLC6A6	4.98246e-08
CCDC174	1.99298e-07
SGO1	7.97194e-07
P4HTM	4.03579e-06
CACNA2D2	4.19025e-05
ACY1	2.44141e-06
POC1A	4.48422e-07
TKT	1.79369e-06
CACNA1D	1.99298e-07
PLXNA1	1.99298e-07
P3H2	7.97194e-07
PCYT1A	1.24562e-06
CEP19	1.27551e-05
HMX1	1.99298e-07
NKX3-2	4.98246e-08
TAPT1	4.98246e-08
SLC34A2	2.44141e-06
RFC1	1.99298e-07
SLC30A9	4.98246e-08
IGFBP7	4.48422e-07
AFP	4.03579e-06
FGF5	1.24562e-06
MTTP	3.18878e-06
LARP7	3.18878e-06
SLC10A7	1.99298e-07
CPE	4.98246e-08
KLKB1	7.97194e-07
NADK2	4.98246e-08
C6	2.19727e-05
XRCC4	4.98246e-08
CAST	1.79369e-06
DIAPH1	4.03579e-06
HAVCR2	1.99298e-07
TBC1D7	4.48422e-07
C4A	4.98246e-08
GTPBP2	4.98246e-08
PLA2G7	7.97194e-07
CILK1	4.98246e-08
HACE1	1.24562e-06
SOBP	4.98246e-08
TSPYL1	1.79867e-05
PDE10A	4.48422e-07
MPC1	1.99298e-07
RNF216	4.98246e-08
BMPER	8.42036e-06
ASNS	1.79369e-06
TAF6	3.18878e-06
SMO	1.99298e-07
TTC26	1.99298e-07
TBXAS1	2.8699e-05
TNFRSF10B	4.98246e-08
ASPH	3.90625e-05
PDP1	4.48422e-07
RIMS2	4.48422e-07
OXR1	1.24562e-06
SLC39A4	4.03579e-06
RIC1	7.97194e-07
FOCAD	6.02878e-06
IL11RA	7.97194e-07
IARS1	1.61432e-05
COL27A1	1.99298e-07
C5	9.76563e-06
NUP188	7.97194e-07
EXOSC2	1.24562e-06
LAMC3	1.12105e-05
MYMK	4.98246e-08
SLC34A3	1.61432e-05
RBP4	4.98246e-08
MED17	1.99298e-07
TGDS	4.98246e-08
MTHFD1	1.99298e-07
CHSY1	4.98246e-08
CDK10	1.79369e-06
XYLT2	3.18878e-06
EIF4A3	4.98246e-08
YIF1B	4.98246e-08
SLC9A1	2.44141e-06
SELENBP1	7.97194e-07
GLUL	4.98246e-08
FLVCR1	1.99298e-07
PTPN14	4.03579e-06
CHRM3	4.98246e-08
FERMT1	1.99298e-07
SLC2A10	1.24562e-06
ACO2	4.98246e-08
SLC1A4	4.98246e-08
ANTXR1	4.48422e-07
WDR1	4.48422e-07
LIAS	4.48422e-07
RFX6	4.98246e-08
ESR1	4.98246e-08
NCAPG2	1.99298e-07
EXTL3	4.98246e-08
FOXE1	4.98246e-08
