# Supplementary material for: A robust pipeline for ranking carrier frequencies of autosomal recessive and X-linked Mendelian disorders
Source: NPJ Genom Med. 2022 Dec 19;7:72. doi: 10.1038/s41525-022-00344-7 (PMC9763236; doi:10.1038/s41525-022-00344-7)
Supplement: Supplementary file 10 — Dataset S9 [file 41525_2022_344_MOESM10_ESM.xlsx]

## Sheet: Sheet1
Dataset S9. Rankings of genes included in Hong Kong NBS program from various databases. Calculated rankings by our pipeline for the 44 genes included in the NBS program. gnomAD EAS and gnomAD SAS refer to the East Asian and South Asian population in the gnomAD database, respectively. Diseases with confirmed cases in newborns were highlighted (blue color for Chinses patients and green color for Ne…
Confirmed cases	Disease	Gene	Ensembl ID	gnomAD EAS	gnomAD SAS	SG10K Chinese	SG10K Indian	ChinaMAP	WBBC
	Multiple carboxylase deficiency	BTD	ENSG00000169814	711	194	395	128	318	328
		HLCS	ENSG00000159267	393	1491	304	143	572	529
	Glutaric acidaemia type I	GCDH	ENSG00000105607	247	301	353	143	251	311
Chinese x1	Methylmalonic acidaemia	MMUT	ENSG00000146085	119	108	158	137	92	122
		MMAA	ENSG00000151611	1114	1268	367	142	1174	542
		MMAB	ENSG00000139428	1775	1006	398	139	1165	576
		MCEE	ENSG00000124370	2301	2425	NA	NA	1236	535
		MMADHC	ENSG00000168288	1400	1012	395	142	1222	570
	Propionic acidaemia	PCCA	ENSG00000175198	643	522	391	142	398	548
		PCCB	ENSG00000114054	469	1292	391	143	505	498
	Isovaleric acidaemia	IVD	ENSG00000128928	756	466	391	136	734	468
	3-hydroxy-3-methylglutaryl-CoA lyase deficiency	HMGCL	ENSG00000117305	2002	1257	398	143	1171	576
	Beta-ketothiolase deficiency	ACAT1	ENSG00000075239	511	1200	395	140	656	472
Nepalese x1 (mild)	Classical phenylketonuria	PAH	ENSG00000171759	64	50	72	83	13	18
	6-pyruvoyl-tetrahydropterin synthase deficiency	PTS	ENSG00000150787	206	1730	133	142	157	143
	Argininosuccinic acidaemia	ASL	ENSG00000126522	826	678	388	143	833	533
	Maple syrup urine disease	DBT	ENSG00000137992	1054	1297	398	139	939	573
		BCKDHB	ENSG00000083123	1452	1831	397	142	881	534
		BCKDHA	ENSG00000248098	1234	992	387	142	1022	539
	Citrullinaemia type I	ASS1	ENSG00000130707	1323	336	395	140	780	491
Chinese x2	Citrullinaemia type II	SLC25A13	ENSG00000004864	24	317	6	137	21	14
	Tyrosinaemia type I	FAH	ENSG00000103876	1342	768	398	142	1116	513
	Homocystinuria	CBS	ENSG00000160200	1261	942	163	6	1263	NA
		MTHFR	ENSG00000177000	463	126	369	128	190	198
		MTR	ENSG00000116984	579	489	383	143	1221	513
		MTRR	ENSG00000124275	2019	991	397	143	1272	573
		MMADHC	ENSG00000168288	1400	1012	395	142	1222	570
Chinese x3	Carnitine uptake deficiency	SLC22A5	ENSG00000197375	52	87	36	11	20	12
	Carnitine-acylcarnitine translocase deficiency	SLC25A20	ENSG00000178537	989	1529	384	142	751	435
	Carnitine palmitoyltransferase II deficiency	CPT2	ENSG00000157184	312	835	384	143	321	427
Indian x1	Medium-chain acyl-CoA dehydrogenase deficiency	ACADM	ENSG00000117054	336	214	296	97	515	284
Chinese x1	Very long-chain acyl-CoA dehydrogenase deficiency	ACADVL	ENSG00000072778	355	568	363	137	326	456
	Glutaric acidaemia type II	ETFA	ENSG00000140374	2099	1526	395	143	1201	575
		ETFB	ENSG00000105379	1877	778	398	142	908	549
		ETFDH	ENSG00000171503	140	931	84	137	111	202
	Congenital adrenal hyperplasia	CYP21A2	ENSG00000231852	12	5	11	81	1273	4
		CYP11B1	ENSG00000160882	1484	202	NA	NA	794	575
		CYP17A1	ENSG00000148795	473	1318	340	143	532	476
		HSD3B2	ENSG00000203859	1572	1497	385	142	1237	NA
		STAR	ENSG00000147465	775	1454	395	142	762	573
	Biotinidase deficiency	BTD	ENSG00000169814	711	194	395	128	318	328
	Classic galactosaemia	GALT	ENSG00000213930	26	1	359	134	496	473
