# Supplementary material for: A robust pipeline for ranking carrier frequencies of autosomal recessive and X-linked Mendelian disorders
Source: NPJ Genom Med. 2022 Dec 19;7:72. doi: 10.1038/s41525-022-00344-7 (PMC9763236; doi:10.1038/s41525-022-00344-7)
Supplement: Supplementary file 11 — Dataset S10 [file 41525_2022_344_MOESM11_ESM.xlsx]

## Sheet: Sheet 1
Dataset S10. Excluded variants in our analysis. See Methods for details. Genomic coordiations are based on the hg38 reference.
Deleted in Ref. 5 and 9	chrom	pos	ref	alt	rsID
	1	53202427	C	T	rs74315294
	1	179575806	G	A	rs74315344
	3	15645186	G	C	rs13078881
	4	5756299	G	A	rs149898884
	5	70049690	C	G	rs75030631
	6	32040723	G	A	rs202242769
	6	32041006	C	T	rs6445
	7	117548798	T	C	rs193922500
	7	117592032	G	A	rs121908759
	7	117627502	T	C	rs373002889
	8	19956018	A	G	rs268
	9	95150074	G	A	rs769039987
	11	61393963	T	C	rs541666319
	13	20189473	C	T	rs72474224
	13	20189481	A	G	rs35887622
	14	87941529	T	G	rs752537626
	15	40415454	C	T	rs28940889
	15	80180184	C	T	rs11555096
	17	80117016	G	C	rs1800312
Manual review in current study	chrom	pos	ref	alt	rsID
	14	94380925	T	A	rs17580
	3	15645186	G	C	rs13078881
	5	147828115	T	C	rs17107315
	6	26090951	C	G	rs1799945
	7	117548628	GTT	G	rs1805177
	6	46709361	C	A	rs76863441
	1	17270903	A	G	rs139426141
	17	8173443	C	A	rs116395281
	1	17280779	G	A	rs34097903
	12	6019726	T	C	rs61749368
	1	169555300	T	C	rs118203905
	7	80661212	T	C	rs3211893
	17	8173452	G	A	rs117595965
	1	26913774	CAGGTGCGATG	C	rs540387719
	2	171448666	TC	T	rs201494527
