# Supplementary material for: A robust pipeline for ranking carrier frequencies of autosomal recessive and X-linked Mendelian disorders
Source: NPJ Genom Med. 2022 Dec 19;7:72. doi: 10.1038/s41525-022-00344-7 (PMC9763236; doi:10.1038/s41525-022-00344-7)
Supplement: Supplementary file 12 — Dataset S11 [file 41525_2022_344_MOESM12_ESM.xlsx]

## Sheet: Sheet1
Dataset S11. Publicly available variant databases from large scale populations and annotation databases used in this study.
Variant Database	Coverage	Chromsomes	Description	PMID	Resource
gnomAD	WES, WGS	1-22, X	gnomAD exome v211 (GRCh38 liftover) containing 125,748 exomes and genome v3.1.2 containing 76,156 genomes	32461654	https://gnomad.broadinstitute.org/
Singapore 10K Genome Project (SG10K)	WGS	1-22, X	2,613 Chinese, 721 Malay and 1,001 Indian from Singapore	31626772	https://www.npm.sg/collaborate/partners/sg10k/
China Metabolic Analytics Project (ChinaMAP)	WGS	1-22	10,588 Chinese (including 9,043 Han samples) from China	32355288	http://www.mbiobank.com/
Westlake BioBank for Chinese pilot project (WBBC)	WGS	1-22, X	4,480 Chinese from China	35618720	https://wbbc.westlake.edu.cn/index.html
Annotation Database
OMIM			Downloaded on 27 Sep 2022		https://www.omim.org/
ClinVar			Downloaded on 24 Jul 2021	29165669	https://www.ncbi.nlm.nih.gov/clinvar/
Pfam			Downloaded from UCSC genome browser on 9 Jul 2021	33125078	https://genome.ucsc.edu/cgi-bin/hgTrackUi?db=hg38&g=ucscGenePfam
CADD			Retrieved scores of variants using online website (human genome reference: GRCh38-v1.6)	33618777	https://cadd.gs.washington.edu/score
